# Supplementary material for: Laminin-511 Activates the Human Induced Pluripotent Stem Cell Survival via α6β1 Integrin-Fyn-RhoA-ROCK Signaling
Source: Stem Cells Dev. 2022 Nov 8;31(21-22):706–19. doi: 10.1089/scd.2022.0010 (PMC9700348; doi:10.1089/scd.2022.0010)
Supplement: Supplemental data [file Supp_TableS1.xlsx]

## Sheet: Supplementary Table 1
	Supplementary Table 1. Identification and quantification results from analysis software (Scaffold DIA).
	Number	Accession Number	Protein Name	Gene Symbol	Species	Molecular Weight	Peptide Count	Unique Peptide Count	Protein Group Score	KK1538-1_iMatrix-511(1)	KK1538-2_iMatrix-511(2)	KK1538-3_iMatrix-511(3)	KK1538-4_collagen+MFGE8(1)	KK1538-5_collagen+MFGE8(2)	KK1538-6_collagen+MFGE8(3)
	1	Q9UPN3	Microtubule-actin cross-linking factor 1, isoforms 1/2/3/5	MACF1	Homo sapiens	838 kDa	163	156	0.999998	1095335000	1165016000	1170730000	628280900	578878700	653802900
	2	Q14204	Cytoplasmic dynein 1 heavy chain 1	DYNC1H1	Homo sapiens	532 kDa	157	157	1	4922150000	5274315000	5289428000	4200782000	4305075000	4324328000
	3	Q15149	Plectin	PLEC	Homo sapiens	532 kDa	142	136	0.999999	952783800	1004185000	1005578000	815855900	776909400	864695000
	4	Q8WXH0	Nesprin-2	SYNE2	Homo sapiens	796 kDa	133	133	0.999998	326639400	344963500	335793700	269413300	245034300	274661600
	5	Q9NU22	Midasin	MDN1	Homo sapiens	633 kDa	128	128	1	1107102000	1090535000	1073365000	1205590000	1232673000	1114894000
	6	Q03001	Dystonin	DST	Homo sapiens	861 kDa	121	114	0.999981	140086300	139532200	142147000	120825400	114271900	123033400
	7	P78527	DNA-dependent protein kinase catalytic subunit	PRKDC	Homo sapiens	469 kDa	118	118	1	4409275000	5026099000	4919546000	5350419000	5446044000	5375445000
	8	Q5T4S7	E3 ubiquitin-protein ligase UBR4	UBR4	Homo sapiens	574 kDa	113	113	1	1064705000	1178338000	1152899000	868840500	882114900	891530500
	9	Q13813	Spectrin alpha chain, non-erythrocytic 1	SPTAN1	Homo sapiens	285 kDa	109	109	1	3377504000	3587457000	3526580000	1705911000	1707493000	1653528000
	10	Q63HN8	E3 ubiquitin-protein ligase RNF213	RNF213	Homo sapiens	591 kDa	105	105	0.99999	229219900	256379400	267137500	175273100	180163900	180657500
	11	P46013	Proliferation marker protein Ki-67	MKI67	Homo sapiens	359 kDa	102	102	0.999999	1337472000	1464028000	1435734000	715363100	597685900	688571100
	12	Q01082	Spectrin beta chain, non-erythrocytic 1	SPTBN1	Homo sapiens	275 kDa	98	91	1	2764545000	3009238000	2919940000	1245803000	1224805000	1166293000
	13	Q92616	eIF-2-alpha kinase activator GCN1	GCN1	Homo sapiens	293 kDa	93	93	1	1440898000	1643363000	1592554000	1424469000	1497163000	1386096000
	14	P46939	Utrophin	UTRN	Homo sapiens	394 kDa	91	89	0.999994	571982000	577444000	371854100	368022300	384657700	342536700
	15	Q7Z6Z7	E3 ubiquitin-protein ligase HUWE1	HUWE1	Homo sapiens	482 kDa	90	90	1	877133400	989886600	1026699000	686976200	714510600	712605200
	16	P21333	Filamin-A	FLNA	Homo sapiens	281 kDa	89	80	1	8903234000	10187380000	9482003000	6306917000	6183997000	6401111000
	17	O75369	Filamin-B	FLNB	Homo sapiens	278 kDa	88	79	0.999999	1979100000	2310006000	2101387000	1139054000	1290967000	1198632000
	18	P49792	E3 SUMO-protein ligase RanBP2	RANBP2	Homo sapiens	358 kDa	83	49	1	564593300	650667700	587207000	404339100	391302100	394947600
	19	P49327	Fatty acid synthase	FASN	Homo sapiens	273 kDa	81	81	1	8454237000	9952834000	8730423000	6824130000	6366947000	6781035000
	20	Q14789	Golgin subfamily B member 1	GOLGB1	Homo sapiens	376 kDa	79	79	0.999994	268693600	292703400	288992800	135974700	155293200	164794500
	21	P35579	Myosin-9	MYH9	Homo sapiens	227 kDa	77	63	1	3569721000	3692932000	3824367000	3086096000	2737410000	2873159000
	22	P35580	Myosin-10	MYH10	Homo sapiens	229 kDa	76	64	1	3139410000	3299933000	3306062000	2634511000	2435543000	2473096000
	23	Q9Y4A5	Transformation/transcription domain-associated protein	TRRAP	Homo sapiens	438 kDa	76	76	0.999984	180661900	206065800	199730200	232468200	231207200	234367200
	24	O75643	U5 small nuclear ribonucleoprotein 200 kDa helicase	SNRNP200	Homo sapiens	245 kDa	75	75	1	1961017000	2156942000	2054242000	1693520000	1597355000	1720708000
	25	P15924	Desmoplakin	DSP	Homo sapiens	332 kDa	74	74	0.999999	412947000	456532300	478689300	396117600	380718200	410965000
	26	P49454	Centromere protein F	CENPF	Homo sapiens	358 kDa	73	73	0.999981	246374500	264288400	276502500	204493000	178349200	197436000
	27	Q13085	Acetyl-CoA carboxylase 1	ACACA	Homo sapiens	266 kDa	72	72	1	1281058000	1406149000	1293697000	1076112000	1040624000	1027290000
	28	Q14315	Filamin-C	FLNC	Homo sapiens	291 kDa	72	62	0.999998	496034400	627362800	528516700	774373300	773839500	801636300
	29	P58107	Epiplakin	EPPK1	Homo sapiens	556 kDa	71	65	0.999999	351956300	307359800	450614100	179471700	189100000	213073500
	30	Q8NCM8	Cytoplasmic dynein 2 heavy chain 1	DYNC2H1	Homo sapiens	493 kDa	68	68	0.999898	65103570	75945030	57564690	84764790	91467640	77458670
	31	Q6P2Q9	Pre-mRNA-processing-splicing factor 8	PRPF8	Homo sapiens	274 kDa	67	67	0.999999	1420493000	1583445000	1518549000	1328801000	1280282000	1258783000
	32	Q93008	Probable ubiquitin carboxyl-terminal hydrolase FAF-X	USP9X	Homo sapiens	290 kDa	67	37	0.999999	534565100	576728000	579561700	309931200	365747100	307820400
	33	Q8N3C0	Activating signal cointegrator 1 complex subunit 3	ASCC3	Homo sapiens	251 kDa	67	67	0.99999	335684600	375548500	352130300	331686000	352644100	321894300
	34	O75691	Small subunit processome component 20 homolog	UTP20	Homo sapiens	318 kDa	66	66	1	364896800	382116100	364090000	405979700	421596500	392821600
	35	Q14980	Nuclear mitotic apparatus protein 1	NUMA1	Homo sapiens	238 kDa	65	65	0.999999	562884900	603139000	623369400	548609800	456022300	536552700
	36	Q14008	Cytoskeleton-associated protein 5	CKAP5	Homo sapiens	225 kDa	64	64	1	1082081000	1143548000	1205844000	610907500	583697300	610988000
	37	Q9Y490	Talin-1	TLN1	Homo sapiens	270 kDa	64	56	1	836710100	906165800	880203200	477499800	470032300	506210800
	38	P50851	Lipopolysaccharide-responsive and beige-like anchor protein	LRBA	Homo sapiens	319 kDa	62	55	0.999992	347436500	395846300	382587100	229510500	238875700	221704100
	39	Q99996	A-kinase anchor protein 9	AKAP9	Homo sapiens	453 kDa	60	60	0.99975	74756450	63590870	87209570	71873190	59626300	64498390
	40	Q00610	Clathrin heavy chain 1	CLTC	Homo sapiens	192 kDa	59	42	1	3498258000	3901369000	3849611000	2540597000	2571225000	2640390000
	41	A5YKK6	CCR4-NOT transcription complex subunit 1	CNOT1	Homo sapiens	267 kDa	59	59	0.999999	663996000	717740600	710397600	558555700	583960100	599847500
	42	O95714	E3 ubiquitin-protein ligase HERC2	HERC2	Homo sapiens	527 kDa	58	58	0.999991	65754060	82871380	73280640	40631410	47614960	43452880
	43	P27708	CAD protein	CAD	Homo sapiens	243 kDa	57	56	1	1556107000	1680960000	1696091000	1476762000	1504741000	1515654000
	44	Q14839	Chromodomain-helicase-DNA-binding protein 4	CHD4	Homo sapiens	218 kDa	57	48	1	745207600	789805300	801847600	804473700	690143900	752358400
	45	Q9NR09	Baculoviral IAP repeat-containing protein 6	BIRC6	Homo sapiens	530 kDa	57	57	0.999999	228214900	248128800	243586300	180664600	182273700	152516600
	46	Q09666	Neuroblast differentiation-associated protein AHNAK	AHNAK	Homo sapiens	629 kDa	57	57	0.999879	42458210	45404740	40761750	127919700	114292500	119851600
	47	P42704	Leucine-rich PPR motif-containing protein, mitochondrial	LRPPRC	Homo sapiens	158 kDa	56	56	1	2520033000	2682874000	2626840000	3409720000	3606667000	3288099000
	48	O15020	Spectrin beta chain, non-erythrocytic 2	SPTBN2	Homo sapiens	271 kDa	56	49	0.999999	64325900	78407430	72961040	132776500	128007400	137485500
	49	P42858	Huntingtin	HTT	Homo sapiens	348 kDa	55	55	0.999998	193444000	213242400	204152000	145326900	148022600	154687400
	50	P02768	Albumin	ALB	Homo sapiens	69 kDa	54	54	1	138454400000	205691900000	124649000000	185350200000	228662900000	151292400000
	51	Q9H583	HEAT repeat-containing protein 1	HEATR1	Homo sapiens	242 kDa	54	54	1	506034100	569535500	547257400	470862900	482468300	467773200
	52	P42345	Serine/threonine-protein kinase mTOR	MTOR	Homo sapiens	289 kDa	54	54	0.999998	168012200	180016800	175840600	161593000	170182600	163134300
	53	Q9Y4G6	Talin-2	TLN2	Homo sapiens	272 kDa	54	46	0.999993	121273000	126524800	123633800	72414910	64923260	68558300
	54	P55196	Afadin	AFDN	Homo sapiens	207 kDa	53	53	1	443151400	457118100	443829200	278026400	254094900	273766200
	55	Q12923	Tyrosine-protein phosphatase non-receptor type 13	PTPN13	Homo sapiens	277 kDa	53	53	0.999999	118783400	128879200	104176500	159875600	144111900	153085000
	56	O95071	E3 ubiquitin-protein ligase UBR5	UBR5	Homo sapiens	309 kDa	53	53	0.999998	293778800	332918500	317222300	232416600	225043400	218817600
	57	P12270	Nucleoprotein TPR	TPR	Homo sapiens	267 kDa	53	53	0.999996	638873900	626803700	615747900	466374200	374857200	428641700
	58	Q9P2D1	Chromodomain-helicase-DNA-binding protein 7	CHD7	Homo sapiens	336 kDa	53	47	0.999995	232457000	239020000	242397000	203287700	169513500	174704000
	59	Q07954	Prolow-density lipoprotein receptor-related protein 1	LRP1	Homo sapiens	505 kDa	53	53	0.999994	80389270	76682620	81437920	268882500	242635600	233456000
	60	Q12830	Nucleosome-remodeling factor subunit BPTF	BPTF	Homo sapiens	338 kDa	53	53	0.99999	143753200	165434100	151513900	136623300	119326600	121823400
	61	Q9Y520	Protein PRRC2C	PRRC2C	Homo sapiens	317 kDa	52	50	0.999999	504619300	547996900	536033300	304451800	264617700	293671100
	62	A6NHR9	Structural maintenance of chromosomes flexible hinge domain-containing protein 1	SMCHD1	Homo sapiens	226 kDa	52	52	0.999995	301576000	323829100	342950600	334349300	314491700	325855000
	63	Q5VYK3	Proteasome adapter and scaffold protein ECM29	ECPAS	Homo sapiens	204 kDa	51	51	1	696925500	784290400	715272000	484368500	494101500	468035200
	64	Q96JM2	Zinc finger protein 462	ZNF462	Homo sapiens	285 kDa	51	51	0.99998	145076900	180106500	160182000	91784130	87191380	89163130
	65	Q9NZJ4	Sacsin	SACS	Homo sapiens	521 kDa	51	51	0.999891	36104860	30679770	25967730	57634760	55459640	57867720
	66	Q07157	Tight junction protein ZO-1	TJP1	Homo sapiens	195 kDa	50	50	1	785367500	828550100	832372400	527789500	486705600	501664900
	67	Q07864	DNA polymerase epsilon catalytic subunit A	POLE	Homo sapiens	262 kDa	50	50	0.999999	137382300	149993100	135318200	159418100	156728700	161548300
	68	Q7Z406	Myosin-14	MYH14	Homo sapiens	228 kDa	50	41	0.999943	213044500	219186400	215444700	146715600	144875000	151855600
	69	P46940	Ras GTPase-activating-like protein IQGAP1	IQGAP1	Homo sapiens	189 kDa	49	46	1	1352258000	1474695000	1359831000	822354500	831985000	818278100
	70	P48681	Nestin	NES	Homo sapiens	177 kDa	49	49	0.999999	652128200	755641700	692176200	2025458000	1726916000	1918656000
	71	Q9NVI1	Fanconi anemia group I protein	FANCI	Homo sapiens	149 kDa	49	49	0.999999	252307300	287212500	271471600	282789800	284781400	289479900
	72	Q12789	General transcription factor 3C polypeptide 1	GTF3C1	Homo sapiens	239 kDa	48	48	1	298319000	352965600	275992900	351070200	343361300	335555600
	73	Q14690	Protein RRP5 homolog	PDCD11	Homo sapiens	209 kDa	47	47	1	617600400	716301500	635913600	769175500	760260400	718387100
	74	P48634	Protein PRRC2A	PRRC2A	Homo sapiens	229 kDa	47	45	0.999998	281724300	304989800	298728000	170358700	151177500	167857000
	75	Q8N201	Integrator complex subunit 1	INTS1	Homo sapiens	244 kDa	47	47	0.999995	130902800	138987200	140011900	144530600	139019300	136079600
	76	Q9Y6D6	Brefeldin A-inhibited guanine nucleotide-exchange protein 1	ARFGEF1	Homo sapiens	209 kDa	47	32	0.999989	146175300	166879700	172549100	135370500	138111000	117955000
	77	P07814	Bifunctional glutamate/proline--tRNA ligase	EPRS1	Homo sapiens	171 kDa	46	46	1	1489055000	1702779000	1621429000	958037200	922087700	884774600
	78	O75165	DnaJ homolog subfamily C member 13	DNAJC13	Homo sapiens	254 kDa	46	46	0.999997	162370200	175307000	165428300	153370000	151064400	149692000
	79	Q86UP2	Kinectin	KTN1	Homo sapiens	156 kDa	46	46	0.999996	289901700	276859100	299755800	222339800	165418900	206287600
	80	Q5UIP0	Telomere-associated protein RIF1	RIF1	Homo sapiens	274 kDa	45	45	1	304573500	317315000	315406700	212982700	217569900	211478800
	81	P18206	Vinculin	VCL	Homo sapiens	124 kDa	45	45	1	6769088000	7302940000	6936490000	4336585000	4259441000	4258169000
	82	Q9ULT8	E3 ubiquitin-protein ligase HECTD1	HECTD1	Homo sapiens	289 kDa	45	45	0.999998	247951800	267851800	258892400	166401400	173814300	165395600
	83	Q9UPU5	Ubiquitin carboxyl-terminal hydrolase 24	USP24	Homo sapiens	294 kDa	45	45	0.999997	146801000	172989200	142558300	106651600	103573900	110100200
	84	Q92621	Nuclear pore complex protein Nup205	NUP205	Homo sapiens	228 kDa	45	45	0.999997	540581900	598329400	614100500	643902000	648179200	618444600
	85	Q96Q15	Serine/threonine-protein kinase SMG1	SMG1	Homo sapiens	410 kDa	45	45	0.999984	79172670	82121310	80032950	63139420	72514680	73636650
	86	P12814	Alpha-actinin-1	ACTN1	Homo sapiens	103 kDa	44	24	1	1207938000	1296692000	1211774000	925132000	869546700	889303400
	87	O43707	Alpha-actinin-4	ACTN4	Homo sapiens	105 kDa	44	27	1	1362264000	1421966000	1344766000	649502900	593193300	617725200
	88	Q02880	DNA topoisomerase 2-beta	TOP2B	Homo sapiens	183 kDa	44	34	0.999998	682859700	684915700	681352900	534434900	457476600	478438100
	89	Q9UQE7	Structural maintenance of chromosomes protein 3	SMC3	Homo sapiens	142 kDa	44	44	0.999997	619907600	652724200	650712000	502037400	452888800	486698100
	90	P24928	DNA-directed RNA polymerase II subunit RPB1	POLR2A	Homo sapiens	217 kDa	44	44	0.999996	376527800	418624100	408273700	308665900	305332300	308973700
	91	Q9NTJ3	Structural maintenance of chromosomes protein 4	SMC4	Homo sapiens	147 kDa	44	44	0.999995	412167900	444292400	428618100	465861400	431810300	434635700
	92	Q14152	Eukaryotic translation initiation factor 3 subunit A	EIF3A	Homo sapiens	167 kDa	43	43	1	2056666000	1992877000	2062151000	1254748000	1043072000	1164323000
	93	P53621	Coatomer subunit alpha	COPA	Homo sapiens	138 kDa	43	43	1	1264432000	1411030000	1324826000	1187078000	1136164000	1123306000
	94	P46821	Microtubule-associated protein 1B	MAP1B	Homo sapiens	271 kDa	43	42	1	559148400	580090100	542085700	768792200	583383300	698927100
	95	Q12756	Kinesin-like protein KIF1A	KIF1A	Homo sapiens	191 kDa	42	31	1	298085900	325654700	307116900	267289500	293116400	259252500
	96	Q9C0C2	182 kDa tankyrase-1-binding protein	TNKS1BP1	Homo sapiens	182 kDa	42	42	1	572083800	630887000	592654200	281481300	246681000	272840200
	97	P35573	Glycogen debranching enzyme	AGL	Homo sapiens	175 kDa	42	42	0.999999	227612400	274344500	246568300	120564300	116220000	114756000
	98	Q9P2K8	eIF-2-alpha kinase GCN2	EIF2AK4	Homo sapiens	187 kDa	42	42	0.999999	288292400	297997500	310784500	142426900	148141000	129806800
	99	O95347	Structural maintenance of chromosomes protein 2	SMC2	Homo sapiens	136 kDa	42	42	0.999999	521352700	551198700	540337400	545569100	494897500	528094400
	100	Q5JRA6	Transport and Golgi organization protein 1 homolog	MIA3	Homo sapiens	214 kDa	42	42	0.999997	205051500	206814200	204162800	285977700	244216700	254229400
	101	P49750	YLP motif-containing protein 1	YLPM1	Homo sapiens	242 kDa	42	42	0.999996	284673200	281501700	299224400	191042000	170491500	181054200
	102	Q5TZA2	Rootletin	CROCC	Homo sapiens	229 kDa	42	42	0.99991	76370730	80956420	81186870	104597800	232337000	80358030
	103	O14578	Citron Rho-interacting kinase	CIT	Homo sapiens	231 kDa	42	42	0.999908	127447500	146532700	134236200	81626360	77514480	89042210
	104	P41252	Isoleucine--tRNA ligase, cytoplasmic	IARS1	Homo sapiens	144 kDa	41	41	1	2391738000	2573326000	2513998000	1664446000	1647479000	1629027000
	105	O75533	Splicing factor 3B subunit 1	SF3B1	Homo sapiens	146 kDa	41	41	1	1271361000	1370617000	1310464000	968080300	913173200	958702200
	106	P11388	DNA topoisomerase 2-alpha	TOP2A	Homo sapiens	174 kDa	41	31	1	1731332000	1903356000	1780385000	1304492000	1131580000	1179843000
	107	Q9P2J5	Leucine--tRNA ligase, cytoplasmic	LARS1	Homo sapiens	134 kDa	41	41	0.999999	2205358000	2489595000	2408345000	1466808000	1472578000	1399188000
	108	Q15075	Early endosome antigen 1	EEA1	Homo sapiens	162 kDa	41	41	0.999998	123193400	128169100	134193700	65699220	50258500	63662410
	109	Q96N67	Dedicator of cytokinesis protein 7	DOCK7	Homo sapiens	243 kDa	41	37	0.999997	174399700	190972400	191062600	193831800	175849500	189561000
	110	Q6KC79	Nipped-B-like protein	NIPBL	Homo sapiens	316 kDa	41	41	0.999996	102548000	83574050	91886370	125528800	108223600	119510700
	111	P50748	Kinetochore-associated protein 1	KNTC1	Homo sapiens	251 kDa	41	41	0.99998	218254700	217241900	210582600	190405400	185368900	193025200
	112	P28370	Probable global transcription activator SNF2L1	SMARCA1	Homo sapiens	123 kDa	41	27	0.999979	372377100	403725100	395544800	338013800	310403200	340662900
	113	Q13439	Golgin subfamily A member 4	GOLGA4	Homo sapiens	261 kDa	41	41	0.999932	47992490	47663760	51477900	30318560	21501940	24381890
	114	P08238	Heat shock protein HSP 90-beta	HSP90AB1	Homo sapiens	83 kDa	40	12	1	5660084000	6000491000	5700398000	3271656000	2906928000	2985765000
	115	Q8TEQ6	Gem-associated protein 5	GEMIN5	Homo sapiens	169 kDa	40	40	0.999999	309045700	400984400	342721800	286751800	275423800	259335100
	116	Q13576	Ras GTPase-activating-like protein IQGAP2	IQGAP2	Homo sapiens	181 kDa	40	39	0.999998	285653200	320878100	300978600	182956600	170864400	175705500
	117	Q14683	Structural maintenance of chromosomes protein 1A	SMC1A	Homo sapiens	143 kDa	40	40	0.999996	618474400	617624800	650712000	506808100	425063900	487903000
	118	Q14966	Zinc finger protein 638	ZNF638	Homo sapiens	221 kDa	40	40	0.999995	275846300	301034800	289691700	254189200	215954900	250574700
	119	Q86VI3	Ras GTPase-activating-like protein IQGAP3	IQGAP3	Homo sapiens	185 kDa	40	37	0.999931	70134700	53852390	73429400	92742430	87571500	95310710
	120	Q5SZK8	FRAS1-related extracellular matrix protein 2	FREM2	Homo sapiens	351 kDa	40	40	0.999916	75920270	79672340	80115940	56970690	38828140	50796180
	121	Q709C8	Vacuolar protein sorting-associated protein 13C	VPS13C	Homo sapiens	422 kDa	40	40	0.999749	60564010	66833260	74536060	41072860	35061330	45321410
	122	Q93009	Ubiquitin carboxyl-terminal hydrolase 7	USP7	Homo sapiens	128 kDa	39	39	1	532933600	648783000	582009100	382111000	362832100	356559200
	123	Q02952	A-kinase anchor protein 12	AKAP12	Homo sapiens	191 kDa	39	39	1	419711200	461084200	450517100	287220100	239686400	268013600
	124	Q5SRE5	Nucleoporin NUP188	NUP188	Homo sapiens	196 kDa	39	39	0.999999	192642800	223614900	214030100	236037000	242852000	236257900
	125	Q15021	Condensin complex subunit 1	NCAPD2	Homo sapiens	157 kDa	39	39	0.999998	362215200	410946900	376977900	382352800	387483300	358946600
	126	Q92614	Unconventional myosin-XVIIIa	MYO18A	Homo sapiens	233 kDa	39	39	0.999992	128629000	120145100	121429700	88545100	77478060	84255660
	127	Q13620	Cullin-4B	CUL4B	Homo sapiens	104 kDa	39	29	0.999989	295014200	310143600	314209300	211474200	184591000	197190300
	128	O60287	Nucleolar pre-ribosomal-associated protein 1	URB1	Homo sapiens	254 kDa	39	39	0.999983	80251350	104882800	80303700	102403800	117793500	110047500
	129	Q96RL7	Vacuolar protein sorting-associated protein 13A	VPS13A	Homo sapiens	360 kDa	39	39	0.999901	79014970	82988020	76628670	40360770	32083610	47397870
	130	Q8TCU4	Alstrom syndrome protein 1	ALMS1	Homo sapiens	461 kDa	39	39	0.999617	43176050	47038290	40346320	17764490	19208970	19261980
	131	Q7L2E3	ATP-dependent RNA helicase DHX30	DHX30	Homo sapiens	134 kDa	38	38	1	276141400	290983400	282429200	338783700	339957400	332051800
	132	P09874	Poly [ADP-ribose] polymerase 1	PARP1	Homo sapiens	113 kDa	38	38	1	4754073000	5097424000	5007635000	2925897000	2606991000	2732293000
	133	P26640	Valine--tRNA ligase	VARS1	Homo sapiens	140 kDa	38	38	1	1063595000	1182927000	1192187000	636071400	633136700	627894700
	134	Q04637	Eukaryotic translation initiation factor 4 gamma 1	EIF4G1	Homo sapiens	175 kDa	38	35	0.999999	1394752000	1427463000	1397152000	1047127000	985581200	1024467000
	135	Q08211	ATP-dependent RNA helicase A	DHX9	Homo sapiens	141 kDa	38	38	0.999999	3223201000	3756062000	3574168000	3244705000	3122340000	3264279000
	136	P26358	DNA (cytosine-5)-methyltransferase 1	DNMT1	Homo sapiens	183 kDa	38	38	0.999998	419740700	468025000	434766500	482415400	421768700	466055800
	137	Q12955	Ankyrin-3	ANK3	Homo sapiens	480 kDa	38	31	0.999992	147115900	164141900	164673000	55378230	57571200	51467220
	138	P33176	Kinesin-1 heavy chain	KIF5B	Homo sapiens	110 kDa	38	28	0.999992	351491400	368473500	374156600	190568100	159997800	177381800
	139	Q7KZ85	Transcription elongation factor SPT6	SUPT6H	Homo sapiens	199 kDa	38	38	0.999978	186249800	171286300	169556600	244320800	220349000	245745600
	140	A6NKT7	RanBP2-like and GRIP domain-containing protein 3	RGPD3	Homo sapiens	197 kDa	38	1	0.999952	30807780	32110150	32706180	28064190	28153140	27190120
	141	P53396	ATP-citrate synthase	ACLY	Homo sapiens	121 kDa	37	37	1	2223652000	2391412000	2192702000	1539352000	1427557000	1449756000
	142	Q86U86	Protein polybromo-1	PBRM1	Homo sapiens	193 kDa	37	37	1	260419400	277905600	265236100	302636800	267678400	284131800
	143	P55072	Transitional endoplasmic reticulum ATPase	VCP	Homo sapiens	89 kDa	37	36	0.999999	4467107000	5047257000	4725160000	2862567000	2557783000	2766495000
	144	Q9BQG0	Myb-binding protein 1A	MYBBP1A	Homo sapiens	149 kDa	37	37	0.999999	705742300	767001400	714154500	793776500	789472400	773272100
	145	Q8NEY1	Neuron navigator 1	NAV1	Homo sapiens	202 kDa	37	36	0.999998	97399420	107349200	105124400	83232030	71300910	75935190
	146	Q13315	Serine-protein kinase ATM	ATM	Homo sapiens	351 kDa	37	37	0.999997	50345320	50467740	48970900	49920770	49574800	52227620
	147	Q7LBC6	Lysine-specific demethylase 3B	KDM3B	Homo sapiens	192 kDa	37	35	0.999996	227956500	253593800	244424400	139534000	130987700	133836500
	148	Q0VF96	Cingulin-like protein 1	CGNL1	Homo sapiens	149 kDa	37	37	0.999988	221966600	232826300	211688300	41238290	48005200	43198340
	149	Q13535	Serine/threonine-protein kinase ATR	ATR	Homo sapiens	301 kDa	37	37	0.999982	40220530	45281720	39340730	19930670	25456040	18503010
	150	O14802	DNA-directed RNA polymerase III subunit RPC1	POLR3A	Homo sapiens	156 kDa	37	37	0.999981	123409800	142012800	139732700	92199560	84964380	85882970
	151	Q3V6T2	Girdin	CCDC88A	Homo sapiens	216 kDa	37	37	0.999943	55301250	53932090	61858920	19610670	13201090	22988830
	152	Q8IZT6	Abnormal spindle-like microcephaly-associated protein	ASPM	Homo sapiens	410 kDa	37	37	0.999856	47053630	44403100	46727680	48152850	54120010	52266810
	153	Q5JPE7	Nodal modulator 2	NOMO2	Homo sapiens	139 kDa	37	2	0.999394	658060	876971	710752	1105210	1305009	1251306
	154	Q9H1A4	Anaphase-promoting complex subunit 1	ANAPC1	Homo sapiens	216 kDa	36	36	1	131913400	152268000	142901900	129884400	131921500	126507300
	155	P53618	Coatomer subunit beta	COPB1	Homo sapiens	107 kDa	36	36	1	1001387000	1034995000	1003760000	802041300	763372000	753514100
	156	O60841	Eukaryotic translation initiation factor 5B	EIF5B	Homo sapiens	139 kDa	36	36	1	352530200	312846800	334016900	478975300	434115900	454132600
	157	P13639	Elongation factor 2	EEF2	Homo sapiens	95 kDa	36	36	0.999999	8656658000	10378380000	9618167000	7522659000	7018986000	7284729000
	158	O60306	RNA helicase aquarius	AQR	Homo sapiens	171 kDa	36	36	0.999999	174282900	195569800	187280000	191459900	186226900	179068900
	159	P11717	Cation-independent mannose-6-phosphate receptor	IGF2R	Homo sapiens	274 kDa	36	36	0.999999	181274600	249342500	179452800	334499100	291964600	280114900
	160	O14497	AT-rich interactive domain-containing protein 1A	ARID1A	Homo sapiens	242 kDa	36	35	0.999999	315773300	347831200	346833500	269406200	239346100	255641800
	161	Q86VP6	Cullin-associated NEDD8-dissociated protein 1	CAND1	Homo sapiens	136 kDa	36	34	0.999999	2040023000	2194258000	2084419000	1352270000	1282220000	1365723000
	162	P52948	Nuclear pore complex protein Nup98-Nup96	NUP98	Homo sapiens	198 kDa	36	36	0.999999	384320800	458796500	426772600	352556600	330895200	328553700
	163	O60264	SWI/SNF-related matrix-associated actin-dependent regulator of chromatin subfamily A member 5	SMARCA5	Homo sapiens	122 kDa	36	22	0.999998	662343200	719430600	675250500	589799300	570557000	560660700
	164	Q92878	DNA repair protein RAD50	RAD50	Homo sapiens	154 kDa	36	36	0.999998	359506700	395642900	393618600	394788100	377579400	373075200
	165	Q92538	Golgi-specific brefeldin A-resistance guanine nucleotide exchange factor 1	GBF1	Homo sapiens	206 kDa	36	36	0.999994	135638900	151201400	148237000	150006600	145813100	152354300
	166	Q13459	Unconventional myosin-IXb	MYO9B	Homo sapiens	243 kDa	36	35	0.999993	84539680	87905680	87045700	82523530	78375320	75882270
	167	Q9Y5S2	Serine/threonine-protein kinase MRCK beta	CDC42BPB	Homo sapiens	194 kDa	36	33	0.999988	106358800	108132100	112867900	67547150	60388320	60465740
	168	Q7L576	Cytoplasmic FMR1-interacting protein 1	CYFIP1	Homo sapiens	145 kDa	36	22	0.999986	251708600	271233800	282242600	162467600	140911900	156051100
	169	O00507	Probable ubiquitin carboxyl-terminal hydrolase FAF-Y	USP9Y	Homo sapiens	291 kDa	36	6	0.999968	50043860	47854950	46436670	28479050	36069880	27234100
	170	Q14997	Proteasome activator complex subunit 4	PSME4	Homo sapiens	211 kDa	36	36	0.999936	193968100	228560000	203190400	127837400	121634400	119484000
	171	Q7Z333	Probable helicase senataxin	SETX	Homo sapiens	303 kDa	36	36	0.999922	51348570	44975160	43760210	53205960	51259680	49909370
	172	Q14185	Dedicator of cytokinesis protein 1	DOCK1	Homo sapiens	215 kDa	36	35	0.999833	68431060	73024990	73550190	54801620	49522960	61568510
	173	Q9Y485	DmX-like protein 1	DMXL1	Homo sapiens	338 kDa	36	36	0.999609	60942630	64643940	66791150	59862310	50557040	39281210
	174	Q99666	RANBP2-like and GRIP domain-containing protein 5/6	RGPD6	Homo sapiens	199 kDa	36	5	0.999586	4257154	8231883	4184642	4941406	3621396	5009603
	175	Q15155	Nodal modulator 1	NOMO1	Homo sapiens	134 kDa	36	1	0.990737	565068	418077	0	815260	761948	622240
	176	P07900	Heat shock protein HSP 90-alpha	HSP90AA1	Homo sapiens	85 kDa	35	19	1	5517897000	5606287000	5522637000	3318048000	2744440000	2940021000
	177	Q13200	26S proteasome non-ATPase regulatory subunit 2	PSMD2	Homo sapiens	100 kDa	35	35	1	1343819000	1439573000	1414156000	1163239000	1094330000	1069755000
	178	Q8TEM1	Nuclear pore membrane glycoprotein 210	NUP210	Homo sapiens	205 kDa	35	35	1	428353700	456106400	481266300	431215200	405411300	372871300
	179	Q00341	Vigilin	HDLBP	Homo sapiens	141 kDa	35	35	0.999998	725474900	777617700	756551600	677752100	630388400	649375900
	180	Q12768	WASH complex subunit 5	WASHC5	Homo sapiens	134 kDa	35	35	0.999995	133117800	146207400	148385500	135421700	143024600	133516200
	181	Q6P158	Putative ATP-dependent RNA helicase DHX57	DHX57	Homo sapiens	156 kDa	35	34	0.999993	171980900	201988000	184072500	155570400	157361100	157122500
	182	O75116	Rho-associated protein kinase 2	ROCK2	Homo sapiens	161 kDa	35	30	0.999992	119387700	126829700	108714700	64862910	36975620	63925420
	183	A0AVT1	Ubiquitin-like modifier-activating enzyme 6	UBA6	Homo sapiens	118 kDa	35	35	0.999991	317463400	350264000	342639000	273409900	267385200	249056300
	184	Q9HCK8	Chromodomain-helicase-DNA-binding protein 8	CHD8	Homo sapiens	291 kDa	35	28	0.999982	74349460	84573290	75480920	64271890	60789520	62743510
	185	P11137	Microtubule-associated protein 2	MAP2	Homo sapiens	200 kDa	35	35	0.999981	92672910	90309070	92441720	175321600	122131700	160729900
	186	O14646	Chromodomain-helicase-DNA-binding protein 1	CHD1	Homo sapiens	197 kDa	35	29	0.999978	22520830	8111711	11970250	122940800	102108700	110411300
	187	Q14669	E3 ubiquitin-protein ligase TRIP12	TRIP12	Homo sapiens	220 kDa	35	35	0.999978	154893100	169584200	155661600	156836400	154634100	152710000
	188	Q13796	Protein Shroom2	SHROOM2	Homo sapiens	176 kDa	35	34	0.999976	96458110	99768820	105316000	69729450	57063900	48252290
	189	Q8NFP9	Neurobeachin	NBEA	Homo sapiens	328 kDa	35	28	0.999974	31707960	36898360	36082630	34343180	34348050	34075750
	190	A2RRP1	Neuroblastoma-amplified sequence	NBAS	Homo sapiens	269 kDa	35	35	0.999971	69761380	78518820	75145860	59126530	58438340	65233580
	191	O95602	DNA-directed RNA polymerase I subunit RPA1	POLR1A	Homo sapiens	195 kDa	34	34	1	108490300	130371600	111252900	89525500	96244630	91197390
	192	P42285	Exosome RNA helicase MTR4	MTREX	Homo sapiens	118 kDa	34	34	1	485585800	520750800	498379700	292397000	277637800	284885200
	193	Q9BXJ9	N-alpha-acetyltransferase 15, NatA auxiliary subunit	NAA15	Homo sapiens	101 kDa	34	30	1	478818600	583004300	524701800	351869800	320132700	322115600
	194	P34932	Heat shock 70 kDa protein 4	HSPA4	Homo sapiens	94 kDa	34	31	1	2541133000	3024036000	2838992000	1230212000	1151887000	1163768000
	195	Q92900	Regulator of nonsense transcripts 1	UPF1	Homo sapiens	124 kDa	34	34	0.999999	591907700	690319700	658377200	600676600	577445300	569898300
	196	Q2NKX8	DNA excision repair protein ERCC-6-like	ERCC6L	Homo sapiens	141 kDa	34	33	0.999999	149426300	166926300	163663600	175758300	170492700	152314500
	197	P52701	DNA mismatch repair protein Msh6	MSH6	Homo sapiens	153 kDa	34	34	0.999998	1566052000	1670880000	1559134000	1471505000	1438119000	1391747000
	198	P28340	DNA polymerase delta catalytic subunit	POLD1	Homo sapiens	124 kDa	34	34	0.999998	319180900	395194900	352626300	370920300	371352300	353466600
	199	Q9H3S7	Tyrosine-protein phosphatase non-receptor type 23	PTPN23	Homo sapiens	179 kDa	34	34	0.999997	144639500	161926600	162575000	99773530	98552710	98851270
	200	P42356	Phosphatidylinositol 4-kinase alpha	PI4KA	Homo sapiens	237 kDa	34	34	0.999996	146104700	135870200	169021300	114947400	110234000	131919800
	201	Q13464	Rho-associated protein kinase 1	ROCK1	Homo sapiens	158 kDa	34	29	0.999995	108832900	106867300	116056500	60962370	52359450	64344540
	202	P29144	Tripeptidyl-peptidase 2	TPP2	Homo sapiens	138 kDa	34	34	0.999987	417700400	496271900	456531300	293993700	272354700	282689200
	203	Q9UM54	Unconventional myosin-VI	MYO6	Homo sapiens	150 kDa	34	34	0.999983	200211900	217106000	222363800	123052900	105456900	113664800
	204	Q8WYP5	Protein ELYS	AHCTF1	Homo sapiens	252 kDa	34	34	0.99998	138932000	150858500	135834400	110835200	103860800	103641400
	205	Q9C091	GREB1-like protein	GREB1L	Homo sapiens	214 kDa	34	34	0.99997	0	326101	0	108269200	76419210	103969000
	206	O43432	Eukaryotic translation initiation factor 4 gamma 3	EIF4G3	Homo sapiens	177 kDa	34	31	0.999961	261443800	107867200	257627700	186684200	72583820	197034500
	207	P10586	Receptor-type tyrosine-protein phosphatase F	PTPRF	Homo sapiens	213 kDa	34	27	0.999924	62016220	69137330	73443030	36642240	34864480	34637150
	208	Q5JSZ5	Protein PRRC2B	PRRC2B	Homo sapiens	243 kDa	34	32	0.99989	71181540	78887890	81760190	53086860	44922300	48345410
	209	Q9Y618	Nuclear receptor corepressor 2	NCOR2	Homo sapiens	274 kDa	34	33	0.999877	55596940	59241740	54769070	40451090	34049610	39528510
	210	Q12802	A-kinase anchor protein 13	AKAP13	Homo sapiens	308 kDa	34	34	0.999828	70925810	75225270	69983090	45215290	34141060	42800160
	211	Q96T58	Msx2-interacting protein	SPEN	Homo sapiens	402 kDa	34	34	0.999809	58073630	60316750	28602040	59289440	50968750	57365370
	212	P21359	Neurofibromin	NF1	Homo sapiens	319 kDa	34	34	0.999683	49155450	50040020	51796700	44852710	45418450	49644690
	213	P14625	Endoplasmin	HSP90B1	Homo sapiens	92 kDa	33	31	1	6849578000	5705983000	6524490000	8902452000	8161032000	8062404000
	214	Q9Y5B9	FACT complex subunit SPT16	SUPT16H	Homo sapiens	120 kDa	33	33	1	626366100	769771900	753987500	1118838000	997241300	1033796000
	215	Q15029	116 kDa U5 small nuclear ribonucleoprotein component	EFTUD2	Homo sapiens	109 kDa	33	33	1	1002716000	1139727000	1044874000	793384400	734165900	749882700
	216	Q7Z478	ATP-dependent RNA helicase DHX29	DHX29	Homo sapiens	155 kDa	33	32	1	257821300	267777100	262156100	306037100	288007000	102652500
	217	O60716	Catenin delta-1	CTNND1	Homo sapiens	108 kDa	33	33	1	639328600	689366900	666602400	476179400	434693900	454529700
	218	Q9Y4L1	Hypoxia up-regulated protein 1	HYOU1	Homo sapiens	111 kDa	33	33	1	888259200	794536900	851245200	2300712000	1870642000	2004833000
	219	Q16531	DNA damage-binding protein 1	DDB1	Homo sapiens	127 kDa	33	33	0.999999	1417782000	1581121000	1519680000	878511600	841336400	908973900
	220	Q7L014	Probable ATP-dependent RNA helicase DDX46	DDX46	Homo sapiens	117 kDa	33	33	0.999999	206486100	190275400	209340000	402844000	355741200	442097700
	221	Q92598	Heat shock protein 105 kDa	HSPH1	Homo sapiens	97 kDa	33	31	0.999999	1128017000	1311612000	1199142000	1012171000	944708700	954383600
	222	P55786	Puromycin-sensitive aminopeptidase	NPEPPS	Homo sapiens	103 kDa	33	33	0.999999	1120205000	1242626000	1167126000	891830000	807358400	900395800
	223	Q7Z460	CLIP-associating protein 1	CLASP1	Homo sapiens	169 kDa	33	29	0.999998	157789500	177277800	167034400	160246000	142544600	142762600
	224	Q86V48	Leucine zipper protein 1	LUZP1	Homo sapiens	120 kDa	33	33	0.999996	163566900	174122600	170889600	122447200	94320070	113344200
	225	O60282	Kinesin heavy chain isoform 5C	KIF5C	Homo sapiens	109 kDa	33	22	0.999995	86679950	89391620	88460460	95892640	84643050	83656590
	226	P52732	Kinesin-like protein KIF11	KIF11	Homo sapiens	119 kDa	33	33	0.999994	459443800	530352400	484897400	296809600	277540900	275252100
	227	O14981	TATA-binding protein-associated factor 172	BTAF1	Homo sapiens	207 kDa	33	33	0.999994	144835300	156463600	145192300	161242500	158848800	155331100
	228	O00443	Phosphatidylinositol 4-phosphate 3-kinase C2 domain-containing subunit alpha	PIK3C2A	Homo sapiens	191 kDa	33	33	0.999994	197689400	200231700	203929300	139637900	148574600	142028400
	229	O14980	Exportin-1	XPO1	Homo sapiens	123 kDa	33	33	0.999991	1581187000	1724499000	1792121000	1009578000	1011726000	989191200
	230	Q9P2E9	Ribosome-binding protein 1	RRBP1	Homo sapiens	152 kDa	33	33	0.99999	300203000	295104300	340710000	388175700	358025600	391612400
	231	P51532	Transcription activator BRG1	SMARCA4	Homo sapiens	185 kDa	33	19	0.999988	112453200	115927400	121690200	220779600	186851600	186339400
	232	Q9P2M7	Cingulin	CGN	Homo sapiens	136 kDa	33	33	0.99998	237453700	244100400	260346700	94518600	87332600	95623700
	233	Q8IWJ2	GRIP and coiled-coil domain-containing protein 2	GCC2	Homo sapiens	196 kDa	33	32	0.999914	82845180	91549630	89632110	79997720	73535090	77602870
	234	Q9Y4I1	Unconventional myosin-Va	MYO5A	Homo sapiens	215 kDa	33	28	0.99961	35733560	37577950	31152070	16821250	14118260	16147350
	235	O00571	ATP-dependent RNA helicase DDX3X	DDX3X	Homo sapiens	73 kDa	32	30	1	1388015000	1542448000	1383353000	1623845000	1544081000	1543315000
	236	Q9NRZ9	Lymphoid-specific helicase	HELLS	Homo sapiens	97 kDa	32	32	1	396503100	431864400	406656000	413389800	397374700	375843000
	237	P30876	DNA-directed RNA polymerase II subunit RPB2	POLR2B	Homo sapiens	134 kDa	32	32	1	325675400	350950700	332356800	294413000	281400300	291147600
	238	Q9Y678	Coatomer subunit gamma-1	COPG1	Homo sapiens	98 kDa	32	30	1	241721400	282453400	248385000	228949300	216541300	217377000
	239	Q5VW36	Focadhesin	FOCAD	Homo sapiens	200 kDa	32	32	0.999999	86918110	99516320	96328250	64099230	59790710	53271830
	240	P50395	Rab GDP dissociation inhibitor beta	GDI2	Homo sapiens	51 kDa	32	23	0.999999	2718361000	3086232000	2909974000	1527616000	1354050000	1515431000
	241	O60313	Dynamin-like 120 kDa protein, mitochondrial	OPA1	Homo sapiens	112 kDa	32	32	0.999999	282951300	308363700	308083500	178989100	170779300	166551700
	242	P09884	DNA polymerase alpha catalytic subunit	POLA1	Homo sapiens	166 kDa	32	32	0.999999	169172800	206030000	176523400	186960800	163470700	178210300
	243	Q10570	Cleavage and polyadenylation specificity factor subunit 1	CPSF1	Homo sapiens	161 kDa	32	32	0.999999	270608600	305204200	289045400	219809600	211797600	222970600
	244	Q9UIG0	Tyrosine-protein kinase BAZ1B	BAZ1B	Homo sapiens	171 kDa	32	32	0.999998	150976800	175643400	160710100	154569900	138898700	147422500
	245	O43795	Unconventional myosin-Ib	MYO1B	Homo sapiens	132 kDa	32	30	0.999998	298704400	325236600	327515000	335060800	305259800	310301700
	246	O95239	Chromosome-associated kinesin KIF4A	KIF4A	Homo sapiens	140 kDa	32	19	0.999994	112250900	121342000	117671700	107847300	93842740	102073100
	247	Q96A65	Exocyst complex component 4	EXOC4	Homo sapiens	110 kDa	32	32	0.999993	176759600	191602000	205403900	165797100	155396600	156485900
	248	O94915	Protein furry homolog-like	FRYL	Homo sapiens	340 kDa	32	31	0.999974	47744210	45251950	49264430	31271500	26868270	26482080
	249	Q9UPY3	Endoribonuclease Dicer	DICER1	Homo sapiens	219 kDa	32	32	0.999973	81340160	97315720	88205580	58909910	57721650	55378530
	250	O94832	Unconventional myosin-Id	MYO1D	Homo sapiens	116 kDa	32	31	0.999972	113011200	120059700	120716900	40647250	46358830	35566690
	251	Q15751	Probable E3 ubiquitin-protein ligase HERC1	HERC1	Homo sapiens	532 kDa	32	32	0.999966	24919960	29949620	27235500	19060080	20715170	18087640
	252	Q9Y6D5	Brefeldin A-inhibited guanine nucleotide-exchange protein 2	ARFGEF2	Homo sapiens	202 kDa	32	17	0.999935	23473860	16915760	23701320	16322480	16766930	18245230
	253	Q15652	Probable JmjC domain-containing histone demethylation protein 2C	JMJD1C	Homo sapiens	285 kDa	32	32	0.999921	50625140	71576220	64040560	23836580	23391630	21340360
	254	O60437	Periplakin	PPL	Homo sapiens	205 kDa	32	32	0.999761	44411770	41011670	46574480	21336960	19529810	17343590
	255	Q7KZF4	Staphylococcal nuclease domain-containing protein 1	SND1	Homo sapiens	102 kDa	31	31	1	2158013000	2255634000	2209013000	1591110000	1476331000	1507827000
	256	P55060	Exportin-2	CSE1L	Homo sapiens	110 kDa	31	31	1	2123788000	2278934000	2302516000	1639204000	1669332000	1673237000
	257	Q9H0A0	RNA cytidine acetyltransferase	NAT10	Homo sapiens	116 kDa	31	31	1	508380800	571030800	530117200	549358400	529447100	515017000
	258	O60610	Protein diaphanous homolog 1	DIAPH1	Homo sapiens	141 kDa	31	31	1	328899400	362723800	345018000	184061600	170054100	174572900
	259	Q92922	SWI/SNF complex subunit SMARCC1	SMARCC1	Homo sapiens	123 kDa	31	22	1	345980800	402948400	375327500	287648000	240010900	251207700
	260	Q15393	Splicing factor 3B subunit 3	SF3B3	Homo sapiens	136 kDa	31	31	1	1416671000	1576555000	1500932000	1141019000	1098319000	1118400000
	261	P49736	DNA replication licensing factor MCM2	MCM2	Homo sapiens	102 kDa	31	31	0.999999	1755250000	1957429000	1819914000	1545723000	1428081000	1450890000
	262	Q13619	Cullin-4A	CUL4A	Homo sapiens	88 kDa	31	21	0.999999	193100700	199250000	191865200	129850700	110038600	117441400
	263	Q6YHU6	Thyroid adenoma-associated protein	THADA	Homo sapiens	220 kDa	31	31	0.999998	56065640	64946790	56496840	58496820	59288200	59265030
	264	Q01970	1-phosphatidylinositol 4,5-bisphosphate phosphodiesterase beta-3	PLCB3	Homo sapiens	139 kDa	31	31	0.999997	387315700	402473500	389543700	207104200	197901800	215907400
	265	Q9H2P0	Activity-dependent neuroprotector homeobox protein	ADNP	Homo sapiens	124 kDa	31	31	0.999997	170310000	185584300	174890600	140507500	119003200	133109600
	266	P51610	Host cell factor 1	HCFC1	Homo sapiens	209 kDa	31	31	0.999996	349459600	412244800	389690800	274928300	240242300	242290500
	267	P63010	AP-2 complex subunit beta	AP2B1	Homo sapiens	105 kDa	31	16	0.999993	387797400	413484200	406912400	297983800	286991800	296036900
	268	P14735	Insulin-degrading enzyme	IDE	Homo sapiens	118 kDa	31	31	0.999991	493218000	556183700	513622200	383597400	344730300	375805900
	269	O75122	CLIP-associating protein 2	CLASP2	Homo sapiens	141 kDa	31	27	0.999987	122083700	138331700	137797800	84547940	78715710	77396020
	270	Q8WWQ0	PH-interacting protein	PHIP	Homo sapiens	207 kDa	31	28	0.999984	97677760	107012200	97598640	111560200	102046800	106340600
	271	Q5VZL5	Zinc finger MYM-type protein 4	ZMYM4	Homo sapiens	173 kDa	31	30	0.999983	125635300	136098400	125630000	114745900	106767100	108405700
	272	Q15477	Helicase SKI2W	SKIV2L	Homo sapiens	138 kDa	31	31	0.999982	153509500	177208900	177759200	136672200	131873700	129752900
	273	O75179	Ankyrin repeat domain-containing protein 17	ANKRD17	Homo sapiens	274 kDa	31	19	0.999982	110944500	109178800	104324400	69729140	66147980	69078680
	274	Q92673	Sortilin-related receptor	SORL1	Homo sapiens	248 kDa	31	31	0.999979	43376190	31174510	40822750	98062020	94333230	91916240
	275	Q8TER5	Rho guanine nucleotide exchange factor 40	ARHGEF40	Homo sapiens	165 kDa	31	31	0.999972	87613530	97237970	104797600	93846860	91760050	91639130
	276	O15027	Protein transport protein Sec16A	SEC16A	Homo sapiens	252 kDa	31	31	0.999959	80019590	84159880	86750790	59947950	56690090	59800040
	277	Q6WCQ1	Myosin phosphatase Rho-interacting protein	MPRIP	Homo sapiens	117 kDa	31	30	0.999908	96485970	105124400	103027400	48863370	40939770	44906920
	278	O43166	Signal-induced proliferation-associated 1-like protein 1	SIPA1L1	Homo sapiens	200 kDa	31	30	0.9998	47013190	56481460	54463610	25881400	23002540	23452910
	279	Q96JI7	Spatacsin	SPG11	Homo sapiens	279 kDa	31	31	0.999777	31260100	45876480	33513110	35204680	45171230	44660670
	280	P0DJD0	RANBP2-like and GRIP domain-containing protein 1	RGPD1	Homo sapiens	197 kDa	31	1	0.999279	17442170	21173670	19612950	13653770	14598270	13332130
	280.1	P0DJD0	RANBP2-like and GRIP domain-containing protein 1	RGPD1	Homo sapiens	197 kDa	31	1	0.999279	17442170	21173670	19612950	13653770	14598270	13332130
	280.2	P0DJD1	RANBP2-like and GRIP domain-containing protein 2	RGPD2	Homo sapiens	197 kDa	31	1	0.999279	17442170	21173670	19612950	13653770	14598270	13332130
	281	Q8TEX9	Importin-4	IPO4	Homo sapiens	119 kDa	30	30	1	436690700	516851200	462614600	581673100	581729300	550209500
	282	O00410	Importin-5	IPO5	Homo sapiens	124 kDa	30	28	1	1297193000	1441199000	1289211000	929452900	942113000	907737200
	283	Q14566	DNA replication licensing factor MCM6	MCM6	Homo sapiens	93 kDa	30	30	1	1344391000	1559275000	1432283000	1175955000	1163104000	1107457000
	284	P25205	DNA replication licensing factor MCM3	MCM3	Homo sapiens	91 kDa	30	29	1	1325767000	1381098000	1292465000	1584193000	1512413000	1472371000
	285	Q12906	Interleukin enhancer-binding factor 3	ILF3	Homo sapiens	95 kDa	30	26	1	3137467000	3452613000	3206217000	2044683000	1754017000	1792035000
	286	Q14160	Protein scribble homolog	SCRIB	Homo sapiens	175 kDa	30	28	1	146498900	165516200	153284500	112028100	100849200	108770800
	287	Q9NXF1	Testis-expressed protein 10	TEX10	Homo sapiens	106 kDa	30	30	1	253551400	281843100	275702200	308558100	298353100	288827200
	288	P33991	DNA replication licensing factor MCM4	MCM4	Homo sapiens	97 kDa	30	30	1	1026212000	1254365000	1116467000	984664000	949698600	927204400
	289	Q9NYU2	UDP-glucose:glycoprotein glucosyltransferase 1	UGGT1	Homo sapiens	177 kDa	30	28	1	389551400	437759300	415433600	551271400	536094500	496385300
	290	Q8N766	ER membrane protein complex subunit 1	EMC1	Homo sapiens	112 kDa	30	30	1	400235800	420150100	401261900	595445800	559805700	530701900
	291	Q96ST3	Paired amphipathic helix protein Sin3a	SIN3A	Homo sapiens	145 kDa	30	30	0.999999	247645400	269500800	260609300	170311500	152002100	158958400
	292	Q9UDR5	Alpha-aminoadipic semialdehyde synthase, mitochondrial	AASS	Homo sapiens	102 kDa	30	30	0.999999	633423100	709699000	684954800	692253700	758521100	654902100
	293	Q14203	Dynactin subunit 1	DCTN1	Homo sapiens	142 kDa	30	30	0.999999	249137800	277686600	271666000	200914300	177627300	189116200
	294	P11586	C-1-tetrahydrofolate synthase, cytoplasmic	MTHFD1	Homo sapiens	102 kDa	30	29	0.999999	2300055000	2488092000	2405644000	1373820000	1337204000	1310708000
	295	Q9UBF2	Coatomer subunit gamma-2	COPG2	Homo sapiens	98 kDa	30	28	0.999999	361735900	383518200	390834000	278352600	255640100	261993800
	296	Q9NTI5	Sister chromatid cohesion protein PDS5 homolog B	PDS5B	Homo sapiens	165 kDa	30	28	0.999999	203921300	218321300	209238900	212042900	196815700	195729600
	297	O94906	Pre-mRNA-processing factor 6	PRPF6	Homo sapiens	107 kDa	30	30	0.999998	406786400	451334100	434444900	433976700	404522000	376480700
	298	P49588	Alanine--tRNA ligase, cytoplasmic	AARS1	Homo sapiens	107 kDa	30	30	0.999998	1451384000	1567875000	1522710000	869670800	884122100	798691500
	299	Q10567	AP-1 complex subunit beta-1	AP1B1	Homo sapiens	105 kDa	30	15	0.999997	307989500	328069200	328888600	188968000	190434300	186250200
	300	Q29RF7	Sister chromatid cohesion protein PDS5 homolog A	PDS5A	Homo sapiens	151 kDa	30	28	0.999996	228666900	249547900	243195100	224580400	228389900	221093500
	301	O15230	Laminin subunit alpha-5	LAMA5	Homo sapiens	400 kDa	30	30	0.999996	106041200	139696800	119015800	30487060	30889640	32891280
	302	Q5T5P2	Sickle tail protein homolog	KIAA1217	Homo sapiens	214 kDa	30	30	0.999995	83865530	87992100	83893990	69196110	46517810	56525070
	303	Q12888	TP53-binding protein 1	TP53BP1	Homo sapiens	214 kDa	30	30	0.999994	132807100	150180300	135681500	224119200	188575400	212497800
	304	O00203	AP-3 complex subunit beta-1	AP3B1	Homo sapiens	121 kDa	30	24	0.999994	113676800	85282710	102951400	159611400	133766800	151134000
	305	Q70CQ2	Ubiquitin carboxyl-terminal hydrolase 34	USP34	Homo sapiens	404 kDa	30	30	0.999986	26248130	31173900	32444200	30316960	33460600	31857170
	306	Q86US8	Telomerase-binding protein EST1A	SMG6	Homo sapiens	160 kDa	30	30	0.999985	52645890	55512160	52348070	62536560	53906520	56809660
	307	Q15154	Pericentriolar material 1 protein	PCM1	Homo sapiens	229 kDa	30	30	0.999979	139269200	146147700	144310500	118239200	98191740	103522000
	308	Q08378	Golgin subfamily A member 3	GOLGA3	Homo sapiens	167 kDa	30	30	0.999978	61330410	61220880	67327900	26781800	27868570	26256660
	309	Q9NSE4	Isoleucine--tRNA ligase, mitochondrial	IARS2	Homo sapiens	114 kDa	30	30	0.999975	198615800	224449200	213903700	256365900	262133100	245862200
	310	Q14573	Inositol 1,4,5-trisphosphate receptor type 3	ITPR3	Homo sapiens	304 kDa	30	26	0.999968	49649270	52821730	49191360	36127740	39210110	34320710
	311	O14686	Histone-lysine N-methyltransferase 2D	KMT2D	Homo sapiens	593 kDa	30	30	0.999962	30643420	33937300	42037760	14996190	23809800	17381890
	312	Q01484	Ankyrin-2	ANK2	Homo sapiens	434 kDa	30	24	0.99993	24824540	26403140	23372990	44545100	42842950	47129530
	313	Q14676	Mediator of DNA damage checkpoint protein 1	MDC1	Homo sapiens	227 kDa	29	29	1	164949800	176463300	177690900	108910900	94453450	102849700
	314	Q99460	26S proteasome non-ATPase regulatory subunit 1	PSMD1	Homo sapiens	106 kDa	29	29	1	1086674000	1278475000	1188194000	803211600	777636500	790180000
	315	P49589	Cysteine--tRNA ligase, cytoplasmic	CARS1	Homo sapiens	85 kDa	29	29	1	712785200	742194500	721977000	317728500	296998700	308748600
	316	O15067	Phosphoribosylformylglycinamidine synthase	PFAS	Homo sapiens	145 kDa	29	29	1	985704500	1106484000	1021365000	620290200	620498600	657383300
	317	Q9UNS1	Protein timeless homolog	TIMELESS	Homo sapiens	139 kDa	29	29	1	175516100	181912300	172937900	173502400	164985000	164769900
	318	P52789	Hexokinase-2	HK2	Homo sapiens	102 kDa	29	25	1	267182100	338008600	303626600	265565400	259585200	236593800
	319	Q15042	Rab3 GTPase-activating protein catalytic subunit	RAB3GAP1	Homo sapiens	111 kDa	29	29	1	162756500	184740200	180328900	125623400	119281300	113859600
	320	Q9HAV4	Exportin-5	XPO5	Homo sapiens	136 kDa	29	29	1	392790600	508146400	441983200	432628400	445819900	402379800
	321	Q9UDY2	Tight junction protein ZO-2	TJP2	Homo sapiens	134 kDa	29	29	1	416592000	429845300	428055700	260911000	263212900	244782600
	322	Q9UKV8	Protein argonaute-2	AGO2	Homo sapiens	97 kDa	29	23	0.999999	166972100	176145500	174560200	124010100	121884100	116934500
	323	Q7Z2W4	Zinc finger CCCH-type antiviral protein 1	ZC3HAV1	Homo sapiens	101 kDa	29	29	0.999999	253650000	292610200	272289500	148318100	143899800	135940400
	324	P08133	Annexin A6	ANXA6	Homo sapiens	76 kDa	29	28	0.999999	1084617000	1150661000	1153963000	1089102000	948427300	987290200
	325	Q9BYT8	Neurolysin, mitochondrial	NLN	Homo sapiens	81 kDa	29	28	0.999999	674444300	731727500	710665900	435218300	438839200	416327700
	326	Q14527	Helicase-like transcription factor	HLTF	Homo sapiens	114 kDa	29	28	0.999999	103811600	104571200	104895700	15675850	13349950	14516770
	327	P33992	DNA replication licensing factor MCM5	MCM5	Homo sapiens	82 kDa	29	28	0.999999	1734159000	2025009000	1788257000	1837781000	1750062000	1606717000
	328	Q92797	Symplekin	SYMPK	Homo sapiens	141 kDa	29	29	0.999998	242694200	277529900	268133700	224980700	217351200	213242400
	329	Q5JSH3	WD repeat-containing protein 44	WDR44	Homo sapiens	101 kDa	29	29	0.999998	213661500	235837500	227770400	147087800	137437200	134601600
	330	P11216	Glycogen phosphorylase, brain form	PYGB	Homo sapiens	97 kDa	29	21	0.999997	363488400	392436200	374959300	290316400	269373000	274637500
	331	O94822	E3 ubiquitin-protein ligase listerin	LTN1	Homo sapiens	201 kDa	29	29	0.999996	76666710	87616030	90035330	81351680	82351560	80041910
	332	Q9UBW7	Zinc finger MYM-type protein 2	ZMYM2	Homo sapiens	155 kDa	29	29	0.999995	202635700	221718200	218787300	174356800	155123200	161002200
	333	Q8IWI9	MAX gene-associated protein	MGA	Homo sapiens	336 kDa	29	29	0.999995	58769260	65235230	62879510	40517410	36763130	39115510
	334	P46100	Transcriptional regulator ATRX	ATRX	Homo sapiens	283 kDa	29	29	0.999993	27082500	35121240	27268030	85659490	83634820	88915010
	335	Q8NI27	THO complex subunit 2	THOC2	Homo sapiens	183 kDa	29	29	0.999993	86981410	99443030	94263240	125943000	106976500	110558600
	336	Q9UNY4	Transcription termination factor 2	TTF2	Homo sapiens	130 kDa	29	28	0.999991	69176060	78420000	79016960	60422610	62019960	55904960
	337	Q9Y2A7	Nck-associated protein 1	NCKAP1	Homo sapiens	129 kDa	29	29	0.99999	322869100	334538800	360521000	192652600	172766000	187065100
	338	P18858	DNA ligase 1	LIG1	Homo sapiens	102 kDa	29	29	0.999986	206000200	247566600	215680000	216887300	194902700	191227900
	339	Q9NS87	Kinesin-like protein KIF15	KIF15	Homo sapiens	160 kDa	29	28	0.99998	88302390	81202300	91478080	106109400	93170380	96829710
	340	O95782	AP-2 complex subunit alpha-1	AP2A1	Homo sapiens	108 kDa	29	26	0.999976	470986000	528299700	527975000	342601400	308887600	328477900
	341	Q96L91	E1A-binding protein p400	EP400	Homo sapiens	343 kDa	29	29	0.999957	60203020	63645920	61967690	68986210	65395080	72234570
	342	Q9P219	Protein Daple	CCDC88C	Homo sapiens	228 kDa	29	29	0.99995	59853900	48937680	49807550	39020850	27712610	40835580
	343	Q92626	Peroxidasin homolog	PXDN	Homo sapiens	165 kDa	29	29	0.999936	93528490	104672300	101417800	90457140	76862000	79332430
	344	Q9ULH0	Kinase D-interacting substrate of 220 kDa	KIDINS220	Homo sapiens	197 kDa	29	29	0.999897	45213060	52998340	49386880	43526710	38823110	41217110
	345	P54886	Delta-1-pyrroline-5-carboxylate synthase	ALDH18A1	Homo sapiens	87 kDa	28	28	1	755527200	866607300	822925400	1061780000	1058599000	976340100
	346	Q14697	Neutral alpha-glucosidase AB	GANAB	Homo sapiens	107 kDa	28	28	1	2563777000	2685249000	2631747000	3724646000	3468533000	3249803000
	347	Q9HC35	Echinoderm microtubule-associated protein-like 4	EML4	Homo sapiens	109 kDa	28	28	1	377367200	407432700	390760200	291290200	231925200	251311500
	348	P49321	Nuclear autoantigenic sperm protein	NASP	Homo sapiens	85 kDa	28	28	1	3847591000	4305907000	4266817000	3004009000	2593943000	2837608000
	349	P49915	GMP synthase [glutamine-hydrolyzing]	GMPS	Homo sapiens	77 kDa	28	28	1	1094688000	1185351000	1175010000	672335700	606857600	646990400
	350	Q92841	Probable ATP-dependent RNA helicase DDX17	DDX17	Homo sapiens	80 kDa	28	19	1	1628198000	1842456000	1675656000	1261450000	1126104000	1185858000
	351	P22102	Trifunctional purine biosynthetic protein adenosine-3	GART	Homo sapiens	108 kDa	28	28	1	1413883000	1534984000	1469813000	970003900	985319300	946479900
	352	Q9H2M9	Rab3 GTPase-activating protein non-catalytic subunit	RAB3GAP2	Homo sapiens	156 kDa	28	28	1	266212900	305233000	287415600	233765900	232720000	222037300
	353	P11021	Endoplasmic reticulum chaperone BiP	HSPA5	Homo sapiens	72 kDa	28	25	1	5344208000	5705119000	5189415000	9202954000	7813715000	7914477000
	354	Q9BZE4	GTP-binding protein 4	GTPBP4	Homo sapiens	74 kDa	28	28	1	488038000	523898100	450178900	525406200	498697100	492084300
	355	O75694	Nuclear pore complex protein Nup155	NUP155	Homo sapiens	155 kDa	28	28	0.999999	522615800	579264000	575478200	584853300	591628300	534358600
	356	P16615	Sarcoplasmic/endoplasmic reticulum calcium ATPase 2	ATP2A2	Homo sapiens	115 kDa	28	24	0.999999	911332300	1003083000	1022743000	1264390000	1233155000	1226423000
	357	O00429	Dynamin-1-like protein	DNM1L	Homo sapiens	82 kDa	28	28	0.999999	195809600	212261800	213795700	146079700	130465200	133337800
	358	Q9H2U1	ATP-dependent DNA/RNA helicase DHX36	DHX36	Homo sapiens	115 kDa	28	28	0.999999	202669100	240791600	214083200	166610900	162740800	150552100
	359	O75717	WD repeat and HMG-box DNA-binding protein 1	WDHD1	Homo sapiens	126 kDa	28	28	0.999997	257221900	297401300	298637500	248653000	202412400	217313000
	360	Q6PGP7	Tetratricopeptide repeat protein 37	TTC37	Homo sapiens	175 kDa	28	28	0.999996	135211000	153327600	152536700	125827700	119410000	122859300
	361	Q16706	Alpha-mannosidase 2	MAN2A1	Homo sapiens	131 kDa	28	27	0.999994	223758800	240738800	219745000	261818400	250481700	224741200
	362	Q9Y3Z3	Deoxynucleoside triphosphate triphosphohydrolase SAMHD1	SAMHD1	Homo sapiens	72 kDa	28	28	0.999994	173927400	197667700	194915500	181386900	206801900	177577800
	363	Q8IXT5	RNA-binding protein 12B	RBM12B	Homo sapiens	118 kDa	28	28	0.99999	207980600	205523900	227910000	230006500	215493900	176108400
	364	Q14517	Protocadherin Fat 1	FAT1	Homo sapiens	506 kDa	28	28	0.99999	19574140	9447564	17199870	28517820	19975060	28485710
	365	Q9NRY4	Rho GTPase-activating protein 35	ARHGAP35	Homo sapiens	171 kDa	28	28	0.999989	95616880	191294700	96261120	111849400	107251700	104731600
	366	O43847	Nardilysin	NRDC	Homo sapiens	132 kDa	28	28	0.999987	253865100	283603200	239413400	166280200	152005100	153318500
	367	Q9P265	Disco-interacting protein 2 homolog B	DIP2B	Homo sapiens	171 kDa	28	27	0.999975	51022110	76356640	80489070	41305180	23899420	21980700
	368	Q99707	Methionine synthase	MTR	Homo sapiens	141 kDa	28	28	0.999969	71814340	76475110	76195010	65442490	66593520	62375340
	369	Q68CP9	AT-rich interactive domain-containing protein 2	ARID2	Homo sapiens	197 kDa	28	28	0.999963	93198310	109232500	102798300	95017840	83070070	83453930
	370	Q8N3U4	Cohesin subunit SA-2	STAG2	Homo sapiens	141 kDa	28	27	0.999956	174974700	208028500	200287900	156596200	158232300	150499500
	371	Q9BTC0	Death-inducer obliterator 1	DIDO1	Homo sapiens	244 kDa	28	28	0.999944	56808230	58519310	54399180	61287930	56138760	60768170
	372	Q12965	Unconventional myosin-Ie	MYO1E	Homo sapiens	127 kDa	28	24	0.99993	149737700	164256200	153013400	101336500	105997200	96816640
	373	Q9BZF9	Uveal autoantigen with coiled-coil domains and ankyrin repeats	UACA	Homo sapiens	163 kDa	28	28	0.999928	33117470	38708790	39757370	32189570	25390020	29484580
	374	Q8NFC6	Biorientation of chromosomes in cell division protein 1-like 1	BOD1L1	Homo sapiens	330 kDa	28	26	0.999918	29089550	29382010	28194990	33580290	25210790	25300500
	375	P41229	Lysine-specific demethylase 5C	KDM5C	Homo sapiens	176 kDa	28	26	0.999834	58033220	61749670	54963290	59406470	57164490	61735910
	376	Q14571	Inositol 1,4,5-trisphosphate receptor type 2	ITPR2	Homo sapiens	308 kDa	28	22	0.999807	19490800	25833930	29030460	14219820	16985960	13205160
	377	Q15643	Thyroid receptor-interacting protein 11	TRIP11	Homo sapiens	228 kDa	28	28	0.999703	45061410	48818600	50406000	26363460	22230810	22131980
	378	Q5JSL3	Dedicator of cytokinesis protein 11	DOCK11	Homo sapiens	238 kDa	28	27	0.999615	55365340	61378040	56067740	54836770	35684780	48583320
	379	Q9NQX4	Unconventional myosin-Vc	MYO5C	Homo sapiens	203 kDa	28	24	0.9995	15243640	10967680	15636260	16640710	15521110	19090220
	380	P31327	Carbamoyl-phosphate synthase [ammonia], mitochondrial	CPS1	Homo sapiens	165 kDa	28	27	0.999361	60681490	66063130	65599890	96815150	92792340	88316540
	381	P33993	DNA replication licensing factor MCM7	MCM7	Homo sapiens	81 kDa	27	27	1	1745487000	1971068000	1814256000	2061490000	1939144000	1926242000
	382	Q9H3U1	Protein unc-45 homolog A	UNC45A	Homo sapiens	103 kDa	27	27	1	194626400	214650900	209881300	221245500	220744700	216925900
	383	P43243	Matrin-3	MATR3	Homo sapiens	95 kDa	27	27	1	554785800	314584900	438148800	1731199000	1450791000	1582354000
	384	Q9NR30	Nucleolar RNA helicase 2	DDX21	Homo sapiens	87 kDa	27	24	1	1256670000	1323925000	1243243000	902999500	822533300	860438900
	385	P12956	X-ray repair cross-complementing protein 6	XRCC6	Homo sapiens	70 kDa	27	27	1	6698643000	7021900000	6885772000	4487803000	4038156000	4389693000
	386	P26639	Threonine--tRNA ligase 1, cytoplasmic	TARS1	Homo sapiens	83 kDa	27	25	1	1931791000	2119428000	1913876000	1208814000	1187693000	1129192000
	387	P22314	Ubiquitin-like modifier-activating enzyme 1	UBA1	Homo sapiens	118 kDa	27	27	1	2919838000	3209958000	3221390000	1761146000	1587854000	1689352000
	388	Q8N1F7	Nuclear pore complex protein Nup93	NUP93	Homo sapiens	93 kDa	27	27	1	832630100	900797200	865599300	762673300	705669500	703000000
	389	P35221	Catenin alpha-1	CTNNA1	Homo sapiens	100 kDa	27	20	1	819659300	889823000	835050800	567214100	532554600	570955500
	390	P35606	Coatomer subunit beta'	COPB2	Homo sapiens	102 kDa	27	27	1	875841900	943653400	917404100	677774500	627263600	640732700
	391	O60343	TBC1 domain family member 4	TBC1D4	Homo sapiens	147 kDa	27	27	1	95776790	106068000	103699500	62850650	60245010	57775990
	392	Q13045	Protein flightless-1 homolog	FLII	Homo sapiens	145 kDa	27	27	1	169721700	192530300	182270100	91752490	93229420	89565710
	393	P47897	Glutamine--tRNA ligase	QARS1	Homo sapiens	88 kDa	27	27	0.999999	662101800	772035300	727219900	588464200	538881200	543542200
	394	Q6UB35	Monofunctional C1-tetrahydrofolate synthase, mitochondrial	MTHFD1L	Homo sapiens	106 kDa	27	26	0.999999	296496900	321704900	308485600	455702000	471003500	446971700
	395	Q02218	2-oxoglutarate dehydrogenase, mitochondrial	OGDH	Homo sapiens	116 kDa	27	19	0.999999	200472300	225806200	230319900	248502900	255287300	227304200
	396	Q08J23	RNA cytosine C(5)-methyltransferase NSUN2	NSUN2	Homo sapiens	86 kDa	27	27	0.999999	361874100	397898600	367217400	444533400	423241100	404687300
	397	Q92896	Golgi apparatus protein 1	GLG1	Homo sapiens	135 kDa	27	27	0.999999	260150700	338095500	305676400	350043300	315484200	307878600
	398	Q13724	Mannosyl-oligosaccharide glucosidase	MOGS	Homo sapiens	92 kDa	27	27	0.999999	301537600	314488900	319704200	421901200	394841800	379317900
	399	P05787	Keratin, type II cytoskeletal 8	KRT8	Homo sapiens	54 kDa	27	23	0.999999	5171748000	5425465000	5589827000	6212649000	4799102000	5546847000
	400	Q9BXW9	Fanconi anemia group D2 protein	FANCD2	Homo sapiens	164 kDa	27	27	0.999999	65891020	60672430	61330070	203767300	191046200	188984100
	401	Q9Y2L1	Exosome complex exonuclease RRP44	DIS3	Homo sapiens	109 kDa	27	27	0.999999	237199900	245579500	241005300	219340000	206003300	203856800
	402	Q13618	Cullin-3	CUL3	Homo sapiens	89 kDa	27	27	0.999998	382447600	413347100	407429200	264604300	236708700	250049800
	403	O43683	Mitotic checkpoint serine/threonine-protein kinase BUB1	BUB1	Homo sapiens	122 kDa	27	27	0.999998	64372530	66449850	63638090	40067330	41987020	38430230
	404	P08670	Vimentin	VIM	Homo sapiens	54 kDa	27	25	0.999998	417815000	500289800	377898700	4093303000	2947927000	3843428000
	405	Q92620	Pre-mRNA-splicing factor ATP-dependent RNA helicase PRP16	DHX38	Homo sapiens	141 kDa	27	27	0.999997	127083700	124584400	125485500	136281700	121064900	123488100
	406	P50990	T-complex protein 1 subunit theta	CCT8	Homo sapiens	60 kDa	27	27	0.999996	5145298000	5494453000	5385204000	3119358000	2688394000	2794158000
	407	Q03252	Lamin-B2	LMNB2	Homo sapiens	70 kDa	27	26	0.999994	905736100	923183800	982717700	744566400	637909400	720952000
	408	Q12769	Nuclear pore complex protein Nup160	NUP160	Homo sapiens	162 kDa	27	27	0.999994	278686600	312496700	284797700	334280300	336798000	297856200
	409	O60271	C-Jun-amino-terminal kinase-interacting protein 4	SPAG9	Homo sapiens	146 kDa	27	23	0.999993	67921300	72282570	72536420	43201990	37446730	38440310
	410	Q13617	Cullin-2	CUL2	Homo sapiens	87 kDa	27	27	0.999993	240553800	270675200	270618700	175027300	154386400	165939100
	411	P20585	DNA mismatch repair protein Msh3	MSH3	Homo sapiens	127 kDa	27	27	0.999992	122341600	128066100	125256800	115560900	109376300	98420350
	412	Q9H6S0	3'-5' RNA helicase YTHDC2	YTHDC2	Homo sapiens	160 kDa	27	27	0.999989	111301500	117251800	106205000	92728790	95637980	86874510
	413	P19174	1-phosphatidylinositol 4,5-bisphosphate phosphodiesterase gamma-1	PLCG1	Homo sapiens	149 kDa	27	27	0.999983	226209200	254177500	255749000	178657300	163004400	170573500
	414	P20700	Lamin-B1	LMNB1	Homo sapiens	66 kDa	27	26	0.999981	1258896000	1471134000	1376393000	1579153000	1424776000	1593064000
	415	Q14562	ATP-dependent RNA helicase DHX8	DHX8	Homo sapiens	139 kDa	27	26	0.999976	111974200	114247100	108830100	80697200	71662320	76217270
	416	Q9UNX4	WD repeat-containing protein 3	WDR3	Homo sapiens	106 kDa	27	27	0.999971	170875700	210820900	190897300	170298100	160450600	157263400
	417	Q9P0K7	Ankycorbin	RAI14	Homo sapiens	110 kDa	27	27	0.99997	135206800	150790300	144890900	76656360	58402040	60812890
	418	Q96HP0	Dedicator of cytokinesis protein 6	DOCK6	Homo sapiens	230 kDa	27	24	0.999967	37522870	35277030	41705380	27042380	27525720	30446450
	419	Q9H2D6	TRIO and F-actin-binding protein	TRIOBP	Homo sapiens	261 kDa	27	26	0.999959	74822300	93163120	90689340	64557830	55153770	59392770
	420	Q9Y3P9	Rab GTPase-activating protein 1	RABGAP1	Homo sapiens	122 kDa	27	26	0.999958	62722910	61356610	74651290	47691040	50343940	55087440
	421	Q9BSJ2	Gamma-tubulin complex component 2	TUBGCP2	Homo sapiens	103 kDa	27	27	0.999949	131976800	155589200	139821100	102138100	99734540	98338260
	422	Q5VTR2	E3 ubiquitin-protein ligase BRE1A	RNF20	Homo sapiens	114 kDa	27	24	0.999947	131968100	136074200	126043700	152401100	130582700	134953200
	423	Q9Y6R4	Mitogen-activated protein kinase kinase kinase 4	MAP3K4	Homo sapiens	182 kDa	27	27	0.999941	51389910	54451470	48741360	52097270	41260660	33778750
	424	Q4V328	GRIP1-associated protein 1	GRIPAP1	Homo sapiens	96 kDa	27	27	0.999924	186612100	204122900	199628000	129414000	116011200	119507800
	425	Q96AY4	Tetratricopeptide repeat protein 28	TTC28	Homo sapiens	271 kDa	27	27	0.999867	15341790	17078890	16192360	23061850	16225550	21186790
	426	O14647	Chromodomain-helicase-DNA-binding protein 2	CHD2	Homo sapiens	211 kDa	27	21	0.999866	22298990	16778560	20192740	39873180	34076460	36819730
	427	Q96F07	Cytoplasmic FMR1-interacting protein 2	CYFIP2	Homo sapiens	148 kDa	27	13	0.999843	92118200	97560820	100761800	41670820	35797250	37325350
	428	Q96T76	MMS19 nucleotide excision repair protein homolog	MMS19	Homo sapiens	113 kDa	26	26	1	314931900	351661200	349607700	322456100	333978700	308964900
	429	O43143	Pre-mRNA-splicing factor ATP-dependent RNA helicase DHX15	DHX15	Homo sapiens	91 kDa	26	25	1	1660510000	1736739000	1635134000	1304896000	1246293000	1274509000
	430	O14617	AP-3 complex subunit delta-1	AP3D1	Homo sapiens	130 kDa	26	26	1	360901200	403049300	396923900	261224100	236919800	239973400
	431	P17844	Probable ATP-dependent RNA helicase DDX5	DDX5	Homo sapiens	69 kDa	26	17	1	1724215000	1970769000	1789341000	1765940000	1575157000	1586968000
	432	Q69YN4	Protein virilizer homolog	VIRMA	Homo sapiens	202 kDa	26	26	1	71008330	78242830	84024890	58476020	53170630	55146330
	433	P11142	Heat shock cognate 71 kDa protein	HSPA8	Homo sapiens	71 kDa	26	17	1	7177453000	7653492000	7049261000	4782144000	4007010000	4345918000
	434	Q03701	CCAAT/enhancer-binding protein zeta	CEBPZ	Homo sapiens	121 kDa	26	26	1	225192700	238307200	227062200	230075200	220888700	205715400
	435	P23921	Ribonucleoside-diphosphate reductase large subunit	RRM1	Homo sapiens	90 kDa	26	26	1	510779900	565017400	546852500	523984400	466387500	479569900
	436	P14923	Junction plakoglobin	JUP	Homo sapiens	82 kDa	26	23	0.999999	257662800	323328200	288593900	244132000	230113100	227126600
	437	Q86XA9	HEAT repeat-containing protein 5A	HEATR5A	Homo sapiens	222 kDa	26	26	0.999999	24442380	28411650	30088580	20253450	19443890	18676150
	438	P49368	T-complex protein 1 subunit gamma	CCT3	Homo sapiens	61 kDa	26	26	0.999999	2812842000	3266007000	3068594000	1801528000	1654712000	1696296000
	439	O95819	Mitogen-activated protein kinase kinase kinase kinase 4	MAP4K4	Homo sapiens	142 kDa	26	17	0.999999	126545400	135605900	128905800	96754680	94144700	89283430
	440	Q5T7N2	LINE-1 type transposase domain-containing protein 1	L1TD1	Homo sapiens	99 kDa	26	26	0.999999	2264085000	1990957000	1918976000	2363062000	2294743000	2233327000
	441	Q9BSJ8	Extended synaptotagmin-1	ESYT1	Homo sapiens	123 kDa	26	26	0.999999	429392500	477635100	448872000	614436400	556321800	599159000
	442	P57740	Nuclear pore complex protein Nup107	NUP107	Homo sapiens	106 kDa	26	26	0.999998	284295300	315775300	309317200	312179800	299472200	300096300
	443	Q6P2E9	Enhancer of mRNA-decapping protein 4	EDC4	Homo sapiens	152 kDa	26	26	0.999998	203572700	221237700	206385500	175511500	173878900	168054600
	444	Q5JRX3	Presequence protease, mitochondrial	PITRM1	Homo sapiens	117 kDa	26	26	0.999998	64208410	64267800	67893260	86767460	76610670	73352210
	445	P13667	Protein disulfide-isomerase A4	PDIA4	Homo sapiens	73 kDa	26	25	0.999998	2265801000	2398170000	2458509000	3214648000	2899660000	2901405000
	446	Q9C0C9	(E3-independent) E2 ubiquitin-conjugating enzyme	UBE2O	Homo sapiens	141 kDa	26	26	0.999998	219834300	271895200	241636500	179185800	167090200	158683600
	447	Q9Y6K1	DNA (cytosine-5)-methyltransferase 3A	DNMT3A	Homo sapiens	102 kDa	26	26	0.999997	503963700	586962000	526068900	529115900	531743600	480059900
	448	Q9UHD8	Septin-9	SEPTIN9	Homo sapiens	65 kDa	26	26	0.999997	799093200	843982500	875941900	705805900	590579500	681364900
	449	Q5SW79	Centrosomal protein of 170 kDa	CEP170	Homo sapiens	175 kDa	26	25	0.999997	88489220	89198970	89630640	68947210	49793330	54639940
	450	P54136	Arginine--tRNA ligase, cytoplasmic	RARS1	Homo sapiens	75 kDa	26	26	0.999996	857343900	934852700	919869100	670161500	619997400	647271800
	451	Q9UQ35	Serine/arginine repetitive matrix protein 2	SRRM2	Homo sapiens	300 kDa	26	26	0.999993	307692000	252371600	265682000	417253000	404960200	496569500
	452	Q15418	Ribosomal protein S6 kinase alpha-1	RPS6KA1	Homo sapiens	83 kDa	26	20	0.999993	163506600	183855200	175140000	124246200	117386500	105877800
	453	P11498	Pyruvate carboxylase, mitochondrial	PC	Homo sapiens	130 kDa	26	26	0.999991	66619040	71373980	68929500	148491800	152447600	140472000
	454	Q9H2G2	STE20-like serine/threonine-protein kinase	SLK	Homo sapiens	143 kDa	26	25	0.999988	73183510	77367980	79278800	47541880	41277250	42865630
	455	Q05086	Ubiquitin-protein ligase E3A	UBE3A	Homo sapiens	101 kDa	26	26	0.999987	187636900	213551700	205396200	143295900	132818200	134718400
	456	P43304	Glycerol-3-phosphate dehydrogenase, mitochondrial	GPD2	Homo sapiens	81 kDa	26	26	0.999985	245184500	292886700	262348500	357135200	345980000	324798400
	457	Q8IUD2	ELKS/Rab6-interacting/CAST family member 1	ERC1	Homo sapiens	128 kDa	26	21	0.999981	63547110	73046160	74227030	35388450	32812320	32889940
	458	P18583	Protein SON	SON	Homo sapiens	264 kDa	26	26	0.999971	213684900	217554100	228328200	242782700	237662300	233895300
	459	P49815	Tuberin	TSC2	Homo sapiens	201 kDa	26	26	0.999955	43306280	51028220	52783470	60456910	65370530	64077070
	460	Q9HCE3	Zinc finger protein 532	ZNF532	Homo sapiens	142 kDa	26	25	0.999949	67721810	74242270	74137760	41463440	34838880	36104470
	461	O60333	Kinesin-like protein KIF1B	KIF1B	Homo sapiens	204 kDa	26	13	0.999873	18118950	20142940	20067650	14623490	14094640	13882680
	462	Q9BY89	Uncharacterized protein KIAA1671	KIAA1671	Homo sapiens	197 kDa	26	26	0.999842	28974030	30655500	31649900	18310110	15069350	17852320
	463	Q6P0N0	Mis18-binding protein 1	MIS18BP1	Homo sapiens	129 kDa	26	26	0.999832	56229930	73389590	53705300	52947910	46700500	44964590
	464	Q96Q89	Kinesin-like protein KIF20B	KIF20B	Homo sapiens	211 kDa	26	26	0.999818	105356900	109149600	122600800	130766100	109378500	137498500
	465	Q8TDY2	RB1-inducible coiled-coil protein 1	RB1CC1	Homo sapiens	183 kDa	26	26	0.999805	30363400	41327580	35501190	21225860	19904690	21595230
	466	Q03164	Histone-lysine N-methyltransferase 2A	KMT2A	Homo sapiens	432 kDa	26	25	0.999793	30050780	31929620	34904580	26134200	23543830	21053700
	467	Q96L73	Histone-lysine N-methyltransferase, H3 lysine-36 specific	NSD1	Homo sapiens	297 kDa	26	26	0.999785	47555190	50107590	48098370	30834710	29075560	27883960
	468	O75970	Multiple PDZ domain protein	MPDZ	Homo sapiens	222 kDa	26	26	0.999778	45539590	47848330	46819350	38626300	33922330	37521260
	469	Q8NHM5	Lysine-specific demethylase 2B	KDM2B	Homo sapiens	153 kDa	26	25	0.999736	59689700	61885480	63315260	55795260	49355610	50063540
	470	Q02224	Centromere-associated protein E	CENPE	Homo sapiens	316 kDa	26	25	0.999634	16259040	18825470	16475920	26246400	24505990	19927800
	471	Q8NG31	Kinetochore scaffold 1	KNL1	Homo sapiens	265 kDa	26	26	0.999455	21208620	24098050	20058550	12694070	19146640	14547760
	472	P31939	Bifunctional purine biosynthesis protein ATIC	ATIC	Homo sapiens	65 kDa	25	25	1	1871929000	2149084000	2039293000	1213801000	1062430000	1037988000
	473	O60341	Lysine-specific histone demethylase 1A	KDM1A	Homo sapiens	93 kDa	25	25	1	342436600	384861300	369638900	307118900	287533100	276453300
	474	Q9NVP1	ATP-dependent RNA helicase DDX18	DDX18	Homo sapiens	75 kDa	25	25	1	711524800	765246700	721647300	577340100	534326900	525916400
	475	O60763	General vesicular transport factor p115	USO1	Homo sapiens	108 kDa	25	25	1	666046300	700772800	681189800	410452700	400913100	406556000
	476	P13797	Plastin-3	PLS3	Homo sapiens	71 kDa	25	17	1	709035500	761649000	813382000	582035900	568736900	526901300
	477	P78347	General transcription factor II-I	GTF2I	Homo sapiens	112 kDa	25	25	1	1290987000	1454760000	1387095000	1083574000	1021148000	998341300
	478	Q8WUM4	Programmed cell death 6-interacting protein	PDCD6IP	Homo sapiens	96 kDa	25	25	1	605942800	646455000	624986700	367101300	358337800	351774700
	479	Q9BWH6	RNA polymerase II-associated protein 1	RPAP1	Homo sapiens	153 kDa	25	25	1	104537700	111462500	109310800	63085650	49940290	62254930
	480	P13010	X-ray repair cross-complementing protein 5	XRCC5	Homo sapiens	83 kDa	25	25	1	3614421000	3956030000	3927906000	2392106000	2041381000	2295121000
	481	P14868	Aspartate--tRNA ligase, cytoplasmic	DARS1	Homo sapiens	57 kDa	25	25	1	1419851000	1527335000	1492708000	1158411000	1020320000	1067477000
	482	O43592	Exportin-T	XPOT	Homo sapiens	110 kDa	25	25	0.999999	552075800	624946900	604901800	313975500	314069300	308707900
	483	Q8IY37	Probable ATP-dependent RNA helicase DHX37	DHX37	Homo sapiens	130 kDa	25	25	0.999999	151823300	162067100	156944300	182845400	191085600	179328700
	484	P78371	T-complex protein 1 subunit beta	CCT2	Homo sapiens	57 kDa	25	25	0.999999	2872327000	3291791000	3234489000	1969964000	1811926000	1933073000
	485	Q02790	Peptidyl-prolyl cis-trans isomerase FKBP4	FKBP4	Homo sapiens	52 kDa	25	25	0.999999	2481468000	2387262000	2618685000	745140500	686727400	657789000
	486	O15164	Transcription intermediary factor 1-alpha	TRIM24	Homo sapiens	117 kDa	25	23	0.999999	202900600	224208300	217254300	186099400	192403500	176764700
	487	P35658	Nuclear pore complex protein Nup214	NUP214	Homo sapiens	214 kDa	25	25	0.999999	248511600	274445800	270070700	189131500	169161700	171498600
	488	P30101	Protein disulfide-isomerase A3	PDIA3	Homo sapiens	57 kDa	25	24	0.999999	6905745000	7211087000	6869144000	9303493000	8554201000	8656886000
	489	P19367	Hexokinase-1	HK1	Homo sapiens	102 kDa	25	21	0.999999	1095503000	1165551000	1175717000	719767200	687984700	670625300
	490	Q01780	Exosome component 10	EXOSC10	Homo sapiens	101 kDa	25	25	0.999999	276367100	278520200	293558900	240127400	214402700	226972000
	491	Q5H9R7	Serine/threonine-protein phosphatase 6 regulatory subunit 3	PPP6R3	Homo sapiens	98 kDa	25	24	0.999999	189379600	236182200	222280300	122637200	105558400	107615500
	492	Q06210	Glutamine--fructose-6-phosphate aminotransferase [isomerizing] 1	GFPT1	Homo sapiens	79 kDa	25	21	0.999999	339620200	402500000	379722100	273774600	258910600	245952400
	493	Q13616	Cullin-1	CUL1	Homo sapiens	90 kDa	25	25	0.999999	241283300	274141600	264819400	202043400	181403600	185555800
	494	Q9UKN8	General transcription factor 3C polypeptide 4	GTF3C4	Homo sapiens	92 kDa	25	25	0.999999	171982800	217411800	191923800	166771600	152167000	136252700
	495	Q9Y4W6	AFG3-like protein 2	AFG3L2	Homo sapiens	89 kDa	25	25	0.999998	293484100	292990900	308256100	317121300	329532000	305334300
	496	Q9UIA9	Exportin-7	XPO7	Homo sapiens	124 kDa	25	25	0.999998	344355700	394780300	401183500	252001700	244779400	253972700
	497	O95163	Elongator complex protein 1	ELP1	Homo sapiens	150 kDa	25	25	0.999998	179269600	194712300	184266600	189938500	187014100	176885100
	498	Q7Z3K3	Pogo transposable element with ZNF domain	POGZ	Homo sapiens	155 kDa	25	25	0.999998	131903800	146759700	135726500	129680900	122264200	118539700
	499	Q07866	Kinesin light chain 1	KLC1	Homo sapiens	65 kDa	25	18	0.999998	201961800	203552200	202197000	144365700	130098700	139262500
	500	P78344	Eukaryotic translation initiation factor 4 gamma 2	EIF4G2	Homo sapiens	102 kDa	25	25	0.999998	710074700	782027200	733497100	800572000	737410200	730622800
	501	P50570	Dynamin-2	DNM2	Homo sapiens	98 kDa	25	21	0.999998	366967500	373317000	360043900	492082100	302900100	576712800
	502	P55884	Eukaryotic translation initiation factor 3 subunit B	EIF3B	Homo sapiens	92 kDa	25	25	0.999998	1257018000	1425048000	1296191000	849460000	759017700	737164100
	503	Q8NI36	WD repeat-containing protein 36	WDR36	Homo sapiens	105 kDa	25	25	0.999997	217248600	231580600	222770400	186730600	181535100	169084800
	504	O75150	E3 ubiquitin-protein ligase BRE1B	RNF40	Homo sapiens	114 kDa	25	22	0.999997	85691660	90394590	90252080	86712980	73463760	76144830
	505	Q9Y263	Phospholipase A-2-activating protein	PLAA	Homo sapiens	87 kDa	25	25	0.999997	279695100	319129000	297888300	213077700	208482600	184603600
	506	Q96R06	Sperm-associated antigen 5	SPAG5	Homo sapiens	134 kDa	25	25	0.999996	45533040	55598350	51289750	53234300	57374000	47743790
	507	P38646	Stress-70 protein, mitochondrial	HSPA9	Homo sapiens	74 kDa	25	24	0.999996	3709195000	3733604000	3429416000	4597153000	4881806000	4150853000
	508	P16435	NADPH--cytochrome P450 reductase	POR	Homo sapiens	77 kDa	25	25	0.999996	320959100	365498200	370992800	348193400	310734600	306670800
	509	O94874	E3 UFM1-protein ligase 1	UFL1	Homo sapiens	90 kDa	25	25	0.999996	177682300	193982500	191306900	144635400	131493700	131140800
	510	P42224	Signal transducer and activator of transcription 1-alpha/beta	STAT1	Homo sapiens	87 kDa	25	25	0.999996	485878000	507438400	518200200	395563000	375494100	371424000
	511	Q12788	Transducin beta-like protein 3	TBL3	Homo sapiens	89 kDa	25	25	0.999993	236474900	297832000	258885000	249799000	258803200	238243400
	512	Q13308	Inactive tyrosine-protein kinase 7	PTK7	Homo sapiens	118 kDa	25	25	0.999992	213504800	199033600	224281200	210266100	150386500	193125300
	513	Q5JTH9	RRP12-like protein	RRP12	Homo sapiens	144 kDa	25	25	0.999992	199074200	239598500	216413000	221400500	221447700	206116900
	514	O95155	Ubiquitin conjugation factor E4 B	UBE4B	Homo sapiens	146 kDa	25	25	0.999991	127793400	147460700	137755400	142662600	145331000	140316000
	515	Q9UGU0	Transcription factor 20	TCF20	Homo sapiens	212 kDa	25	25	0.99999	42253720	97247150	103893700	94329500	19425680	24396370
	516	P49916	DNA ligase 3	LIG3	Homo sapiens	113 kDa	25	25	0.99999	311121100	332757000	321093700	316539000	289486300	287704800
	517	P49790	Nuclear pore complex protein Nup153	NUP153	Homo sapiens	154 kDa	25	25	0.999982	184032100	193590200	185991500	119405800	102931300	115988500
	518	Q14191	Werner syndrome ATP-dependent helicase	WRN	Homo sapiens	162 kDa	25	25	0.999982	33274050	44610730	38671830	28534390	26827390	26495960
	519	O15294	UDP-N-acetylglucosamine--peptide N-acetylglucosaminyltransferase 110 kDa subunit	OGT	Homo sapiens	117 kDa	25	25	0.999976	144338400	168104800	142376300	144803200	137032500	134842400
	520	Q5VZK9	F-actin-uncapping protein LRRC16A	CARMIL1	Homo sapiens	152 kDa	25	25	0.99997	107268200	109771400	110342500	48239100	49122270	46943100
	521	Q9ULE6	Paladin	PALD1	Homo sapiens	97 kDa	25	25	0.999941	110720100	131865600	125530700	46008640	49133920	43331680
	522	Q5VT52	Regulation of nuclear pre-mRNA domain-containing protein 2	RPRD2	Homo sapiens	156 kDa	25	25	0.999927	85218970	93343630	87887920	57778780	50685370	54895020
	523	Q8TEW0	Partitioning defective 3 homolog	PARD3	Homo sapiens	151 kDa	25	25	0.999926	93375610	89995590	85935500	61239170	58613190	63972670
	524	Q01968	Inositol polyphosphate 5-phosphatase OCRL	OCRL	Homo sapiens	104 kDa	25	24	0.999921	148581500	157796500	163778300	98687410	94945360	98406840
	525	O75962	Triple functional domain protein	TRIO	Homo sapiens	347 kDa	25	25	0.999828	27902700	31104970	29246090	23295720	26734620	22816910
	526	Q86XX4	Extracellular matrix organizing protein FRAS1	FRAS1	Homo sapiens	443 kDa	25	25	0.99953	18371750	15686540	15364540	23117420	22342050	22474040
	527	O43896	Kinesin-like protein KIF1C	KIF1C	Homo sapiens	123 kDa	25	18	0.999144	42939110	48822670	52880110	28271810	48993270	25912700
	528	P35222	Catenin beta-1	CTNNB1	Homo sapiens	85 kDa	24	21	1	371415100	413973900	405739000	337275400	304821800	329021500
	529	O60502	Protein O-GlcNAcase	OGA	Homo sapiens	103 kDa	24	24	1	405325800	471486800	447149400	224714500	210796800	175621000
	530	Q96QK1	Vacuolar protein sorting-associated protein 35	VPS35	Homo sapiens	92 kDa	24	24	1	365967300	397806900	381719400	308619800	293033300	300169400
	531	P45974	Ubiquitin carboxyl-terminal hydrolase 5	USP5	Homo sapiens	96 kDa	24	23	1	655659000	707026700	702413600	633956100	581582400	617346900
	532	P51659	Peroxisomal multifunctional enzyme type 2	HSD17B4	Homo sapiens	80 kDa	24	24	1	1198526000	1312125000	1306493000	1209499000	1172350000	1156122000
	533	P02787	Serotransferrin	TF	Homo sapiens	77 kDa	24	24	1	669399700	1496348000	852013800	1085706000	1395996000	875988100
	534	Q13435	Splicing factor 3B subunit 2	SF3B2	Homo sapiens	100 kDa	24	24	1	1030675000	1054173000	1024451000	644579600	538493200	593439500
	535	Q9BTW9	Tubulin-specific chaperone D	TBCD	Homo sapiens	133 kDa	24	24	1	301714500	342041300	351276800	234441400	244643400	242072000
	536	Q9BVJ6	U3 small nucleolar RNA-associated protein 14 homolog A	UTP14A	Homo sapiens	88 kDa	24	24	1	287385300	305395300	292909200	229848000	195145100	208865200
	537	P46379	Large proline-rich protein BAG6	BAG6	Homo sapiens	119 kDa	24	24	1	407755000	386111600	404767300	313799100	292231400	295637400
	538	Q9UJV9	Probable ATP-dependent RNA helicase DDX41	DDX41	Homo sapiens	70 kDa	24	24	1	202579600	217473900	207343500	169289900	164477800	166099500
	539	Q6PKG0	La-related protein 1	LARP1	Homo sapiens	124 kDa	24	21	1	680030100	709339100	692995900	319275500	286169300	302181300
	540	Q99798	Aconitate hydratase, mitochondrial	ACO2	Homo sapiens	85 kDa	24	24	1	472725700	490215200	512465200	517955600	514504900	489343000
	541	Q9UKE5	TRAF2 and NCK-interacting protein kinase	TNIK	Homo sapiens	155 kDa	24	16	1	63405420	69729830	61097190	33549440	27833460	31641430
	542	P54577	Tyrosine--tRNA ligase, cytoplasmic	YARS1	Homo sapiens	59 kDa	24	24	0.999999	1972250000	2079828000	2148542000	1230115000	1134132000	1158503000
	543	Q5QJE6	Deoxynucleotidyltransferase terminal-interacting protein 2	DNTTIP2	Homo sapiens	84 kDa	24	24	0.999999	137136700	131422100	134641500	125070100	113955700	120429400
	544	Q9Y4E8	Ubiquitin carboxyl-terminal hydrolase 15	USP15	Homo sapiens	112 kDa	24	22	0.999999	85605620	95754610	87650280	66682780	54898820	56630490
	545	P15311	Ezrin	EZR	Homo sapiens	69 kDa	24	16	0.999999	1179949000	1149896000	1153748000	636497600	649645500	636177600
	546	P07437	Tubulin beta chain	TUBB	Homo sapiens	50 kDa	24	5	0.999999	2473394000	2420114000	2409270000	2670255000	2478717000	2586844000
	547	P26196	Probable ATP-dependent RNA helicase DDX6	DDX6	Homo sapiens	54 kDa	24	24	0.999999	715861200	867490700	831749300	553121800	488964900	517463300
	548	P36776	Lon protease homolog, mitochondrial	LONP1	Homo sapiens	106 kDa	24	24	0.999999	376447600	415879100	398395200	453058900	477248200	422922500
	549	Q9UHI6	Probable ATP-dependent RNA helicase DDX20	DDX20	Homo sapiens	92 kDa	24	24	0.999998	114886100	125609900	116048400	112815800	103210200	101104700
	550	Q16891	MICOS complex subunit MIC60	IMMT	Homo sapiens	84 kDa	24	24	0.999998	481044400	495310600	508515900	366907100	318790000	320121500
	551	Q9C0J8	pre-mRNA 3' end processing protein WDR33	WDR33	Homo sapiens	146 kDa	24	24	0.999998	164238200	178641600	177203100	98697590	94306090	91647080
	552	P17987	T-complex protein 1 subunit alpha	TCP1	Homo sapiens	60 kDa	24	23	0.999998	2756737000	3145455000	2936988000	1635228000	1443723000	1528261000
	553	Q9NWH9	SAFB-like transcription modulator	SLTM	Homo sapiens	117 kDa	24	24	0.999998	67756840	61277710	69017420	107718100	90101290	99588020
	554	O43252	Bifunctional 3'-phosphoadenosine 5'-phosphosulfate synthase 1	PAPSS1	Homo sapiens	71 kDa	24	23	0.999997	438336400	461545100	467694100	295950500	238912400	269731100
	555	O14776	Transcription elongation regulator 1	TCERG1	Homo sapiens	124 kDa	24	24	0.999997	461261400	498216600	479386700	293741400	272637100	270290300
	556	Q9C0E2	Exportin-4	XPO4	Homo sapiens	130 kDa	24	24	0.999997	115398100	129403500	131622900	83183060	87538620	82826450
	557	P08727	Keratin, type I cytoskeletal 19	KRT19	Homo sapiens	44 kDa	24	17	0.999997	788370600	825655000	854787300	671127600	580622800	647640000
	558	Q86XP3	ATP-dependent RNA helicase DDX42	DDX42	Homo sapiens	103 kDa	24	24	0.999996	638801000	652970700	577510000	381746200	333816000	401284800
	559	Q9UGP8	Translocation protein SEC63 homolog	SEC63	Homo sapiens	88 kDa	24	24	0.999996	84666570	121911400	111681000	307504300	287493300	282664400
	560	Q8IX01	SURP and G-patch domain-containing protein 2	SUGP2	Homo sapiens	120 kDa	24	24	0.999996	193281000	202951000	215675300	110704600	94018780	102898500
	561	P20936	Ras GTPase-activating protein 1	RASA1	Homo sapiens	116 kDa	24	24	0.999993	73961330	88660960	82639960	83963840	82510580	78803660
	562	P02545	Prelamin-A/C	LMNA	Homo sapiens	74 kDa	24	23	0.999993	188553000	203638000	187985800	254176400	241473600	247379100
	563	Q8IWZ3	Ankyrin repeat and KH domain-containing protein 1	ANKHD1	Homo sapiens	269 kDa	24	12	0.999992	23541640	31122260	25364610	31351500	28523270	37617490
	564	P27816	Microtubule-associated protein 4	MAP4	Homo sapiens	121 kDa	24	24	0.999992	1634686000	1717394000	1690696000	802136400	683549900	744913100
	565	Q9HD20	Endoplasmic reticulum transmembrane helix translocase	ATP13A1	Homo sapiens	133 kDa	24	24	0.999992	116574800	133212000	130545700	182932500	184539100	174897100
	566	Q9UDT6	CAP-Gly domain-containing linker protein 2	CLIP2	Homo sapiens	116 kDa	24	22	0.999991	59179400	57299530	66055520	23187400	22660200	23550500
	567	P46019	Phosphorylase b kinase regulatory subunit alpha, liver isoform	PHKA2	Homo sapiens	138 kDa	24	24	0.99999	65278870	69694850	67491550	55131620	50139010	47287830
	568	P50993	Sodium/potassium-transporting ATPase subunit alpha-2	ATP1A2	Homo sapiens	112 kDa	24	15	0.999987	107828800	120962600	112779400	100884900	84820470	86656640
	569	P11274	Breakpoint cluster region protein	BCR	Homo sapiens	143 kDa	24	23	0.999985	70664330	73675390	70075430	65831860	64381010	61997700
	570	Q99797	Mitochondrial intermediate peptidase	MIPEP	Homo sapiens	81 kDa	24	24	0.999981	94759880	108926900	109676000	96322440	96405390	93870150
	571	Q9ULK4	Mediator of RNA polymerase II transcription subunit 23	MED23	Homo sapiens	156 kDa	24	24	0.999967	84375450	86807860	90658880	73401030	69095820	70903470
	572	Q9NSV4	Protein diaphanous homolog 3	DIAPH3	Homo sapiens	137 kDa	24	23	0.999966	25691080	31432730	26418310	19569390	22606220	18272960
	573	Q13206	Probable ATP-dependent RNA helicase DDX10	DDX10	Homo sapiens	101 kDa	24	24	0.999966	96000730	57914120	85555070	159912400	144615700	151685300
	574	O75976	Carboxypeptidase D	CPD	Homo sapiens	153 kDa	24	24	0.999966	48773320	40259020	57120820	194919400	164687400	178666000
	575	Q8NB90	ATPase family protein 2 homolog	SPATA5	Homo sapiens	98 kDa	24	23	0.999963	101391500	116292500	110465600	99179040	93039940	88828560
	576	Q9UL18	Protein argonaute-1	AGO1	Homo sapiens	97 kDa	24	15	0.999955	72685580	71620790	71078140	64429520	60537490	65169080
	577	A3KN83	Protein strawberry notch homolog 1	SBNO1	Homo sapiens	154 kDa	24	24	0.999955	93990500	99698630	94749060	61081360	59633040	50010190
	578	Q92888	Rho guanine nucleotide exchange factor 1	ARHGEF1	Homo sapiens	102 kDa	24	24	0.999943	102051800	116687700	102915000	86025560	90889310	75322130
	579	Q9NVE7	4'-phosphopantetheine phosphatase	PANK4	Homo sapiens	86 kDa	24	24	0.999937	78302730	82608390	90943710	61272460	54981400	52892710
	580	Q7Z3J2	VPS35 endosomal protein-sorting factor-like	VPS35L	Homo sapiens	110 kDa	24	24	0.999898	36695260	38466530	38947570	33466960	32153540	31471930
	581	Q15058	Kinesin-like protein KIF14	KIF14	Homo sapiens	186 kDa	24	24	0.999894	44703250	49757210	44061970	34094240	34027750	33573060
	582	P54132	Bloom syndrome protein	BLM	Homo sapiens	159 kDa	24	24	0.999891	53161990	63658990	57340000	38336200	37967620	41470680
	583	Q13885	Tubulin beta-2A chain	TUBB2A	Homo sapiens	50 kDa	24	1	0.999869	107171600	119181000	113028600	216595500	184572400	207886900
	584	Q8NFD5	AT-rich interactive domain-containing protein 1B	ARID1B	Homo sapiens	236 kDa	24	23	0.999866	74838570	78336090	77057440	73277020	72188270	69553200
	585	Q9UIF9	Bromodomain adjacent to zinc finger domain protein 2A	BAZ2A	Homo sapiens	211 kDa	24	24	0.999717	77398230	92693470	88906620	82796440	82603400	79028500
	586	P68371	Tubulin beta-4B chain	TUBB4B	Homo sapiens	50 kDa	24	1	0.999717	528015600	537905800	544785000	492303700	424549900	461744800
	587	Q9BVA1	Tubulin beta-2B chain	TUBB2B	Homo sapiens	50 kDa	24	1	0.999638	534535800	620787600	544392700	650960700	566100400	633951900
	588	P53675	Clathrin heavy chain 2	CLTCL1	Homo sapiens	187 kDa	24	7	0.998467	3151055	8161328	4260470	2430438	2281859	2724193
	589	P14618	Pyruvate kinase PKM	PKM	Homo sapiens	58 kDa	23	23	1	6131492000	7231623000	7124488000	3537135000	2856871000	3198151000
	590	Q9HCE1	Helicase MOV-10	MOV10	Homo sapiens	114 kDa	23	23	1	140268200	150185900	157823100	76299150	69840010	73944200
	591	P05455	Lupus La protein	SSB	Homo sapiens	47 kDa	23	23	1	3055355000	2811625000	2810422000	1938739000	1723594000	1774137000
	592	P10809	60 kDa heat shock protein, mitochondrial	HSPD1	Homo sapiens	61 kDa	23	23	1	7432840000	7737494000	7397571000	9164497000	8359020000	7478058000
	593	Q8WWM7	Ataxin-2-like protein	ATXN2L	Homo sapiens	113 kDa	23	23	1	323841200	356495800	373618000	242376800	232606100	236887600
	594	Q92945	Far upstream element-binding protein 2	KHSRP	Homo sapiens	73 kDa	23	23	1	1963262000	2046449000	1949228000	1442915000	1262273000	1361345000
	595	O94973	AP-2 complex subunit alpha-2	AP2A2	Homo sapiens	104 kDa	23	20	1	184295300	216321700	206827400	178746000	168405200	166859200
	596	O43491	Band 4.1-like protein 2	EPB41L2	Homo sapiens	113 kDa	23	21	1	442506600	461079100	461719400	244363200	204512800	230773000
	597	O00291	Huntingtin-interacting protein 1	HIP1	Homo sapiens	116 kDa	23	21	1	89696990	91512140	94575280	64447560	53188030	59495240
	598	Q05682	Caldesmon	CALD1	Homo sapiens	93 kDa	23	23	1	525372800	522524000	554721300	339709700	299859100	343804200
	599	Q9UI26	Importin-11	IPO11	Homo sapiens	113 kDa	23	23	1	116992800	139113600	142478200	84679580	84749070	84466380
	600	Q92499	ATP-dependent RNA helicase DDX1	DDX1	Homo sapiens	82 kDa	23	23	1	879144600	1058367000	936870800	631028300	543906400	567761100
	601	Q92973	Transportin-1	TNPO1	Homo sapiens	102 kDa	23	21	1	574983000	703483300	609824500	574053200	535266400	574664900
	602	Q9UJQ4	Sal-like protein 4	SALL4	Homo sapiens	112 kDa	23	22	1	304047600	334198100	322277700	195981200	175285400	181652400
	603	Q9P2I0	Cleavage and polyadenylation specificity factor subunit 2	CPSF2	Homo sapiens	88 kDa	23	23	0.999999	205138400	235276300	209922300	150658500	137187900	143818900
	604	Q9H9A6	Leucine-rich repeat-containing protein 40	LRRC40	Homo sapiens	68 kDa	23	23	0.999999	495114900	521580600	542963700	339958200	326258100	347035400
	605	P07384	Calpain-1 catalytic subunit	CAPN1	Homo sapiens	82 kDa	23	23	0.999999	599909500	670380900	643681500	410613200	405095400	399774600
	606	P51784	Ubiquitin carboxyl-terminal hydrolase 11	USP11	Homo sapiens	110 kDa	23	20	0.999999	359795000	394341900	369080800	394439700	350275500	366949800
	607	P43246	DNA mismatch repair protein Msh2	MSH2	Homo sapiens	105 kDa	23	23	0.999999	916379200	1068750000	996068300	838628600	782257300	807686400
	608	Q12931	Heat shock protein 75 kDa, mitochondrial	TRAP1	Homo sapiens	80 kDa	23	23	0.999999	6830292000	6391770000	6476130000	4656221000	4223174000	4471778000
	609	P42166	Lamina-associated polypeptide 2, isoform alpha	TMPO	Homo sapiens	75 kDa	23	23	0.999999	511494900	563222500	570500600	483652100	432246700	469405200
	610	P51003	Poly(A) polymerase alpha	PAPOLA	Homo sapiens	83 kDa	23	20	0.999999	140658700	146511500	138141600	113033800	102296800	109819100
	611	Q96AC1	Fermitin family homolog 2	FERMT2	Homo sapiens	78 kDa	23	22	0.999999	343047000	376098100	395832400	555096600	450976400	517755500
	612	Q5T5X7	BEN domain-containing protein 3	BEND3	Homo sapiens	94 kDa	23	23	0.999999	134509400	145630000	140188800	217136500	212398000	207074600
	613	Q96KP4	Cytosolic non-specific dipeptidase	CNDP2	Homo sapiens	53 kDa	23	23	0.999999	1274028000	1345283000	1312177000	730209000	652685500	724052100
	614	Q9HAU0	Pleckstrin homology domain-containing family A member 5	PLEKHA5	Homo sapiens	127 kDa	23	23	0.999998	130031000	143185500	134329100	109030800	96350780	107588800
	615	O43290	U4/U6.U5 tri-snRNP-associated protein 1	SART1	Homo sapiens	90 kDa	23	23	0.999998	114494200	63477310	83141240	99519700	79972080	90149480
	616	Q99613	Eukaryotic translation initiation factor 3 subunit C	EIF3C	Homo sapiens	105 kDa	23	23	0.999998	544700100	611439000	640036600	740112900	591320500	686839000
	617	O76074	cGMP-specific 3',5'-cyclic phosphodiesterase	PDE5A	Homo sapiens	100 kDa	23	23	0.999998	106870300	100433300	108371700	30260620	26556710	30530340
	618	P55265	Double-stranded RNA-specific adenosine deaminase	ADAR	Homo sapiens	136 kDa	23	23	0.999998	602174300	649273300	647494900	447534400	428869500	412316400
	619	Q9Y230	RuvB-like 2	RUVBL2	Homo sapiens	51 kDa	23	23	0.999998	1646281000	1786059000	1772809000	1356630000	1241273000	1280009000
	620	O75153	Clustered mitochondria protein homolog	CLUH	Homo sapiens	147 kDa	23	23	0.999998	330194800	366679200	342976200	214453500	213261600	199649900
	621	Q8TAQ2	SWI/SNF complex subunit SMARCC2	SMARCC2	Homo sapiens	133 kDa	23	14	0.999998	46014450	48261830	53092570	28069490	23375430	26600810
	622	Q8IY18	Structural maintenance of chromosomes protein 5	SMC5	Homo sapiens	129 kDa	23	23	0.999998	49692190	65268330	56403190	40699900	39182270	37448210
	623	Q9Y450	HBS1-like protein	HBS1L	Homo sapiens	75 kDa	23	23	0.999997	139923100	157591100	152841200	111853800	104804300	104894500
	624	P26038	Moesin	MSN	Homo sapiens	68 kDa	23	14	0.999996	849133700	917343600	957564000	533198200	451423300	477005100
	625	Q9NQW6	Anillin	ANLN	Homo sapiens	124 kDa	23	23	0.999995	97271710	86551570	109663700	66019190	89128770	86298490
	626	Q9H0D6	5'-3' exoribonuclease 2	XRN2	Homo sapiens	109 kDa	23	23	0.999995	315074400	361221500	334095400	215298600	188414400	206556000
	627	Q9NVU7	Protein SDA1 homolog	SDAD1	Homo sapiens	80 kDa	23	23	0.999995	137490400	154392500	146358400	128911700	134191700	128346500
	628	P05165	Propionyl-CoA carboxylase alpha chain, mitochondrial	PCCA	Homo sapiens	80 kDa	23	23	0.999995	166746700	188933100	193003200	160799400	155484700	142062100
	629	Q9BPX3	Condensin complex subunit 3	NCAPG	Homo sapiens	114 kDa	23	23	0.999994	231614700	257782200	235605700	269506800	276909600	247362300
	630	Q96JM3	Chromosome alignment-maintaining phosphoprotein 1	CHAMP1	Homo sapiens	89 kDa	23	23	0.999993	212932200	275199500	270048800	243827200	148513600	244443700
	631	Q05397	Focal adhesion kinase 1	PTK2	Homo sapiens	119 kDa	23	23	0.999992	229848000	257705800	250333300	133874400	121979700	133948500
	632	Q99570	Phosphoinositide 3-kinase regulatory subunit 4	PIK3R4	Homo sapiens	153 kDa	23	23	0.999991	157431700	165649000	155528000	104871300	96592710	105791800
	633	Q92625	Ankyrin repeat and SAM domain-containing protein 1A	ANKS1A	Homo sapiens	123 kDa	23	23	0.999991	79287500	86237020	79518440	61287460	51037860	50018600
	634	Q96P48	Arf-GAP with Rho-GAP domain, ANK repeat and PH domain-containing protein 1	ARAP1	Homo sapiens	162 kDa	23	23	0.99999	120058400	132230400	128354400	75908270	77262970	65975280
	635	Q69YQ0	Cytospin-A	SPECC1L	Homo sapiens	125 kDa	23	23	0.999986	67918910	77535330	69277450	58341980	51519290	50798690
	636	Q14146	Unhealthy ribosome biogenesis protein 2 homolog	URB2	Homo sapiens	171 kDa	23	23	0.999985	84338680	97634440	73211480	108282500	106620000	95643860
	637	Q96K76	Ubiquitin carboxyl-terminal hydrolase 47	USP47	Homo sapiens	157 kDa	23	23	0.999984	68230820	70788500	67749990	77559170	70334660	75197690
	638	Q9NZ08	Endoplasmic reticulum aminopeptidase 1	ERAP1	Homo sapiens	107 kDa	23	23	0.999982	107510300	110453800	111157900	177472600	152796200	160952400
	639	P40692	DNA mismatch repair protein Mlh1	MLH1	Homo sapiens	85 kDa	23	23	0.999981	88646070	102628900	91139930	103084900	90027910	95054150
	640	P35241	Radixin	RDX	Homo sapiens	69 kDa	23	13	0.99998	170984200	185284200	181009300	162366000	143897500	155907600
	641	Q9Y2L5	Trafficking protein particle complex subunit 8	TRAPPC8	Homo sapiens	161 kDa	23	23	0.999973	160320300	171993400	173071700	116370400	116287200	124608800
	642	Q96T23	Remodeling and spacing factor 1	RSF1	Homo sapiens	164 kDa	23	23	0.999966	60574920	52555390	65135320	79648200	66742850	76368050
	643	O15357	Phosphatidylinositol 3,4,5-trisphosphate 5-phosphatase 2	INPPL1	Homo sapiens	139 kDa	23	23	0.999964	63707580	68017640	63521020	45742140	43332350	45231080
	644	Q9NZB2	Constitutive coactivator of PPAR-gamma-like protein 1	FAM120A	Homo sapiens	122 kDa	23	22	0.999961	71951590	80509050	75015940	44570290	42025160	43144350
	645	Q14C86	GTPase-activating protein and VPS9 domain-containing protein 1	GAPVD1	Homo sapiens	165 kDa	23	23	0.99995	137721800	141797500	140403800	93650670	90350930	92742940
	646	Q9Y613	FH1/FH2 domain-containing protein 1	FHOD1	Homo sapiens	127 kDa	23	23	0.99995	90790660	100036900	94569050	34619060	38007660	33240170
	647	O60566	Mitotic checkpoint serine/threonine-protein kinase BUB1 beta	BUB1B	Homo sapiens	120 kDa	23	23	0.999943	132253600	154678900	139276900	51759010	51599330	38116780
	648	Q13332	Receptor-type tyrosine-protein phosphatase S	PTPRS	Homo sapiens	217 kDa	23	14	0.999939	34757610	38479500	33423300	25136500	21840880	29883330
	649	P25391	Laminin subunit alpha-1	LAMA1	Homo sapiens	337 kDa	23	23	0.999922	6491892	3184682	8094131	66883250	29261310	76293370
	650	P30622	CAP-Gly domain-containing linker protein 1	CLIP1	Homo sapiens	162 kDa	23	21	0.999918	31159250	28259210	27073460	25246360	18620600	22874350
	651	Q7Z3U7	Protein MON2 homolog	MON2	Homo sapiens	190 kDa	23	23	0.999908	62234350	66576120	70535420	44864780	48155330	42325690
	652	Q86W92	Liprin-beta-1	PPFIBP1	Homo sapiens	114 kDa	23	21	0.999885	48236820	55769600	50894320	32644330	28358610	32452430
	653	O75400	Pre-mRNA-processing factor 40 homolog A	PRPF40A	Homo sapiens	109 kDa	23	21	0.99988	107172600	100788100	101148000	137922500	106376100	134362100
	654	Q92793	CREB-binding protein	CREBBP	Homo sapiens	265 kDa	23	12	0.999873	15581690	16481410	14640310	12090830	9152108	12294320
	655	O94964	Protein SOGA1	SOGA1	Homo sapiens	160 kDa	23	20	0.99987	64470070	58542830	56169650	46044370	43693380	40157390
	656	A3KMH1	von Willebrand factor A domain-containing protein 8	VWA8	Homo sapiens	215 kDa	23	23	0.999844	31618680	31106640	32777400	39525820	35996570	35970570
	657	Q99569	Plakophilin-4	PKP4	Homo sapiens	132 kDa	23	21	0.999804	50879850	52004290	45741740	31929170	28084100	30213710
	658	Q9P273	Teneurin-3	TENM3	Homo sapiens	301 kDa	23	23	0.999784	55780920	33502770	46358520	65139040	18997400	69176740
	659	O75376	Nuclear receptor corepressor 1	NCOR1	Homo sapiens	270 kDa	23	22	0.999468	41020450	41122860	44220310	35270410	21842170	27864500
	660	Q8N3P4	Vacuolar protein sorting-associated protein 8 homolog	VPS8	Homo sapiens	162 kDa	23	23	0.999277	28081820	29119780	24740000	18798290	24057280	21323380
	661	P30153	Serine/threonine-protein phosphatase 2A 65 kDa regulatory subunit A alpha isoform	PPP2R1A	Homo sapiens	65 kDa	22	17	1	1317004000	1503614000	1392735000	820662400	754655100	792635600
	662	O95373	Importin-7	IPO7	Homo sapiens	120 kDa	22	21	1	849333200	916950900	851531200	551018400	506719000	564227600
	663	P04843	Dolichyl-diphosphooligosaccharide--protein glycosyltransferase subunit 1	RPN1	Homo sapiens	69 kDa	22	22	1	1431890000	1484253000	1528771000	2207350000	2049691000	1983429000
	664	Q9Y5L0	Transportin-3	TNPO3	Homo sapiens	104 kDa	22	22	1	196852900	228787500	232118800	159112700	162594700	147438100
	665	Q8TDD1	ATP-dependent RNA helicase DDX54	DDX54	Homo sapiens	99 kDa	22	22	1	92308550	106920300	108409300	87578710	78673890	84312200
	666	Q96PZ0	Pseudouridylate synthase 7 homolog	PUS7	Homo sapiens	75 kDa	22	22	1	279644100	301098300	282490600	182194900	163207100	166989700
	667	Q14671	Pumilio homolog 1	PUM1	Homo sapiens	126 kDa	22	20	1	191489300	210345000	206534600	142723700	137877100	139533700
	668	O43242	26S proteasome non-ATPase regulatory subunit 3	PSMD3	Homo sapiens	61 kDa	22	22	1	936673300	980148800	970035900	793987500	723885200	705121100
	669	P56192	Methionine--tRNA ligase, cytoplasmic	MARS1	Homo sapiens	101 kDa	22	22	1	801375800	856845100	819036700	628695000	627245700	600936600
	670	P02786	Transferrin receptor protein 1	TFRC	Homo sapiens	85 kDa	22	22	1	332215200	250590100	306112400	442629100	412679600	382309900
	671	Q92974	Rho guanine nucleotide exchange factor 2	ARHGEF2	Homo sapiens	112 kDa	22	22	1	195229900	225066100	216028900	243424300	233884000	239613800
	672	Q9HAU5	Regulator of nonsense transcripts 2	UPF2	Homo sapiens	148 kDa	22	22	1	77689490	58583210	59466310	112971000	100142000	103841500
	673	Q13509	Tubulin beta-3 chain	TUBB3	Homo sapiens	50 kDa	22	7	1	145291800	158378300	133066400	213876500	208712100	193313200
	674	Q8WUM0	Nuclear pore complex protein Nup133	NUP133	Homo sapiens	129 kDa	22	22	0.999999	293589800	300139100	312404700	319360400	283539700	290491100
	675	Q9UH65	Switch-associated protein 70	SWAP70	Homo sapiens	69 kDa	22	22	0.999999	139574400	151674300	159733100	108757400	98997570	102202700
	676	Q8IWA0	WD repeat-containing protein 75	WDR75	Homo sapiens	94 kDa	22	22	0.999999	172526400	213202200	190520400	170273800	169164300	163467100
	677	Q9GZR7	ATP-dependent RNA helicase DDX24	DDX24	Homo sapiens	96 kDa	22	22	0.999998	104096200	130923300	130772700	102363500	87892840	87566790
	678	Q9NZI8	Insulin-like growth factor 2 mRNA-binding protein 1	IGF2BP1	Homo sapiens	63 kDa	22	20	0.999998	1766099000	1828197000	1882882000	1763212000	1534445000	1628105000
	679	O00567	Nucleolar protein 56	NOP56	Homo sapiens	66 kDa	22	22	0.999998	237997100	196417200	198113100	315810000	274886700	275287800
	680	O60701	UDP-glucose 6-dehydrogenase	UGDH	Homo sapiens	55 kDa	22	22	0.999998	712580200	760920100	750332400	751188000	648946900	721896200
	681	Q09161	Nuclear cap-binding protein subunit 1	NCBP1	Homo sapiens	92 kDa	22	22	0.999998	291572400	368158100	322255000	257456900	267977100	258706000
	682	Q68E01	Integrator complex subunit 3	INTS3	Homo sapiens	118 kDa	22	22	0.999998	85401150	99321250	82673530	104749300	103395700	94139540
	683	P17480	Nucleolar transcription factor 1	UBTF	Homo sapiens	89 kDa	22	22	0.999998	98762200	62446130	81318370	366666300	296337400	347802100
	684	Q13310	Polyadenylate-binding protein 4	PABPC4	Homo sapiens	71 kDa	22	15	0.999997	669091100	691069000	670561900	641516800	589122300	573400600
	685	Q8TCS8	Polyribonucleotide nucleotidyltransferase 1, mitochondrial	PNPT1	Homo sapiens	86 kDa	22	22	0.999996	217510700	224668200	231506900	272257800	252532900	233332000
	686	Q9UPN9	E3 ubiquitin-protein ligase TRIM33	TRIM33	Homo sapiens	123 kDa	22	21	0.999996	156064500	170522200	168466600	140201400	136635600	136408100
	687	Q14692	Ribosome biogenesis protein BMS1 homolog	BMS1	Homo sapiens	146 kDa	22	22	0.999996	154117500	142120400	141580600	135684500	134097400	140908800
	688	Q86YP4	Transcriptional repressor p66-alpha	GATAD2A	Homo sapiens	68 kDa	22	20	0.999996	212779400	224614400	224728400	150016800	121168900	145452300
	689	Q96SI9	Spermatid perinuclear RNA-binding protein	STRBP	Homo sapiens	74 kDa	22	18	0.999996	502660600	628841300	568333700	303246800	253251000	205995200
	690	Q8IUR7	Armadillo repeat-containing protein 8	ARMC8	Homo sapiens	76 kDa	22	22	0.999996	63152110	82718840	67126840	77209550	73053220	75431050
	691	P46459	Vesicle-fusing ATPase	NSF	Homo sapiens	83 kDa	22	22	0.999995	155616200	199775300	163739400	208662600	231966400	234546400
	692	O60244	Mediator of RNA polymerase II transcription subunit 14	MED14	Homo sapiens	161 kDa	22	22	0.999995	85724600	90188680	91185270	69998610	69989850	63398530
	693	Q8WX93	Palladin	PALLD	Homo sapiens	151 kDa	22	22	0.999995	55622770	61976940	58213370	147626300	120386800	137824700
	694	Q86UV5	Ubiquitin carboxyl-terminal hydrolase 48	USP48	Homo sapiens	119 kDa	22	22	0.999995	129531200	147884900	143414000	129474600	127301200	115450300
	695	Q9HCG8	Pre-mRNA-splicing factor CWC22 homolog	CWC22	Homo sapiens	105 kDa	22	22	0.999995	43762130	31973510	37222010	84078320	77585580	79972250
	696	P05023	Sodium/potassium-transporting ATPase subunit alpha-1	ATP1A1	Homo sapiens	113 kDa	22	13	0.999995	623242100	679012400	650634900	656452800	634212300	614439100
	697	Q6IN85	Serine/threonine-protein phosphatase 4 regulatory subunit 3A	PPP4R3A	Homo sapiens	95 kDa	22	18	0.999994	140828700	157647200	149148600	117488400	107182200	100494400
	698	P57678	Gem-associated protein 4	GEMIN4	Homo sapiens	120 kDa	22	22	0.999993	170201300	211640900	198977600	216405800	225382200	204484500
	699	Q9ULW0	Targeting protein for Xklp2	TPX2	Homo sapiens	86 kDa	22	22	0.999992	162404800	178161000	172780400	96624850	78383580	89561580
	700	P11217	Glycogen phosphorylase, muscle form	PYGM	Homo sapiens	97 kDa	22	13	0.999991	45684820	48560020	47286480	31192660	31099470	30178970
	701	P49754	Vacuolar protein sorting-associated protein 41 homolog	VPS41	Homo sapiens	99 kDa	22	22	0.999989	43011440	44923390	47030540	57245260	55467380	55497470
	702	P17812	CTP synthase 1	CTPS1	Homo sapiens	67 kDa	22	20	0.999989	405418400	521660700	465836900	352226900	303033800	313967200
	703	Q6PJT7	Zinc finger CCCH domain-containing protein 14	ZC3H14	Homo sapiens	83 kDa	22	22	0.999988	85034190	90606140	96330370	58067630	52847840	56225240
	704	Q02241	Kinesin-like protein KIF23	KIF23	Homo sapiens	110 kDa	22	21	0.999988	83304530	86184010	83220240	61238630	53996030	54816600
	705	P48449	Lanosterol synthase	LSS	Homo sapiens	83 kDa	22	22	0.999987	229221400	260904700	203771300	282373400	284393300	262312200
	706	O00159	Unconventional myosin-Ic	MYO1C	Homo sapiens	122 kDa	22	22	0.999986	104262600	107892800	119085800	80949490	84568650	83804320
	707	P51812	Ribosomal protein S6 kinase alpha-3	RPS6KA3	Homo sapiens	84 kDa	22	14	0.999985	58794310	62385000	64880150	62080800	53289560	55813700
	708	Q96RU2	Ubiquitin carboxyl-terminal hydrolase 28	USP28	Homo sapiens	122 kDa	22	21	0.999985	111515100	125057500	121468100	73040310	77017430	66399310
	709	Q02809	Procollagen-lysine,2-oxoglutarate 5-dioxygenase 1	PLOD1	Homo sapiens	84 kDa	22	22	0.999985	166189600	174577100	175575500	194960900	171312300	169854000
	710	Q6P1M3	LLGL scribble cell polarity complex component 2	LLGL2	Homo sapiens	113 kDa	22	22	0.999983	78418530	82244030	86058720	38004030	36049920	37552950
	711	Q96KQ7	Histone-lysine N-methyltransferase EHMT2	EHMT2	Homo sapiens	132 kDa	22	21	0.999983	88629720	114018300	98824680	83256340	80192680	78825380
	712	Q9UKV3	Apoptotic chromatin condensation inducer in the nucleus	ACIN1	Homo sapiens	152 kDa	22	22	0.999982	154141900	183398700	192569700	261088700	216853000	255099500
	713	Q9H4A3	Serine/threonine-protein kinase WNK1	WNK1	Homo sapiens	251 kDa	22	19	0.999981	82212340	85219440	92824440	52066910	46689840	51176910
	714	P78332	RNA-binding protein 6	RBM6	Homo sapiens	129 kDa	22	22	0.99998	56038260	58547520	56638260	56730130	41218010	50379110
	715	O15013	Rho guanine nucleotide exchange factor 10	ARHGEF10	Homo sapiens	152 kDa	22	21	0.999978	76176270	80307930	77158780	62158350	55013820	57397950
	716	Q96KR1	Zinc finger RNA-binding protein	ZFR	Homo sapiens	117 kDa	22	22	0.999975	136742200	151152300	154153700	99014530	84597160	93886230
	717	Q9H8H0	Nucleolar protein 11	NOL11	Homo sapiens	81 kDa	22	22	0.999974	170286900	186038500	178339100	118856400	115048900	112331600
	718	P35908	Keratin, type II cytoskeletal 2 epidermal	KRT2	Homo sapiens	65 kDa	22	16	0.999973	94892310	321955800	345924600	104714800	218619700	139163100
	719	O00411	DNA-directed RNA polymerase, mitochondrial	POLRMT	Homo sapiens	139 kDa	22	22	0.999973	59084740	70061120	57124400	88393960	94473050	86064200
	720	Q86X10	Ral GTPase-activating protein subunit beta	RALGAPB	Homo sapiens	167 kDa	22	22	0.999972	52658610	56707770	54599340	43254530	39889330	40100470
	721	Q9UBB9	Tuftelin-interacting protein 11	TFIP11	Homo sapiens	97 kDa	22	22	0.99997	93992150	96881710	88606950	90231070	82953860	83076090
	722	Q9UHN6	Cell surface hyaluronidase	CEMIP2	Homo sapiens	154 kDa	22	22	0.999967	17830400	21036000	19089880	74963820	58826850	69889030
	723	O60524	Nuclear export mediator factor NEMF	NEMF	Homo sapiens	123 kDa	22	22	0.999963	111898800	111417200	120293000	113288800	100940500	109975500
	724	P09327	Villin-1	VIL1	Homo sapiens	93 kDa	22	22	0.999959	80773520	88592750	80271530	54694320	58809870	48605410
	725	O95235	Kinesin-like protein KIF20A	KIF20A	Homo sapiens	100 kDa	22	22	0.99995	76544080	89845230	84691490	96507160	95812350	87260810
	726	Q7Z4S6	Kinesin-like protein KIF21A	KIF21A	Homo sapiens	187 kDa	22	19	0.999946	37614930	29418680	31135380	54254120	48288540	53667870
	727	Q96SB8	Structural maintenance of chromosomes protein 6	SMC6	Homo sapiens	126 kDa	22	22	0.999943	58323860	88103080	62459090	214315600	201702500	221118700
	728	P23471	Receptor-type tyrosine-protein phosphatase zeta	PTPRZ1	Homo sapiens	255 kDa	22	22	0.999929	18121250	14850740	19711700	73331030	61648390	70128230
	729	Q66K14	TBC1 domain family member 9B	TBC1D9B	Homo sapiens	141 kDa	22	22	0.999926	56108070	59823150	53333520	52312160	48407020	53364680
	730	Q9H4M9	EH domain-containing protein 1	EHD1	Homo sapiens	61 kDa	22	13	0.999874	89308720	95020970	91854600	67711250	53727600	62263270
	731	Q9Y3S1	Serine/threonine-protein kinase WNK2	WNK2	Homo sapiens	243 kDa	22	19	0.999868	40206890	49633020	40809530	7739296	11244860	8920847
	732	O60293	Zinc finger C3H1 domain-containing protein	ZFC3H1	Homo sapiens	226 kDa	22	22	0.999858	32576980	39593360	36364210	12102200	9061827	12306620
	733	Q2M1K9	Zinc finger protein 423	ZNF423	Homo sapiens	145 kDa	22	17	0.999846	25950000	42015980	31338310	33716800	31279940	29842840
	734	Q9UGL1	Lysine-specific demethylase 5B	KDM5B	Homo sapiens	176 kDa	22	20	0.999778	18054350	22240650	22545000	22161480	22792750	19412440
	735	Q8IWV7	E3 ubiquitin-protein ligase UBR1	UBR1	Homo sapiens	200 kDa	22	22	0.999752	27800440	29607070	27604720	17540540	17111980	17502560
	736	Q96EK7	Constitutive coactivator of peroxisome proliferator-activated receptor gamma	FAM120B	Homo sapiens	104 kDa	22	22	0.999666	44676170	60554970	49744970	50799690	39608540	44877490
	737	O94979	Protein transport protein Sec31A	SEC31A	Homo sapiens	133 kDa	21	21	1	305224300	311397900	308667900	293528600	289251800	295815300
	738	P48643	T-complex protein 1 subunit epsilon	CCT5	Homo sapiens	60 kDa	21	21	1	1831991000	2170183000	2118632000	1194855000	1064030000	1081974000
	739	Q15459	Splicing factor 3A subunit 1	SF3A1	Homo sapiens	89 kDa	21	21	1	761199200	859040000	821941100	535752100	471118400	494608500
	740	P23378	Glycine dehydrogenase (decarboxylating), mitochondrial	GLDC	Homo sapiens	113 kDa	21	21	1	228366300	299121200	284862700	221393200	228256500	191855100
	741	Q02818	Nucleobindin-1	NUCB1	Homo sapiens	54 kDa	21	21	1	218099900	231728700	216202100	404610900	361296900	359959300
	742	Q8NE71	ATP-binding cassette sub-family F member 1	ABCF1	Homo sapiens	96 kDa	21	21	1	178370800	124713100	147953700	443395700	398663000	412622500
	743	O60488	Long-chain-fatty-acid--CoA ligase 4	ACSL4	Homo sapiens	79 kDa	21	19	1	238730900	343490300	299497800	285342900	272773700	243328700
	744	P28838	Cytosol aminopeptidase	LAP3	Homo sapiens	56 kDa	21	21	1	490397200	554253700	515058800	460629800	431319400	451912200
	745	Q07065	Cytoskeleton-associated protein 4	CKAP4	Homo sapiens	66 kDa	21	21	1	584436000	599278800	596608100	878280200	808806300	804528500
	746	Q6P1J9	Parafibromin	CDC73	Homo sapiens	61 kDa	21	21	1	223617300	241740500	231449500	172150600	156997000	172920800
	747	Q9Y4R8	Telomere length regulation protein TEL2 homolog	TELO2	Homo sapiens	92 kDa	21	21	1	106784300	122981000	108221900	183927000	166210400	162722900
	748	P60709	Actin, cytoplasmic 1	ACTB	Homo sapiens	42 kDa	21	7	1	22884470000	24683050000	25733200000	25276320000	22483790000	11735610000
	748.1	P60709	Actin, cytoplasmic 1	ACTB	Homo sapiens	42 kDa	21	7	1	22884470000	24683050000	25733200000	25276320000	22483790000	11735610000
	748.2	P63261	Actin, cytoplasmic 2	ACTG1	Homo sapiens	42 kDa	21	7	1	22884470000	24683050000	25733200000	25276320000	22483790000	11735610000
	749	P17858	ATP-dependent 6-phosphofructokinase, liver type	PFKL	Homo sapiens	85 kDa	21	18	1	352558100	397870700	416528900	351595600	357991000	354299700
	750	P0DMV8	Heat shock 70 kDa protein 1A	HSPA1A	Homo sapiens	70 kDa	21	8	1	522001100	638796800	577215800	300765900	252395400	272057600
	750.1	P0DMV8	Heat shock 70 kDa protein 1A	HSPA1A	Homo sapiens	70 kDa	21	8	1	522001100	638796800	577215800	300765900	252395400	272057600
	750.2	P0DMV9	Heat shock 70 kDa protein 1B	HSPA1B	Homo sapiens	70 kDa	21	8	1	522001100	638796800	577215800	300765900	252395400	272057600
	751	P06576	ATP synthase subunit beta, mitochondrial	ATP5F1B	Homo sapiens	57 kDa	21	21	1	5477912000	5717434000	5687582000	6924605000	6353609000	6106473000
	752	Q14974	Importin subunit beta-1	KPNB1	Homo sapiens	97 kDa	21	21	1	1763564000	1911188000	1819982000	1376946000	1285722000	1339185000
	753	Q9Y2D4	Exocyst complex component 6B	EXOC6B	Homo sapiens	94 kDa	21	19	0.999999	46053020	53108140	49868890	46820840	44579300	46871300
	754	O14936	Peripheral plasma membrane protein CASK	CASK	Homo sapiens	105 kDa	21	21	0.999999	159524200	163218200	180804700	93039120	81877690	87901430
	755	Q9Y5B0	RNA polymerase II subunit A C-terminal domain phosphatase	CTDP1	Homo sapiens	104 kDa	21	21	0.999999	67989940	74067060	68326700	70125690	61993340	68432410
	756	Q06124	Tyrosine-protein phosphatase non-receptor type 11	PTPN11	Homo sapiens	68 kDa	21	21	0.999999	229901000	243789700	239380300	127101800	112499900	121242100
	757	Q96HW7	Integrator complex subunit 4	INTS4	Homo sapiens	108 kDa	21	21	0.999999	56659910	58154410	58867040	67706560	64884920	66250760
	758	P11413	Glucose-6-phosphate 1-dehydrogenase	G6PD	Homo sapiens	59 kDa	21	21	0.999999	421679800	517064600	464539600	371902300	329820900	336554000
	759	Q15398	Disks large-associated protein 5	DLGAP5	Homo sapiens	95 kDa	21	21	0.999999	298083300	337396800	318872000	148167000	130579600	141359400
	760	P51114	Fragile X mental retardation syndrome-related protein 1	FXR1	Homo sapiens	70 kDa	21	20	0.999999	458901300	479462500	469699100	416279300	379332900	365340200
	761	P40939	Trifunctional enzyme subunit alpha, mitochondrial	HADHA	Homo sapiens	83 kDa	21	21	0.999999	497997900	559072300	551064400	579979300	608279800	535246400
	762	Q01813	ATP-dependent 6-phosphofructokinase, platelet type	PFKP	Homo sapiens	86 kDa	21	19	0.999998	646379800	692357100	661854700	405057100	400559300	387641600
	763	Q13451	Peptidyl-prolyl cis-trans isomerase FKBP5	FKBP5	Homo sapiens	51 kDa	21	21	0.999997	263092100	291573100	285976500	193388800	171093900	177565300
	764	Q9Y4W2	Ribosomal biogenesis protein LAS1L	LAS1L	Homo sapiens	83 kDa	21	21	0.999997	172509700	187301800	177295700	234505200	228508800	206631700
	765	O60885	Bromodomain-containing protein 4	BRD4	Homo sapiens	152 kDa	21	17	0.999994	180789600	190483200	186916800	124858900	107420900	114403700
	766	Q8NEB9	Phosphatidylinositol 3-kinase catalytic subunit type 3	PIK3C3	Homo sapiens	102 kDa	21	21	0.999994	70788110	77876090	71528140	63433210	63327150	60353050
	767	P11387	DNA topoisomerase 1	TOP1	Homo sapiens	91 kDa	21	18	0.999993	291686400	294278500	294538400	548683300	459853600	487590300
	768	Q15020	Squamous cell carcinoma antigen recognized by T-cells 3	SART3	Homo sapiens	110 kDa	21	21	0.999992	273716900	323608000	302307400	210293300	196271900	182453100
	769	Q9BZJ0	Crooked neck-like protein 1	CRNKL1	Homo sapiens	100 kDa	21	21	0.999991	97901730	108322200	102558600	122128200	116454500	108770100
	770	Q9UHB9	Signal recognition particle subunit SRP68	SRP68	Homo sapiens	71 kDa	21	21	0.999991	317928800	367558700	352186700	254712200	226159600	242472000
	771	Q14CX7	N-alpha-acetyltransferase 25, NatB auxiliary subunit	NAA25	Homo sapiens	112 kDa	21	21	0.99999	178510300	199708700	181029600	107990900	108460000	103147800
	772	Q5GLZ8	Probable E3 ubiquitin-protein ligase HERC4	HERC4	Homo sapiens	119 kDa	21	21	0.99999	68335850	86770700	86026890	80504720	87008910	69630830
	773	Q9BSC4	Nucleolar protein 10	NOL10	Homo sapiens	80 kDa	21	21	0.999989	100219600	101870400	103127000	87541600	73471740	75416140
	774	P11171	Protein 4.1	EPB41	Homo sapiens	97 kDa	21	19	0.999989	110888800	120164900	116884900	109314600	90175310	100930300
	775	Q13330	Metastasis-associated protein MTA1	MTA1	Homo sapiens	81 kDa	21	18	0.999989	198190100	239273100	225080000	153413100	133323400	131548900
	776	Q9P260	RAB11-binding protein RELCH	RELCH	Homo sapiens	135 kDa	21	21	0.999988	53086740	55018660	50898400	38112340	35174110	30477490
	777	Q14126	Desmoglein-2	DSG2	Homo sapiens	122 kDa	21	21	0.999987	154000400	177106600	149611100	127630100	123793800	120716400
	778	Q08379	Golgin subfamily A member 2	GOLGA2	Homo sapiens	113 kDa	21	21	0.999987	66942980	72616510	73908890	61632290	59461680	57787850
	779	Q96GQ7	Probable ATP-dependent RNA helicase DDX27	DDX27	Homo sapiens	90 kDa	21	21	0.999983	248568900	190052900	222197300	203279300	180603100	193656100
	780	Q13428	Treacle protein	TCOF1	Homo sapiens	152 kDa	21	21	0.999983	173475400	177613700	182556100	220082500	182240100	238809100
	781	Q15047	Histone-lysine N-methyltransferase SETDB1	SETDB1	Homo sapiens	143 kDa	21	21	0.999981	92301050	89165770	94688840	82641500	54788080	54939040
	782	P11940	Polyadenylate-binding protein 1	PABPC1	Homo sapiens	71 kDa	21	5	0.999977	612321700	626823000	578648600	504130800	443606000	479160400
	783	O60231	Pre-mRNA-splicing factor ATP-dependent RNA helicase DHX16	DHX16	Homo sapiens	119 kDa	21	20	0.999975	111837300	102253000	109358100	93285020	81357850	86840650
	784	Q15678	Tyrosine-protein phosphatase non-receptor type 14	PTPN14	Homo sapiens	135 kDa	21	19	0.999974	46961910	47616840	49044880	41802610	42615180	36016130
	785	P11047	Laminin subunit gamma-1	LAMC1	Homo sapiens	178 kDa	21	21	0.999971	67738540	72770230	70453610	144924400	122413000	133155800
	786	Q8IWT6	Volume-regulated anion channel subunit LRRC8A	LRRC8A	Homo sapiens	94 kDa	21	21	0.999969	81157640	86842750	74740280	100047400	93203020	79295950
	787	Q8IYB7	DIS3-like exonuclease 2	DIS3L2	Homo sapiens	99 kDa	21	21	0.999959	75368460	86172560	84729810	53201690	45195490	49922140
	788	Q9HD67	Unconventional myosin-X	MYO10	Homo sapiens	237 kDa	21	21	0.999949	18314560	22264860	14574730	28164890	28040260	26386050
	789	Q9HBG6	Intraflagellar transport protein 122 homolog	IFT122	Homo sapiens	142 kDa	21	21	0.999948	18114030	17548160	16271930	22906220	19329560	20299290
	790	A0MZ66	Shootin-1	SHTN1	Homo sapiens	72 kDa	21	21	0.999935	77396440	83017270	88034430	82997320	79653710	66359300
	791	P98160	Basement membrane-specific heparan sulfate proteoglycan core protein	HSPG2	Homo sapiens	469 kDa	21	21	0.999923	15490240	9863801	13357170	18506510	13956450	19050430
	792	P16885	1-phosphatidylinositol 4,5-bisphosphate phosphodiesterase gamma-2	PLCG2	Homo sapiens	148 kDa	21	21	0.999913	33041490	33767220	41160530	11748260	12755200	11319790
	793	P40818	Ubiquitin carboxyl-terminal hydrolase 8	USP8	Homo sapiens	128 kDa	21	21	0.999889	92820970	103248200	97555790	50689710	40217930	47373990
	794	Q93034	Cullin-5	CUL5	Homo sapiens	91 kDa	21	21	0.999866	100100400	111276600	106949000	61122950	55075050	66740350
	795	Q5VUA4	Zinc finger protein 318	ZNF318	Homo sapiens	251 kDa	21	21	0.999847	33550000	36368570	25219930	22323340	31220860	22405230
	796	Q9Y2K7	Lysine-specific demethylase 2A	KDM2A	Homo sapiens	133 kDa	21	20	0.999808	82820170	86429350	81446860	59302850	48313310	52203490
	797	Q86WJ1	Chromodomain-helicase-DNA-binding protein 1-like	CHD1L	Homo sapiens	101 kDa	21	21	0.999738	118937400	123737300	122035100	91266500	80256810	84633760
	798	Q9P2P1	Protein NYNRIN	NYNRIN	Homo sapiens	208 kDa	21	21	0.999716	27335530	28922830	27561260	25281090	24147340	22501970
	799	Q9Y4C1	Lysine-specific demethylase 3A	KDM3A	Homo sapiens	147 kDa	21	19	0.99966	22243800	26155320	28012570	10146230	11782770	12497910
	800	Q8IWV8	E3 ubiquitin-protein ligase UBR2	UBR2	Homo sapiens	201 kDa	21	21	0.999637	30094660	35837370	32369440	19770220	21419490	20624460
	801	O43149	Zinc finger ZZ-type and EF-hand domain-containing protein 1	ZZEF1	Homo sapiens	331 kDa	21	21	0.999597	12703050	16235370	10038440	10566220	15511070	11648910
	802	Q86UW6	NEDD4-binding protein 2	N4BP2	Homo sapiens	199 kDa	21	21	0.999535	33862380	36122590	38722090	20892070	22261810	20583220
	803	Q86Y56	Dynein axonemal assembly factor 5	DNAAF5	Homo sapiens	94 kDa	20	20	1	138973800	159480400	148361700	137375100	138941100	129727300
	804	P61978	Heterogeneous nuclear ribonucleoprotein K	HNRNPK	Homo sapiens	51 kDa	20	20	1	6632237000	6933277000	7102946000	5675006000	5135680000	5630803000
	805	P35612	Beta-adducin	ADD2	Homo sapiens	81 kDa	20	20	1	228063100	244456600	249716200	140036500	122144300	130960900
	806	Q14694	Ubiquitin carboxyl-terminal hydrolase 10	USP10	Homo sapiens	87 kDa	20	20	1	325017400	417877400	388935900	284187300	308055800	308141700
	807	Q99832	T-complex protein 1 subunit eta	CCT7	Homo sapiens	59 kDa	20	20	1	1394844000	1720047000	1546005000	844642500	780903200	768540700
	808	P23246	Splicing factor, proline- and glutamine-rich	SFPQ	Homo sapiens	76 kDa	20	20	1	1968438000	2121900000	2019880000	1840276000	1489562000	1731241000
	809	Q9Y2W1	Thyroid hormone receptor-associated protein 3	THRAP3	Homo sapiens	109 kDa	20	19	1	219458500	209136500	224047900	420934200	345525300	395663800
	810	Q9NQC3	Reticulon-4	RTN4	Homo sapiens	130 kDa	20	20	1	610045500	656070900	660389800	440737800	433166500	465230700
	811	P25705	ATP synthase subunit alpha, mitochondrial	ATP5F1A	Homo sapiens	60 kDa	20	20	1	2671235000	2725605000	2859118000	3524134000	3131032000	3155639000
	812	P05166	Propionyl-CoA carboxylase beta chain, mitochondrial	PCCB	Homo sapiens	58 kDa	20	20	1	147476900	168337600	170409200	125579000	125288100	114933300
	813	Q9BXP5	Serrate RNA effector molecule homolog	SRRT	Homo sapiens	101 kDa	20	20	1	129460400	121913800	146868100	218622100	188166700	202898000
	814	Q9UBC3	DNA (cytosine-5)-methyltransferase 3B	DNMT3B	Homo sapiens	96 kDa	20	20	1	1022930000	1488081000	1192543000	754123300	869993600	698884100
	815	Q14166	Tubulin--tyrosine ligase-like protein 12	TTLL12	Homo sapiens	74 kDa	20	20	1	443595300	513595100	486868100	385208000	392075300	370618300
	816	Q2Q1W2	E3 ubiquitin-protein ligase TRIM71	TRIM71	Homo sapiens	93 kDa	20	20	1	479968200	546452800	489248400	560356700	559896700	551506300
	817	Q6P996	Pyridoxal-dependent decarboxylase domain-containing protein 1	PDXDC1	Homo sapiens	87 kDa	20	20	1	184728500	206057200	182272900	175683100	167626700	155567300
	818	P30154	Serine/threonine-protein phosphatase 2A 65 kDa regulatory subunit A beta isoform	PPP2R1B	Homo sapiens	66 kDa	20	15	1	102944200	114874200	114381400	115515500	114240300	111889700
	819	P04264	Keratin, type II cytoskeletal 1	KRT1	Homo sapiens	66 kDa	20	18	0.999999	1084188000	1681923000	2424848000	1016365000	1823622000	1664782000
	820	P09960	Leukotriene A-4 hydrolase	LTA4H	Homo sapiens	69 kDa	20	20	0.999999	823619600	925251800	859798600	523468100	468987900	488755500
	821	Q9Y6Y8	SEC23-interacting protein	SEC23IP	Homo sapiens	111 kDa	20	20	0.999999	256962700	300778400	277668300	220655500	207101000	192625900
	822	P52272	Heterogeneous nuclear ribonucleoprotein M	HNRNPM	Homo sapiens	78 kDa	20	20	0.999999	4575751000	5001722000	4703152000	5397955000	4896934000	4952399000
	823	Q99459	Cell division cycle 5-like protein	CDC5L	Homo sapiens	92 kDa	20	20	0.999998	266308800	277096900	278143700	212353200	175791500	195053400
	824	P08237	ATP-dependent 6-phosphofructokinase, muscle type	PFKM	Homo sapiens	85 kDa	20	18	0.999998	303524600	302852200	321798200	210477200	203352000	194243000
	825	O94808	Glutamine--fructose-6-phosphate aminotransferase [isomerizing] 2	GFPT2	Homo sapiens	77 kDa	20	16	0.999998	145995700	157763900	148499600	110435300	110030800	99093050
	826	O75534	Cold shock domain-containing protein E1	CSDE1	Homo sapiens	89 kDa	20	20	0.999998	767854100	800593100	822948900	687195000	608154300	655008600
	827	Q9UG63	ATP-binding cassette sub-family F member 2	ABCF2	Homo sapiens	71 kDa	20	20	0.999998	177815100	202872600	183766000	187610100	181505700	171860100
	828	O15381	Nuclear valosin-containing protein-like	NVL	Homo sapiens	95 kDa	20	20	0.999998	72219740	85222900	61961900	65444000	75793760	73846110
	829	P51692	Signal transducer and activator of transcription 5B	STAT5B	Homo sapiens	90 kDa	20	20	0.999998	84649370	92214740	92437760	77895590	73604640	71002250
	830	Q9BUQ8	Probable ATP-dependent RNA helicase DDX23	DDX23	Homo sapiens	96 kDa	20	20	0.999998	115622800	122491800	131595400	171151300	145238200	174377500
	831	Q9BXF3	Cat eye syndrome critical region protein 2	CECR2	Homo sapiens	164 kDa	20	20	0.999998	95983870	111061100	106285300	82836900	83153020	81577530
	832	P41250	Glycine--tRNA ligase	GARS1	Homo sapiens	83 kDa	20	20	0.999997	1307061000	1384833000	1332465000	816194600	779791100	777663800
	833	Q9UJC3	Protein Hook homolog 1	HOOK1	Homo sapiens	85 kDa	20	20	0.999997	107767000	101777600	117326000	65097210	55242680	58275660
	834	Q14807	Kinesin-like protein KIF22	KIF22	Homo sapiens	73 kDa	20	20	0.999997	126786800	140985300	133610400	113329800	103730000	107542500
	835	Q9BQ39	ATP-dependent RNA helicase DDX50	DDX50	Homo sapiens	83 kDa	20	17	0.999997	226834500	220087400	228277100	221206100	114249300	124306000
	836	Q9NUQ8	ATP-binding cassette sub-family F member 3	ABCF3	Homo sapiens	80 kDa	20	20	0.999997	101481900	112087600	101050500	154673200	146945200	145786500
	837	Q9H6R4	Nucleolar protein 6	NOL6	Homo sapiens	128 kDa	20	20	0.999996	132934900	161899200	151624400	133320500	136874600	125644600
	838	Q9P2N5	RNA-binding protein 27	RBM27	Homo sapiens	119 kDa	20	19	0.999996	104447000	115691400	107345200	64041340	61130870	62588220
	839	Q15334	Lethal(2) giant larvae protein homolog 1	LLGL1	Homo sapiens	115 kDa	20	20	0.999994	179311300	200002700	189844700	179817200	173844100	172608600
	840	O15042	U2 snRNP-associated SURP motif-containing protein	U2SURP	Homo sapiens	118 kDa	20	20	0.999991	138257600	129618500	143213500	191628100	168560200	184121000
	841	Q9Y5K6	CD2-associated protein	CD2AP	Homo sapiens	71 kDa	20	20	0.999989	213123100	229897900	225546100	89282640	78951490	88087900
	842	P54652	Heat shock-related 70 kDa protein 2	HSPA2	Homo sapiens	70 kDa	20	11	0.999989	144578200	148574000	161416800	58767390	58432630	57954320
	843	Q8TAF3	WD repeat-containing protein 48	WDR48	Homo sapiens	76 kDa	20	20	0.999989	97548400	112366800	109268000	89465260	82252610	82072280
	844	O14974	Protein phosphatase 1 regulatory subunit 12A	PPP1R12A	Homo sapiens	115 kDa	20	20	0.999989	175295400	144593100	158947200	112887700	86978160	103366400
	845	O15397	Importin-8	IPO8	Homo sapiens	120 kDa	20	19	0.999988	70956580	86019430	72043450	90092980	85753310	86628100
	846	P22681	E3 ubiquitin-protein ligase CBL	CBL	Homo sapiens	100 kDa	20	20	0.999985	233105600	264424300	249077000	114989600	112269200	113477200
	847	Q9BZH6	WD repeat-containing protein 11	WDR11	Homo sapiens	137 kDa	20	20	0.999984	34577690	41994950	41918990	32098340	32701050	32514630
	848	Q8WWN8	Arf-GAP with Rho-GAP domain, ANK repeat and PH domain-containing protein 3	ARAP3	Homo sapiens	170 kDa	20	20	0.999983	47971110	53938310	54317770	28688380	40887530	49849950
	849	Q9BXB5	Oxysterol-binding protein-related protein 10	OSBPL10	Homo sapiens	84 kDa	20	19	0.999979	48925540	52278110	52568320	32032510	35355860	31049900
	850	Q9NW08	DNA-directed RNA polymerase III subunit RPC2	POLR3B	Homo sapiens	128 kDa	20	20	0.999979	67639770	73603670	68106870	53045780	48901100	46989610
	851	Q9NZW5	Protein PALS2	PALS2	Homo sapiens	61 kDa	20	18	0.999977	201075000	223992800	210937600	134034100	129612000	119619400
	852	Q1KMD3	Heterogeneous nuclear ribonucleoprotein U-like protein 2	HNRNPUL2	Homo sapiens	85 kDa	20	20	0.999977	405752400	481509400	461278600	329748400	299824200	295473900
	853	Q13228	Methanethiol oxidase	SELENBP1	Homo sapiens	52 kDa	20	20	0.999977	181046300	196181400	197440300	160006200	137243600	143255300
	854	Q8IY17	Patatin-like phospholipase domain-containing protein 6	PNPLA6	Homo sapiens	151 kDa	20	20	0.999976	48725470	48478240	49430390	64015320	65605580	64050970
	855	Q86W56	Poly(ADP-ribose) glycohydrolase	PARG	Homo sapiens	111 kDa	20	20	0.999976	55519290	66235990	59385080	37824080	32256970	36500780
	856	Q15031	Probable leucine--tRNA ligase, mitochondrial	LARS2	Homo sapiens	102 kDa	20	20	0.999973	108827000	122916500	126977700	130631200	143474400	127969100
	857	Q9BW19	Kinesin-like protein KIFC1	KIFC1	Homo sapiens	74 kDa	20	19	0.999972	58230180	69970720	65304170	92361260	80968420	85256590
	858	Q9P275	Ubiquitin carboxyl-terminal hydrolase 36	USP36	Homo sapiens	123 kDa	20	20	0.999967	39238540	48928120	41857680	25178010	23058660	26687190
	859	O76031	ATP-dependent Clp protease ATP-binding subunit clpX-like, mitochondrial	CLPX	Homo sapiens	69 kDa	20	20	0.999964	177672200	162960000	152346600	213000000	218062500	209830200
	860	O00471	Exocyst complex component 5	EXOC5	Homo sapiens	82 kDa	20	20	0.999963	74857880	101879600	83898690	87719700	81984920	85312120
	861	Q6N069	N-alpha-acetyltransferase 16, NatA auxiliary subunit	NAA16	Homo sapiens	101 kDa	20	16	0.999962	28999020	31116210	32540160	26989640	24816750	29024560
	862	Q15276	Rab GTPase-binding effector protein 1	RABEP1	Homo sapiens	99 kDa	20	20	0.999962	48431800	44029860	43984590	43979520	37453510	37332150
	863	Q14139	Ubiquitin conjugation factor E4 A	UBE4A	Homo sapiens	123 kDa	20	20	0.999948	82809350	97430010	74654650	69616380	63457800	62869910
	864	Q2KHR3	Glutamine and serine-rich protein 1	QSER1	Homo sapiens	190 kDa	20	20	0.99994	81088790	94592930	87887730	56067550	53734850	55422330
	865	Q5TAX3	Terminal uridylyltransferase 4	TUT4	Homo sapiens	185 kDa	20	19	0.999935	29056480	33421650	28375920	29132440	26397090	25834380
	866	Q5TH69	Brefeldin A-inhibited guanine nucleotide-exchange protein 3	ARFGEF3	Homo sapiens	241 kDa	20	20	0.999932	32335840	36311950	33106530	37172800	43069900	37078720
	867	Q9BYP7	Serine/threonine-protein kinase WNK3	WNK3	Homo sapiens	198 kDa	20	19	0.999924	32084000	40602740	33923290	21732660	17449540	25451170
	868	Q9H8H2	Probable ATP-dependent RNA helicase DDX31	DDX31	Homo sapiens	94 kDa	20	20	0.999912	40135260	47111470	44064730	40832930	36937110	37214080
	869	Q9UPW5	Cytosolic carboxypeptidase 1	AGTPBP1	Homo sapiens	138 kDa	20	20	0.999904	39938200	50250890	43130240	36696750	33060870	28425190
	870	Q96PC5	Melanoma inhibitory activity protein 2	MIA2	Homo sapiens	160 kDa	20	20	0.999902	58700390	62010360	55728030	51822920	46504480	45896230
	871	O96028	Histone-lysine N-methyltransferase NSD2	NSD2	Homo sapiens	152 kDa	20	20	0.999901	71462120	67202790	71719000	81539740	63723390	74641870
	872	Q8IZQ1	WD repeat and FYVE domain-containing protein 3	WDFY3	Homo sapiens	395 kDa	20	20	0.999882	12566440	11162710	12416820	26201860	27224440	27571850
	873	Q8WWI1	LIM domain only protein 7	LMO7	Homo sapiens	193 kDa	20	20	0.999881	42993830	41472950	52671270	5706585	1738922	1835409
	874	Q7L7X3	Serine/threonine-protein kinase TAO1	TAOK1	Homo sapiens	116 kDa	20	18	0.999876	42568180	47563700	51448970	37604360	29288540	29742810
	875	Q9NVM9	Integrator complex subunit 13	INTS13	Homo sapiens	80 kDa	20	20	0.999875	88078320	94910130	90010420	57753150	48368190	42754420
	876	P53355	Death-associated protein kinase 1	DAPK1	Homo sapiens	160 kDa	20	20	0.999825	24051580	27080650	34918420	53175120	55335440	46549180
	877	Q68DK2	Zinc finger FYVE domain-containing protein 26	ZFYVE26	Homo sapiens	285 kDa	20	20	0.999816	16353480	19187760	18599400	20078270	20328220	17989560
	878	O60318	Germinal-center associated nuclear protein	MCM3AP	Homo sapiens	218 kDa	20	20	0.999801	26858420	34475980	31563950	21036330	25097120	21381500
	879	Q5T5Y3	Calmodulin-regulated spectrin-associated protein 1	CAMSAP1	Homo sapiens	178 kDa	20	20	0.999792	36378230	41610740	40434310	30315630	25042400	31201940
	880	Q5VZ89	DENN domain-containing protein 4C	DENND4C	Homo sapiens	213 kDa	20	20	0.999684	29263880	44645570	42348980	26891380	27724240	26294020
	881	Q9Y4F5	Centrosomal protein of 170 kDa protein B	CEP170B	Homo sapiens	172 kDa	20	19	0.999679	39664110	54256320	46060700	3713971	3150893	4770057
	882	Q9Y2I1	Nischarin	NISCH	Homo sapiens	167 kDa	20	20	0.999651	32256120	30548720	31770960	27340390	26020870	25983960
	883	Q58FF7	Putative heat shock protein HSP 90-beta-3	HSP90AB3P	Homo sapiens	68 kDa	20	2	0.999474	1690269	2000361	2254346	1050074	1061511	853476
	884	Q9Y4B5	Microtubule cross-linking factor 1	MTCL1	Homo sapiens	210 kDa	20	18	0.999343	14405360	15408650	9488377	17391630	18792580	18618870
	885	Q9Y262	Eukaryotic translation initiation factor 3 subunit L	EIF3L	Homo sapiens	67 kDa	19	19	1	660785800	727106500	709655400	427488300	389175200	414909400
	886	P49411	Elongation factor Tu, mitochondrial	TUFM	Homo sapiens	50 kDa	19	19	1	1225193000	1268174000	1316856000	1406223000	1429179000	1365078000
	887	Q15436	Protein transport protein Sec23A	SEC23A	Homo sapiens	86 kDa	19	16	1	183409600	201158900	195847400	123962200	112823300	115688100
	888	O43660	Pleiotropic regulator 1	PLRG1	Homo sapiens	57 kDa	19	19	1	119218500	96850550	130126200	91573150	76763410	78851080
	889	O43264	Centromere/kinetochore protein zw10 homolog	ZW10	Homo sapiens	89 kDa	19	19	1	107547700	129949100	117236800	101047900	94489130	86520210
	890	Q16851	UTP--glucose-1-phosphate uridylyltransferase	UGP2	Homo sapiens	57 kDa	19	19	1	4063043000	4356247000	4589013000	1718813000	1949429000	1829992000
	891	Q14202	Zinc finger MYM-type protein 3	ZMYM3	Homo sapiens	152 kDa	19	18	1	62470750	77889090	73664870	83776630	79535990	77665860
	892	O43719	HIV Tat-specific factor 1	HTATSF1	Homo sapiens	86 kDa	19	19	1	74275050	72460080	76115080	192925600	174277200	187023600
	893	O43390	Heterogeneous nuclear ribonucleoprotein R	HNRNPR	Homo sapiens	71 kDa	19	16	1	1226821000	1347190000	1232137000	1154298000	980026100	1090631000
	894	Q8N1G4	Leucine-rich repeat-containing protein 47	LRRC47	Homo sapiens	63 kDa	19	19	1	504081000	587850800	571936800	291242900	252229200	271339300
	895	O14744	Protein arginine N-methyltransferase 5	PRMT5	Homo sapiens	73 kDa	19	19	1	501545900	526578600	517888500	400462600	357310900	316438900
	896	O75362	Zinc finger protein 217	ZNF217	Homo sapiens	115 kDa	19	18	1	42142900	51802730	47690510	27175070	20038540	25149580
	897	P37268	Squalene synthase	FDFT1	Homo sapiens	48 kDa	19	19	1	746591600	952187700	845782100	811679800	758258000	706452500
	898	O75083	WD repeat-containing protein 1	WDR1	Homo sapiens	66 kDa	19	19	1	1633849000	1683087000	1657428000	1136021000	1018194000	1077093000
	899	P23526	Adenosylhomocysteinase	AHCY	Homo sapiens	48 kDa	19	19	1	3580193000	4090967000	3833330000	2094826000	1831629000	1934971000
	900	Q9NTZ6	RNA-binding protein 12	RBM12	Homo sapiens	97 kDa	19	19	0.999999	514447300	566434900	544931000	402179300	380121700	405035800
	901	P31948	Stress-induced-phosphoprotein 1	STIP1	Homo sapiens	63 kDa	19	19	0.999999	2460583000	2668233000	2659955000	1371846000	1133465000	1298171000
	902	P04075	Fructose-bisphosphate aldolase A	ALDOA	Homo sapiens	39 kDa	19	17	0.999999	3910384000	4537588000	4421084000	2309889000	2038188000	2168249000
	903	Q14194	Dihydropyrimidinase-related protein 1	CRMP1	Homo sapiens	62 kDa	19	16	0.999999	237852900	278287200	265086400	163978000	153335300	153329900
	904	Q7Z5K2	Wings apart-like protein homolog	WAPL	Homo sapiens	133 kDa	19	19	0.999999	72377550	77936740	76294210	74351090	66831430	66121550
	905	O60568	Multifunctional procollagen lysine hydroxylase and glycosyltransferase LH3	PLOD3	Homo sapiens	85 kDa	19	19	0.999998	97883140	105135100	104287800	125682700	115107800	114654700
	906	P05556	Integrin beta-1	ITGB1	Homo sapiens	88 kDa	19	19	0.999998	89701720	65309550	102786100	531902400	446332200	488772700
	907	Q9UJS0	Calcium-binding mitochondrial carrier protein Aralar2	SLC25A13	Homo sapiens	74 kDa	19	17	0.999998	525462800	557685500	562914600	808060700	707303100	720165600
	908	Q9Y606	tRNA pseudouridine synthase A	PUS1	Homo sapiens	47 kDa	19	19	0.999998	190930500	203714500	196465900	179818800	188347800	183888300
	909	Q99661	Kinesin-like protein KIF2C	KIF2C	Homo sapiens	81 kDa	19	17	0.999998	205230300	232963400	218895900	151430700	146862200	135281400
	910	P08243	Asparagine synthetase [glutamine-hydrolyzing]	ASNS	Homo sapiens	64 kDa	19	19	0.999998	1910714000	1947149000	1957085000	867900400	920372200	866082200
	911	Q9Y3I0	RNA-splicing ligase RtcB homolog	RTCB	Homo sapiens	55 kDa	19	19	0.999998	889129600	978097600	937321400	681224300	622328500	641125300
	912	P40763	Signal transducer and activator of transcription 3	STAT3	Homo sapiens	88 kDa	19	19	0.999998	166736900	185495900	181230800	175627900	173669400	165619500
	913	Q15437	Protein transport protein Sec23B	SEC23B	Homo sapiens	86 kDa	19	16	0.999998	167033000	208660800	196289100	126387600	123286500	122414400
	914	P46063	ATP-dependent DNA helicase Q1	RECQL	Homo sapiens	73 kDa	19	19	0.999997	227646400	263137800	244719200	243908600	231242700	212952800
	915	Q96P70	Importin-9	IPO9	Homo sapiens	116 kDa	19	19	0.999997	283693500	304821800	293068700	241797300	221079400	222554800
	916	P07355	Annexin A2	ANXA2	Homo sapiens	39 kDa	19	19	0.999997	1357438000	1417499000	1397640000	1405167000	1387195000	1296786000
	917	Q7Z392	Trafficking protein particle complex subunit 11	TRAPPC11	Homo sapiens	129 kDa	19	19	0.999996	36467170	42359910	39833360	32258350	33966710	25702900
	918	P31040	Succinate dehydrogenase [ubiquinone] flavoprotein subunit, mitochondrial	SDHA	Homo sapiens	73 kDa	19	19	0.999996	250394800	285205100	273920700	197334600	205530200	178399400
	919	Q9NSD9	Phenylalanine--tRNA ligase beta subunit	FARSB	Homo sapiens	66 kDa	19	19	0.999996	688019400	784579800	715550000	417350100	379771300	371929200
	920	P36871	Phosphoglucomutase-1	PGM1	Homo sapiens	61 kDa	19	19	0.999996	145353700	162475800	178892900	97196130	88773760	88320320
	921	Q86SF2	N-acetylgalactosaminyltransferase 7	GALNT7	Homo sapiens	75 kDa	19	19	0.999995	174005300	202247200	192663100	222030000	221251800	184301800
	922	O43172	U4/U6 small nuclear ribonucleoprotein Prp4	PRPF4	Homo sapiens	58 kDa	19	19	0.999995	157825200	198752700	177863100	121175600	105037500	113991000
	923	Q8NBJ5	Procollagen galactosyltransferase 1	COLGALT1	Homo sapiens	72 kDa	19	19	0.999994	120082900	118482800	131003500	142592500	128175000	124477800
	924	P07942	Laminin subunit beta-1	LAMB1	Homo sapiens	198 kDa	19	19	0.999994	21947300	18566890	23981330	123873500	98563200	116367600
	925	Q9HCS7	Pre-mRNA-splicing factor SYF1	XAB2	Homo sapiens	100 kDa	19	19	0.999994	94905440	110147400	98562230	120492300	112580000	116690500
	926	Q9H4A4	Aminopeptidase B	RNPEP	Homo sapiens	73 kDa	19	19	0.999992	256533700	336274000	308032800	171072800	157514600	166728400
	927	P48506	Glutamate--cysteine ligase catalytic subunit	GCLC	Homo sapiens	73 kDa	19	19	0.999991	101794800	122676200	107135400	64483590	58685250	58125750
	928	Q9UPT5	Exocyst complex component 7	EXOC7	Homo sapiens	83 kDa	19	19	0.999989	132763700	137063800	130172700	133173600	114172600	122478600
	929	Q8TDZ2	[F-actin]-monooxygenase MICAL1	MICAL1	Homo sapiens	118 kDa	19	17	0.999989	66724820	78167090	74944230	105814600	98617000	96853960
	930	O60216	Double-strand-break repair protein rad21 homolog	RAD21	Homo sapiens	72 kDa	19	19	0.999989	199952200	235531200	211873900	135385100	120234100	121911900
	931	Q9H223	EH domain-containing protein 4	EHD4	Homo sapiens	61 kDa	19	15	0.999988	227858900	234265900	233702200	137261400	119329800	118683500
	932	P21399	Cytoplasmic aconitate hydratase	ACO1	Homo sapiens	98 kDa	19	19	0.999988	364066000	370209100	408237900	137324700	132189700	127039600
	933	Q7KZI7	Serine/threonine-protein kinase MARK2	MARK2	Homo sapiens	88 kDa	19	15	0.999987	58368510	59744190	63159110	47982910	44563200	44931080
	934	Q9UL63	Muskelin	MKLN1	Homo sapiens	85 kDa	19	19	0.999986	42202490	52694240	45402590	42090870	34746890	37004050
	935	Q96PK6	RNA-binding protein 14	RBM14	Homo sapiens	69 kDa	19	19	0.999985	756805800	826153700	808840100	657370300	572291100	593059100
	936	P48147	Prolyl endopeptidase	PREP	Homo sapiens	81 kDa	19	19	0.999985	265812700	332575800	299218500	125223500	104806400	107809400
	937	Q2M389	WASH complex subunit 4	WASHC4	Homo sapiens	136 kDa	19	19	0.999984	84513140	89792860	87982150	77738980	81225120	79080760
	938	O75044	SLIT-ROBO Rho GTPase-activating protein 2	SRGAP2	Homo sapiens	121 kDa	19	17	0.999984	42194380	34592500	40104960	25731540	17633090	19663120
	939	Q9H1B7	Probable E3 ubiquitin-protein ligase IRF2BPL	IRF2BPL	Homo sapiens	83 kDa	19	17	0.999983	126076600	146723000	136670100	64990870	61974350	63240790
	940	Q9H9Y6	DNA-directed RNA polymerase I subunit RPA2	POLR1B	Homo sapiens	128 kDa	19	19	0.999983	82045790	87744450	86502070	79133390	73113880	69370390
	941	Q5T0N5	Formin-binding protein 1-like	FNBP1L	Homo sapiens	70 kDa	19	19	0.99998	163757400	186807300	179836200	79100470	70454380	73291830
	942	Q8IWZ8	SURP and G-patch domain-containing protein 1	SUGP1	Homo sapiens	72 kDa	19	19	0.999979	59052760	63431470	59340430	46877380	39286780	41100690
	943	Q92833	Protein Jumonji	JARID2	Homo sapiens	139 kDa	19	19	0.999979	69755400	73629940	69490380	69391570	69635110	65149190
	944	O15031	Plexin-B2	PLXNB2	Homo sapiens	205 kDa	19	19	0.999978	43111490	44061010	39437480	42591040	32513730	37195990
	945	P09972	Fructose-bisphosphate aldolase C	ALDOC	Homo sapiens	39 kDa	19	17	0.999977	259176200	269350600	300604100	102665800	64338960	65867650
	946	O95340	Bifunctional 3'-phosphoadenosine 5'-phosphosulfate synthase 2	PAPSS2	Homo sapiens	69 kDa	19	18	0.999974	76106470	82112480	85180610	45581010	40015450	37547470
	947	Q9NNW5	WD repeat-containing protein 6	WDR6	Homo sapiens	122 kDa	19	19	0.999973	74537610	79620920	73982530	71253090	78316140	74225400
	948	Q8TC07	TBC1 domain family member 15	TBC1D15	Homo sapiens	79 kDa	19	19	0.99997	303258800	356879600	332120400	301833700	216712100	199172600
	949	Q8TCG1	Protein CIP2A	CIP2A	Homo sapiens	102 kDa	19	19	0.999969	70717190	82439950	72357210	91408810	92211400	83555610
	950	P08729	Keratin, type II cytoskeletal 7	KRT7	Homo sapiens	51 kDa	19	15	0.999968	137186400	142472600	159342100	57632290	68637610	55771130
	951	Q9ULU4	Protein kinase C-binding protein 1	ZMYND8	Homo sapiens	132 kDa	19	19	0.999968	125061100	154676600	140196500	108464800	94699970	96599500
	952	Q2VWP7	Protogenin	PRTG	Homo sapiens	127 kDa	19	19	0.999961	423179	348315	0	76130700	38421790	65692360
	953	P42566	Epidermal growth factor receptor substrate 15	EPS15	Homo sapiens	99 kDa	19	19	0.99996	75124160	84936770	82739550	41328310	39123630	42038130
	954	P42696	RNA-binding protein 34	RBM34	Homo sapiens	49 kDa	19	19	0.999959	197712400	204461100	219242700	208647000	175008500	201236200
	955	O14795	Protein unc-13 homolog B	UNC13B	Homo sapiens	181 kDa	19	19	0.999957	27454310	33669930	30500020	24936900	22121700	23827220
	956	Q8IWC1	MAP7 domain-containing protein 3	MAP7D3	Homo sapiens	98 kDa	19	19	0.999955	59671290	72527260	63198240	36210700	34193470	33099080
	957	Q9BUF5	Tubulin beta-6 chain	TUBB6	Homo sapiens	50 kDa	19	8	0.999947	39959510	47066080	40803670	52891670	50007450	47979160
	958	Q8TBA6	Golgin subfamily A member 5	GOLGA5	Homo sapiens	83 kDa	19	19	0.999944	145512700	148350300	157753500	98276630	94400370	86166980
	959	Q68CQ4	U3 small nucleolar RNA-associated protein 25 homolog	UTP25	Homo sapiens	87 kDa	19	19	0.999932	58475760	26377590	48313470	64072210	59240120	57875540
	960	Q9Y2D5	A-kinase anchor protein 2	AKAP2	Homo sapiens	95 kDa	19	19	0.999925	116070000	119840800	118261300	95342630	84989480	84738180
	961	Q8N5C6	S1 RNA-binding domain-containing protein 1	SRBD1	Homo sapiens	112 kDa	19	19	0.999924	71274370	79537480	70617100	74071860	69927790	68988330
	962	O75155	Cullin-associated NEDD8-dissociated protein 2	CAND2	Homo sapiens	135 kDa	19	17	0.999921	30812440	33309980	33998650	18185150	25654660	13401290
	963	Q9H582	Zinc finger protein 644	ZNF644	Homo sapiens	150 kDa	19	19	0.999916	33006180	39495200	34458950	25955530	22279140	24830870
	964	Q13823	Nucleolar GTP-binding protein 2	GNL2	Homo sapiens	84 kDa	19	19	0.999901	38585390	18275450	20929500	127530100	110606700	113900100
	965	P04350	Tubulin beta-4A chain	TUBB4A	Homo sapiens	50 kDa	19	1	0.999901	12848810	13574680	14907710	8266355	7678364	7324332
	966	Q9NSK0	Kinesin light chain 4	KLC4	Homo sapiens	69 kDa	19	13	0.999896	29156090	33991710	32165130	17974220	16346960	16804490
	967	Q9UHP3	Ubiquitin carboxyl-terminal hydrolase 25	USP25	Homo sapiens	122 kDa	19	18	0.999889	48774390	49989660	51390820	24693410	24814980	19927650
	968	Q149N8	E3 ubiquitin-protein ligase SHPRH	SHPRH	Homo sapiens	193 kDa	19	19	0.999887	21053930	234091000	129699100	232063200	80061600	17575290
	969	O95757	Heat shock 70 kDa protein 4L	HSPA4L	Homo sapiens	95 kDa	19	15	0.999885	23203370	27494760	27546370	8962198	9695833	7641149
	970	Q9H0B6	Kinesin light chain 2	KLC2	Homo sapiens	69 kDa	19	12	0.999885	37267240	38308980	38406770	27119750	21823980	21617100
	971	Q14149	MORC family CW-type zinc finger protein 3	MORC3	Homo sapiens	107 kDa	19	19	0.99988	35029400	36798910	35124520	35866060	33529930	33846130
	972	Q86XL3	Ankyrin repeat and LEM domain-containing protein 2	ANKLE2	Homo sapiens	104 kDa	19	19	0.999878	41041130	40918880	39452070	35004060	30551230	35686120
	973	Q70Z35	Phosphatidylinositol 3,4,5-trisphosphate-dependent Rac exchanger 2 protein	PREX2	Homo sapiens	183 kDa	19	19	0.999876	4664265	11507580	6280671	19458220	16218870	16400300
	974	O00468	Agrin	AGRN	Homo sapiens	217 kDa	19	19	0.999873	40119580	42507000	46449980	72344260	57672170	64489320
	975	Q92576	PHD finger protein 3	PHF3	Homo sapiens	229 kDa	19	19	0.999865	42742630	46727680	40836920	38445760	31102440	32704960
	976	Q14147	Probable ATP-dependent RNA helicase DHX34	DHX34	Homo sapiens	128 kDa	19	19	0.999854	21814330	25620130	24495070	40633780	31637500	37314080
	977	Q9NQT8	Kinesin-like protein KIF13B	KIF13B	Homo sapiens	203 kDa	19	14	0.999847	17328060	17831710	19013400	10611390	9430081	9941431
	978	Q96PU5	E3 ubiquitin-protein ligase NEDD4-like	NEDD4L	Homo sapiens	112 kDa	19	16	0.999841	72998860	76805560	77807890	44827850	45327580	46314670
	979	Q09472	Histone acetyltransferase p300	EP300	Homo sapiens	264 kDa	19	9	0.999831	22555000	25129850	24163380	15074720	16475220	15724510
	980	O75923	Dysferlin	DYSF	Homo sapiens	237 kDa	19	17	0.999823	19069390	19300530	16211020	8488158	12522860	5929556
	981	Q16513	Serine/threonine-protein kinase N2	PKN2	Homo sapiens	112 kDa	19	19	0.999811	53526410	57717080	55578750	35439110	32993970	36048100
	982	Q96CW5	Gamma-tubulin complex component 3	TUBGCP3	Homo sapiens	104 kDa	19	19	0.999807	63902190	65827890	67054570	49998830	45945640	46732350
	983	O95425	Supervillin	SVIL	Homo sapiens	248 kDa	19	19	0.999678	10181340	8818060	8759641	13254140	12778680	12033250
	984	P51530	DNA replication ATP-dependent helicase/nuclease DNA2	DNA2	Homo sapiens	120 kDa	19	19	0.999643	27415900	38504940	35666450	35172840	36174420	33101220
	985	P62736	Actin, aortic smooth muscle	ACTA2	Homo sapiens	42 kDa	19	2	0.999639	59357310	56294240	66501380	62770170	76320100	115253700
	986	Q9P2L0	WD repeat-containing protein 35	WDR35	Homo sapiens	134 kDa	19	19	0.999618	33258640	32515480	32642320	64887130	62003080	57557610
	987	Q05707	Collagen alpha-1(XIV) chain	COL14A1	Homo sapiens	194 kDa	19	19	0.999568	24355020	23628410	25257230	26922370	27153690	23520060
	988	Q8TEP8	Centrosomal protein of 192 kDa	CEP192	Homo sapiens	279 kDa	19	19	0.999441	23820860	22349750	21147490	16293440	18374880	16096410
	989	P68133	Actin, alpha skeletal muscle	ACTA1	Homo sapiens	42 kDa	19	1	0.999383	6199675	7485270	7408308	10204080	7834177	12621000
	990	Q9NZM1	Myoferlin	MYOF	Homo sapiens	235 kDa	19	17	0.999297	165867	665703	254970	9155164	12357380	10425670
	991	Q9BQE3	Tubulin alpha-1C chain	TUBA1C	Homo sapiens	50 kDa	19	2	0.999275	2097519	7769461	4289976	3879001	3964387	2858063
	992	Q8TD26	Chromodomain-helicase-DNA-binding protein 6	CHD6	Homo sapiens	305 kDa	19	14	0.999053	4958014	4592103	3100595	5023406	5680030	5787071
	993	Q71U36	Tubulin alpha-1A chain	TUBA1A	Homo sapiens	50 kDa	19	1	0.998679	644279600	708803500	620487700	1151703000	1425809000	1570749000
	994	Q9NYU1	UDP-glucose:glycoprotein glucosyltransferase 2	UGGT2	Homo sapiens	175 kDa	19	17	0.99741	7737843	21918180	5910758	28425070	23356340	25615630
	995	Q8NC51	Plasminogen activator inhibitor 1 RNA-binding protein	SERBP1	Homo sapiens	45 kDa	18	17	1	1207344000	1287488000	1395524000	735145100	600974800	727350800
	996	Q14195	Dihydropyrimidinase-related protein 3	DPYSL3	Homo sapiens	62 kDa	18	17	1	1870215000	2054770000	1975974000	1916067000	1755659000	1838176000
	997	O43175	D-3-phosphoglycerate dehydrogenase	PHGDH	Homo sapiens	57 kDa	18	18	1	4688695000	5346708000	5572914000	2929709000	2822841000	2942979000
	998	P12268	Inosine-5'-monophosphate dehydrogenase 2	IMPDH2	Homo sapiens	56 kDa	18	18	1	996827600	1111250000	1047787000	1035980000	968299300	896806400
	999	Q9NVI7	ATPase family AAA domain-containing protein 3A	ATAD3A	Homo sapiens	71 kDa	18	8	1	119310400	127086500	125093200	164869100	172160800	152560800
	1000	Q16555	Dihydropyrimidinase-related protein 2	DPYSL2	Homo sapiens	62 kDa	18	15	1	1600312000	1753520000	1658204000	927945800	806387400	841689300
	1001	P08195	4F2 cell-surface antigen heavy chain	SLC3A2	Homo sapiens	68 kDa	18	18	1	948506500	759617900	839664200	1303873000	1273479000	1158905000
	1002	Q9BW27	Nuclear pore complex protein Nup85	NUP85	Homo sapiens	75 kDa	18	18	1	123804700	145307100	134053300	133877600	186732600	122564700
	1003	Q9UJX5	Anaphase-promoting complex subunit 4	ANAPC4	Homo sapiens	92 kDa	18	18	1	81207200	91430890	84716690	79887040	75354390	68326770
	1004	P34897	Serine hydroxymethyltransferase, mitochondrial	SHMT2	Homo sapiens	56 kDa	18	18	1	1553454000	1700522000	1629911000	1825008000	1883668000	1671592000
	1005	P22059	Oxysterol-binding protein 1	OSBP	Homo sapiens	89 kDa	18	18	1	180729300	208354900	196707300	125509500	115547400	114680700
	1006	Q9BVI4	Nucleolar complex protein 4 homolog	NOC4L	Homo sapiens	58 kDa	18	18	1	129824200	147853100	147853700	162271500	159996700	157107400
	1007	Q99543	DnaJ homolog subfamily C member 2	DNAJC2	Homo sapiens	72 kDa	18	18	1	167828600	176527300	176983400	121468100	102513300	104322800
	1008	P49756	RNA-binding protein 25	RBM25	Homo sapiens	100 kDa	18	18	1	194232300	173690300	199404100	249372000	206707100	237021800
	1009	P43490	Nicotinamide phosphoribosyltransferase	NAMPT	Homo sapiens	56 kDa	18	18	0.999999	521667600	591731000	565797100	412633400	338752400	382468600
	1010	P60842	Eukaryotic initiation factor 4A-I	EIF4A1	Homo sapiens	46 kDa	18	10	0.999999	2451856000	2593294000	2514406000	3013900000	2911694000	2884494000
	1011	Q66K74	Microtubule-associated protein 1S	MAP1S	Homo sapiens	112 kDa	18	18	0.999999	198827000	206542800	215486800	150476700	142561800	142777000
	1012	P49959	Double-strand break repair protein MRE11	MRE11	Homo sapiens	81 kDa	18	18	0.999999	168234800	178966000	179042200	131458800	123781300	121432600
	1013	Q9BQ52	Zinc phosphodiesterase ELAC protein 2	ELAC2	Homo sapiens	92 kDa	18	18	0.999999	111996600	151625000	146937100	104286400	94713900	78362760
	1014	Q9UBD5	Origin recognition complex subunit 3	ORC3	Homo sapiens	82 kDa	18	18	0.999999	156275400	171883500	161329600	143713800	142047100	127853400
	1015	O95573	Fatty acid CoA ligase Acsl3	ACSL3	Homo sapiens	80 kDa	18	16	0.999999	353696500	456809100	397209800	426477500	396695600	344688600
	1016	O15371	Eukaryotic translation initiation factor 3 subunit D	EIF3D	Homo sapiens	64 kDa	18	18	0.999999	733640500	807205900	771908100	465336900	394970200	426325900
	1017	P46087	Probable 28S rRNA (cytosine(4447)-C(5))-methyltransferase	NOP2	Homo sapiens	89 kDa	18	18	0.999998	392161400	418263900	389229900	316143800	273611700	302492000
	1018	Q9Y3L3	SH3 domain-binding protein 1	SH3BP1	Homo sapiens	76 kDa	18	18	0.999998	77763310	82579640	79669720	60889790	55032790	55459890
	1019	Q9HCC0	Methylcrotonoyl-CoA carboxylase beta chain, mitochondrial	MCCC2	Homo sapiens	61 kDa	18	18	0.999998	212964900	223326300	234908200	288497600	288114500	259363600
	1020	Q9UHB6	LIM domain and actin-binding protein 1	LIMA1	Homo sapiens	85 kDa	18	18	0.999998	77827630	88417060	80172170	48370050	48393900	44821850
	1021	Q9Y6M1	Insulin-like growth factor 2 mRNA-binding protein 2	IGF2BP2	Homo sapiens	66 kDa	18	17	0.999997	481543300	494997500	530581900	526575100	484187700	486161900
	1022	Q12996	Cleavage stimulation factor subunit 3	CSTF3	Homo sapiens	83 kDa	18	18	0.999997	194549500	207636000	200307300	124636700	108966400	118407600
	1023	P43686	26S proteasome regulatory subunit 6B	PSMC4	Homo sapiens	47 kDa	18	18	0.999997	390140300	439296200	407424700	308550000	282343000	286207700
	1024	Q9UKF6	Cleavage and polyadenylation specificity factor subunit 3	CPSF3	Homo sapiens	77 kDa	18	18	0.999997	314948500	350483200	342387000	248997200	230772500	238504100
	1025	P13645	Keratin, type I cytoskeletal 10	KRT10	Homo sapiens	59 kDa	18	15	0.999997	229994400	591378900	764873700	231174200	361782700	312024200
	1026	Q00839	Heterogeneous nuclear ribonucleoprotein U	HNRNPU	Homo sapiens	91 kDa	18	18	0.999997	3595248000	3902372000	3784493000	4449006000	3863635000	3682802000
	1027	Q15813	Tubulin-specific chaperone E	TBCE	Homo sapiens	59 kDa	18	18	0.999997	152539400	163406500	170290600	125826300	115407700	122880300
	1028	Q9NUQ6	SPATS2-like protein	SPATS2L	Homo sapiens	62 kDa	18	18	0.999997	147884600	166133400	153197300	35901950	37716130	31025770
	1029	Q86XI2	Condensin-2 complex subunit G2	NCAPG2	Homo sapiens	131 kDa	18	18	0.999996	42900090	47153290	42714670	47727440	46995130	46065000
	1030	P48444	Coatomer subunit delta	ARCN1	Homo sapiens	57 kDa	18	18	0.999996	672233800	731827100	734320600	505271300	436440500	474617700
	1031	Q5C9Z4	Nucleolar MIF4G domain-containing protein 1	NOM1	Homo sapiens	96 kDa	18	18	0.999996	29352280	25364300	29121860	42569440	30079160	36799960
	1032	Q86U44	N6-adenosine-methyltransferase catalytic subunit	METTL3	Homo sapiens	64 kDa	18	18	0.999995	95758600	106369100	103927500	41527220	38682320	41074620
	1033	Q05209	Tyrosine-protein phosphatase non-receptor type 12	PTPN12	Homo sapiens	88 kDa	18	18	0.999995	95577410	95074820	98021870	79683890	70209510	75144040
	1034	Q6R327	Rapamycin-insensitive companion of mTOR	RICTOR	Homo sapiens	192 kDa	18	18	0.999995	14692100	13558070	17524920	12485930	11595680	14842400
	1035	O43815	Striatin	STRN	Homo sapiens	86 kDa	18	18	0.999994	108019600	120832000	117522700	66161560	59390690	58012640
	1036	Q96G03	Phosphoglucomutase-2	PGM2	Homo sapiens	68 kDa	18	18	0.999994	92235700	98384800	97625010	52269330	43534070	50277930
	1037	Q8IZ73	RNA pseudouridylate synthase domain-containing protein 2	RPUSD2	Homo sapiens	61 kDa	18	18	0.999994	74306450	82385380	76229400	51994240	44123800	42851510
	1038	Q96T37	RNA-binding protein 15	RBM15	Homo sapiens	107 kDa	18	18	0.999993	51667990	20344050	23487260	82715850	74624250	81016440
	1039	Q10471	Polypeptide N-acetylgalactosaminyltransferase 2	GALNT2	Homo sapiens	65 kDa	18	18	0.999993	243473500	286620200	271541400	254820700	235734500	215543200
	1040	Q8WVB6	Chromosome transmission fidelity protein 18 homolog	CHTF18	Homo sapiens	107 kDa	18	18	0.999993	88517690	91382920	94839920	99794890	102625000	102732100
	1041	Q9Y6D9	Mitotic spindle assembly checkpoint protein MAD1	MAD1L1	Homo sapiens	83 kDa	18	18	0.999993	95647850	84098730	97739230	67081380	58924270	58464400
	1042	Q15642	Cdc42-interacting protein 4	TRIP10	Homo sapiens	68 kDa	18	18	0.999993	138736600	134789700	144713500	34903010	31753670	35335180
	1043	Q96EK5	KIF-binding protein	KIFBP	Homo sapiens	72 kDa	18	18	0.999992	107173700	121681100	113029300	92554750	93685530	87729130
	1044	O60749	Sorting nexin-2	SNX2	Homo sapiens	58 kDa	18	16	0.999991	372521000	379717900	377015100	221106100	188797500	194708000
	1045	Q6ZXV5	Protein O-mannosyl-transferase TMTC3	TMTC3	Homo sapiens	104 kDa	18	18	0.999991	96532590	109218600	103372100	134976000	130325500	117828900
	1046	Q9H845	Complex I assembly factor ACAD9, mitochondrial	ACAD9	Homo sapiens	69 kDa	18	18	0.999991	83832670	95374570	98839980	111876400	108532000	106011100
	1047	P13611	Versican core protein	VCAN	Homo sapiens	373 kDa	18	18	0.999991	28429940	7855814	28836680	149707800	116181000	135341400
	1048	P35251	Replication factor C subunit 1	RFC1	Homo sapiens	128 kDa	18	18	0.999991	119232300	95430400	97708010	109350100	94058950	99715920
	1049	Q9H4L7	SWI/SNF-related matrix-associated actin-dependent regulator of chromatin subfamily A containing DEAD/H box 1	SMARCAD1	Homo sapiens	117 kDa	18	18	0.99999	86997070	124419800	95663080	118763600	110210500	99859450
	1050	Q92667	A-kinase anchor protein 1, mitochondrial	AKAP1	Homo sapiens	97 kDa	18	18	0.99999	61773880	73323060	68237330	27835910	30056090	26384110
	1051	Q15269	Periodic tryptophan protein 2 homolog	PWP2	Homo sapiens	102 kDa	18	18	0.999989	144103400	163091400	146812300	151777900	141477400	141229100
	1051.1	Q15269	Periodic tryptophan protein 2 homolog	PWP2	Homo sapiens	102 kDa	18	18	0.999989	144103400	163091400	146812300	151777900	141477400	141229100
	1051.2	A0A0B4J2E5	Utp12 domain-containing protein	LOC102724159	Homo sapiens	102 kDa	18	18	0.999989	144103400	163091400	146812300	151777900	141477400	141229100
	1052	Q9H269	Vacuolar protein sorting-associated protein 16 homolog	VPS16	Homo sapiens	95 kDa	18	18	0.999989	65197000	65192770	49259460	62951970	63728430	56846780
	1053	Q15811	Intersectin-1	ITSN1	Homo sapiens	195 kDa	18	18	0.999988	84333960	104660100	95196610	69006890	59986400	50795570
	1054	P05067	Amyloid-beta precursor protein	APP	Homo sapiens	87 kDa	18	18	0.999988	104139700	122371100	117226300	112041600	90355190	74547350
	1055	Q9UPT8	Zinc finger CCCH domain-containing protein 4	ZC3H4	Homo sapiens	140 kDa	18	18	0.999986	38858000	41640950	44852660	34786130	30437060	46190200
	1056	Q96T88	E3 ubiquitin-protein ligase UHRF1	UHRF1	Homo sapiens	90 kDa	18	18	0.999985	94712650	114380900	91839370	131687600	104030200	119110700
	1057	Q9P2D3	HEAT repeat-containing protein 5B	HEATR5B	Homo sapiens	224 kDa	18	18	0.999984	17960670	16417510	18110710	14372200	16981230	16330600
	1058	Q13769	THO complex subunit 5 homolog	THOC5	Homo sapiens	79 kDa	18	18	0.999982	80948330	94835960	85626580	70363470	60151090	64681490
	1059	Q6PJG6	BRCA1-associated ATM activator 1	BRAT1	Homo sapiens	88 kDa	18	18	0.999982	33867400	52009540	43266030	55615560	53522820	41952550
	1060	Q9UBU9	Nuclear RNA export factor 1	NXF1	Homo sapiens	70 kDa	18	18	0.999982	127368100	136679400	135138900	146536900	132721700	133948800
	1061	Q9NTJ5	Phosphatidylinositol-3-phosphatase SAC1	SACM1L	Homo sapiens	67 kDa	18	18	0.999982	301079100	326346900	336290300	267807100	263591800	247913100
	1062	Q96QZ7	Membrane-associated guanylate kinase, WW and PDZ domain-containing protein 1	MAGI1	Homo sapiens	165 kDa	18	18	0.999981	59589910	65777240	62586430	40604650	33622420	38017220
	1063	Q7Z3B4	Nucleoporin p54	NUP54	Homo sapiens	55 kDa	18	18	0.999981	173600700	179100000	177598900	149511600	117385000	135550500
	1064	Q9NYH9	U3 small nucleolar RNA-associated protein 6 homolog	UTP6	Homo sapiens	70 kDa	18	18	0.999981	114960300	138739900	120291400	122671400	124259000	99591080
	1065	Q13107	Ubiquitin carboxyl-terminal hydrolase 4	USP4	Homo sapiens	109 kDa	18	14	0.999979	52852710	56582820	55785150	54246790	49335830	45869930
	1066	O75448	Mediator of RNA polymerase II transcription subunit 24	MED24	Homo sapiens	110 kDa	18	18	0.999978	44193860	41670540	45498460	35323540	37095250	35596310
	1067	Q14254	Flotillin-2	FLOT2	Homo sapiens	47 kDa	18	18	0.999978	260114700	277530500	291704400	277150500	246595900	241855700
	1068	Q14651	Plastin-1	PLS1	Homo sapiens	70 kDa	18	15	0.999977	70609890	97401350	80499320	28078620	58593950	26271920
	1069	P62136	Serine/threonine-protein phosphatase PP1-alpha catalytic subunit	PPP1CA	Homo sapiens	38 kDa	18	4	0.999975	167176100	184689100	176881600	169235600	151804600	153082700
	1070	Q14145	Kelch-like ECH-associated protein 1	KEAP1	Homo sapiens	70 kDa	18	18	0.99997	93358690	111254400	102181600	95423900	95828860	87376150
	1071	Q96JH7	Deubiquitinating protein VCPIP1	VCPIP1	Homo sapiens	134 kDa	18	18	0.999969	35625240	44399630	40065700	35623050	33129510	29430080
	1072	O14777	Kinetochore protein NDC80 homolog	NDC80	Homo sapiens	74 kDa	18	18	0.999969	88244530	105207400	102898300	83629950	79514170	74566510
	1073	P08069	Insulin-like growth factor 1 receptor	IGF1R	Homo sapiens	155 kDa	18	14	0.999968	1960509	6843293	2085678	23307110	18034360	20537890
	1074	Q14258	E3 ubiquitin/ISG15 ligase TRIM25	TRIM25	Homo sapiens	71 kDa	18	18	0.999964	104731400	112688100	109278800	74038840	75302200	71219070
	1075	P83436	Conserved oligomeric Golgi complex subunit 7	COG7	Homo sapiens	86 kDa	18	18	0.999961	57875730	57806250	61161350	47578380	44858620	44654930
	1076	Q6P1N0	Coiled-coil and C2 domain-containing protein 1A	CC2D1A	Homo sapiens	104 kDa	18	18	0.999961	52650000	64146400	60265380	25112830	28560750	25228520
	1077	P52630	Signal transducer and activator of transcription 2	STAT2	Homo sapiens	98 kDa	18	18	0.999958	58214390	62760730	62478640	62757220	62912860	61992390
	1078	Q8NCN5	Pyruvate dehydrogenase phosphatase regulatory subunit, mitochondrial	PDPR	Homo sapiens	99 kDa	18	18	0.999956	111681800	127140100	122352600	158688100	155634300	147268800
	1079	Q9Y5P4	Ceramide transfer protein	CERT1	Homo sapiens	71 kDa	18	18	0.999952	75568320	86568670	85967870	57758860	51729290	53847780
	1080	Q8N1G2	Cap-specific mRNA (nucleoside-2'-O-)-methyltransferase 1	CMTR1	Homo sapiens	95 kDa	18	18	0.999946	101321200	105631200	104843700	79856170	71762400	69387070
	1081	Q9Y2J2	Band 4.1-like protein 3	EPB41L3	Homo sapiens	121 kDa	18	14	0.999942	38996480	41805370	45132610	9120740	9302257	8213673
	1082	P33527	Multidrug resistance-associated protein 1	ABCC1	Homo sapiens	172 kDa	18	18	0.99994	42299120	22690250	38787710	52762150	51118670	40544960
	1083	Q2PPJ7	Ral GTPase-activating protein subunit alpha-2	RALGAPA2	Homo sapiens	211 kDa	18	17	0.999936	6771363	9831429	11158580	12505230	10427400	10431250
	1084	O75147	Obscurin-like protein 1	OBSL1	Homo sapiens	207 kDa	18	18	0.99993	45652130	48507210	45136630	40587720	44916140	38460790
	1085	O94913	Pre-mRNA cleavage complex 2 protein Pcf11	PCF11	Homo sapiens	173 kDa	18	18	0.999926	32358030	45393270	39261680	40726550	31998200	35129270
	1086	Q7Z4L5	Tetratricopeptide repeat protein 21B	TTC21B	Homo sapiens	151 kDa	18	18	0.99992	11655970	12499830	9164829	21713680	20073900	17167910
	1087	O60645	Exocyst complex component 3	EXOC3	Homo sapiens	86 kDa	18	18	0.999918	59074160	66080180	58090270	59971250	56964000	57385220
	1088	Q8TCU6	Phosphatidylinositol 3,4,5-trisphosphate-dependent Rac exchanger 1 protein	PREX1	Homo sapiens	186 kDa	18	18	0.999917	8224611	10322050	11325750	27171190	17822630	28968560
	1089	Q9NXC5	GATOR complex protein MIOS	MIOS	Homo sapiens	99 kDa	18	18	0.999916	87021240	87824160	89731370	51874950	49318880	49465630
	1090	O95453	Poly(A)-specific ribonuclease PARN	PARN	Homo sapiens	73 kDa	18	18	0.999914	142931400	172204700	154461000	132040000	135073600	114796800
	1091	Q9Y4E6	WD repeat-containing protein 7	WDR7	Homo sapiens	164 kDa	18	18	0.999914	33136900	37160390	35377840	29428690	34255740	32256410
	1092	Q9NW82	WD repeat-containing protein 70	WDR70	Homo sapiens	73 kDa	18	18	0.999908	101456100	112720300	107837800	87316400	75826800	74292660
	1093	P06756	Integrin alpha-V	ITGAV	Homo sapiens	116 kDa	18	18	0.999907	27169640	23368070	25575690	87231020	72642340	75932190
	1094	P42695	Condensin-2 complex subunit D3	NCAPD3	Homo sapiens	169 kDa	18	18	0.999903	35192350	39374700	35653420	41897540	43617460	40427740
	1095	O15344	E3 ubiquitin-protein ligase Midline-1	MID1	Homo sapiens	75 kDa	18	18	0.999899	77005260	82019220	75404550	55428780	55345100	54165850
	1096	Q5T447	E3 ubiquitin-protein ligase HECTD3	HECTD3	Homo sapiens	97 kDa	18	18	0.999898	27380410	26235370	27523370	30581910	28987870	27636130
	1097	Q7Z4H7	HAUS augmin-like complex subunit 6	HAUS6	Homo sapiens	109 kDa	18	18	0.999889	33030140	32604320	35978470	27063030	22903600	20935800
	1098	Q15648	Mediator of RNA polymerase II transcription subunit 1	MED1	Homo sapiens	168 kDa	18	18	0.999886	36139840	36930500	28754980	36531210	30791370	34009630
	1099	Q96J02	E3 ubiquitin-protein ligase Itchy homolog	ITCH	Homo sapiens	103 kDa	18	14	0.999875	21360520	21800390	19672820	10467410	7625410	11245050
	1100	O43379	WD repeat-containing protein 62	WDR62	Homo sapiens	166 kDa	18	18	0.999874	32780600	36390890	37457380	33303470	36155120	29014210
	1101	Q5T160	Probable arginine--tRNA ligase, mitochondrial	RARS2	Homo sapiens	66 kDa	18	18	0.999871	60422610	59200710	65313210	100081700	100872500	94012590
	1102	Q13017	Rho GTPase-activating protein 5	ARHGAP5	Homo sapiens	172 kDa	18	18	0.99987	32921410	34270750	23709000	30814300	24394230	30677920
	1103	Q9UJX6	Anaphase-promoting complex subunit 2	ANAPC2	Homo sapiens	94 kDa	18	18	0.999869	52005430	56562570	53706010	65788360	64908510	62704320
	1104	Q9H2Y7	Zinc finger protein 106	ZNF106	Homo sapiens	209 kDa	18	18	0.999859	27436080	32379320	29549750	16117500	14314400	15053450
	1105	Q96M96	FYVE, RhoGEF and PH domain-containing protein 4	FGD4	Homo sapiens	87 kDa	18	18	0.999852	30727580	35059910	33588950	22433660	26367220	21892570
	1106	Q5VT25	Serine/threonine-protein kinase MRCK alpha	CDC42BPA	Homo sapiens	197 kDa	18	16	0.999806	17973670	19325100	19489010	11646410	8993643	7656005
	1107	Q9UK61	Protein TASOR	TASOR	Homo sapiens	189 kDa	18	18	0.999797	22259360	34798660	31736970	15747680	14971800	16635410
	1108	O43933	Peroxisome biogenesis factor 1	PEX1	Homo sapiens	143 kDa	18	17	0.999751	59421210	65248560	60568470	49730830	50585740	48812540
	1109	Q15386	Ubiquitin-protein ligase E3C	UBE3C	Homo sapiens	124 kDa	18	18	0.999743	47091510	46775880	47679100	30007420	34582170	37019610
	1110	P55268	Laminin subunit beta-2	LAMB2	Homo sapiens	196 kDa	18	18	0.999742	29516970	89701030	83959970	38841830	99297590	36955890
	1111	A1L390	Pleckstrin homology domain-containing family G member 3	PLEKHG3	Homo sapiens	134 kDa	18	18	0.999709	40803840	40679130	38423090	37078350	30139430	29469790
	1112	Q9UBC2	Epidermal growth factor receptor substrate 15-like 1	EPS15L1	Homo sapiens	94 kDa	18	18	0.999704	63739420	71916450	71568600	43978790	38171060	37197990
	1113	Q9Y2I7	1-phosphatidylinositol 3-phosphate 5-kinase	PIKFYVE	Homo sapiens	237 kDa	18	18	0.9997	47362390	53651200	55651240	38047660	25801330	34288810
	1114	Q96PY5	Formin-like protein 2	FMNL2	Homo sapiens	123 kDa	18	13	0.999687	33525250	33724720	37895860	20559390	10871000	21821580
	1115	Q5THK1	Protein PRR14L	PRR14L	Homo sapiens	237 kDa	18	18	0.999665	17324870	18259680	16524500	14071770	15423780	14582140
	1116	Q93074	Mediator of RNA polymerase II transcription subunit 12	MED12	Homo sapiens	243 kDa	18	18	0.999611	22877410	23512630	20148630	25748300	23501560	21394130
	1117	Q9BYW2	Histone-lysine N-methyltransferase SETD2	SETD2	Homo sapiens	288 kDa	18	18	0.999557	20881920	23333760	21682400	16619530	12983590	15756520
	1118	O95696	Bromodomain-containing protein 1	BRD1	Homo sapiens	120 kDa	18	15	0.999517	29549850	32247020	24950760	33195380	28379190	31235260
	1119	O43909	Exostosin-like 3	EXTL3	Homo sapiens	105 kDa	18	18	0.999197	34517790	36258560	30107450	47087530	49756280	43947320
	1120	Q96GM5	SWI/SNF-related matrix-associated actin-dependent regulator of chromatin subfamily D member 1	SMARCD1	Homo sapiens	58 kDa	17	16	1	195020400	211002400	196674000	198059600	167090600	177088300
	1121	O76094	Signal recognition particle subunit SRP72	SRP72	Homo sapiens	75 kDa	17	17	1	320835100	356312700	337388700	306170200	277395900	266263200
	1122	Q96QC0	Serine/threonine-protein phosphatase 1 regulatory subunit 10	PPP1R10	Homo sapiens	99 kDa	17	17	1	44791890	50127230	44695890	35248570	30263080	33245860
	1123	Q969Z0	FAST kinase domain-containing protein 4	TBRG4	Homo sapiens	71 kDa	17	17	1	206530100	229462700	211546600	215263100	235555500	187950700
	1124	P29401	Transketolase	TKT	Homo sapiens	68 kDa	17	17	1	2991088000	3155937000	3196235000	1181925000	1048294000	1169042000
	1125	P09651	Heterogeneous nuclear ribonucleoprotein A1	HNRNPA1	Homo sapiens	39 kDa	17	16	1	7482280000	7720081000	7767439000	7232877000	6151587000	6799509000
	1126	P27694	Replication protein A 70 kDa DNA-binding subunit	RPA1	Homo sapiens	68 kDa	17	17	1	476425200	500335900	507973500	415968600	353726800	383450000
	1127	P07237	Protein disulfide-isomerase	P4HB	Homo sapiens	57 kDa	17	17	1	1295505000	1364665000	1378583000	2192158000	1897893000	1909770000
	1128	Q8WVV9	Heterogeneous nuclear ribonucleoprotein L-like	HNRNPLL	Homo sapiens	60 kDa	17	17	1	109656700	128874400	123093100	97456970	94961830	91386830
	1129	Q16658	Fascin	FSCN1	Homo sapiens	55 kDa	17	17	1	1371867000	1700384000	1561913000	1070082000	781558500	995351100
	1130	P27824	Calnexin	CANX	Homo sapiens	68 kDa	17	17	1	1050804000	1121576000	1047737000	1624987000	1577237000	1428862000
	1131	O00178	GTP-binding protein 1	GTPBP1	Homo sapiens	72 kDa	17	17	1	257542900	257155200	278051500	189139800	181674700	181228100
	1132	Q16822	Phosphoenolpyruvate carboxykinase [GTP], mitochondrial	PCK2	Homo sapiens	71 kDa	17	17	1	516607300	540394400	551772800	334286200	364651700	325617500
	1133	Q9UNM6	26S proteasome non-ATPase regulatory subunit 13	PSMD13	Homo sapiens	43 kDa	17	17	1	413476900	492815300	472689300	394873900	370983900	361543700
	1134	P68400	Casein kinase II subunit alpha	CSNK2A1	Homo sapiens	45 kDa	17	17	1	463389300	496601200	467149100	378462600	330682400	352668100
	1135	Q9BUJ2	Heterogeneous nuclear ribonucleoprotein U-like protein 1	HNRNPUL1	Homo sapiens	96 kDa	17	17	1	391353600	457370200	435229800	302340600	267304800	272338600
	1136	Q504Q3	PAN2-PAN3 deadenylation complex catalytic subunit PAN2	PAN2	Homo sapiens	135 kDa	17	17	1	27462900	34495930	35210510	13914660	11827610	16382130
	1137	Q8N122	Regulatory-associated protein of mTOR	RPTOR	Homo sapiens	149 kDa	17	17	1	32790930	40454820	34389890	38403020	43249310	37701310
	1138	P11172	Uridine 5'-monophosphate synthase	UMPS	Homo sapiens	52 kDa	17	17	1	220947800	259341300	239017900	245835700	243206300	222713700
	1139	Q8WVM8	Sec1 family domain-containing protein 1	SCFD1	Homo sapiens	72 kDa	17	17	1	181454600	191342600	189363800	114017300	100228200	99663490
	1140	P49419	Alpha-aminoadipic semialdehyde dehydrogenase	ALDH7A1	Homo sapiens	58 kDa	17	17	0.999999	982994000	1019465000	1051445000	940085600	856352300	870934100
	1141	P17980	26S proteasome regulatory subunit 6A	PSMC3	Homo sapiens	49 kDa	17	17	0.999999	1082502000	1176557000	1116842000	903025300	806557400	775743300
	1142	Q9Y2X3	Nucleolar protein 58	NOP58	Homo sapiens	60 kDa	17	17	0.999999	162682900	181027600	161091000	443502800	393171100	407793500
	1143	Q9Y265	RuvB-like 1	RUVBL1	Homo sapiens	50 kDa	17	17	0.999999	1486480000	1541605000	1556005000	1280299000	1209809000	1179760000
	1144	Q9NXH9	tRNA (guanine(26)-N(2))-dimethyltransferase	TRMT1	Homo sapiens	72 kDa	17	17	0.999999	123641700	131496600	136509000	81474860	69228260	73788560
	1145	P26232	Catenin alpha-2	CTNNA2	Homo sapiens	105 kDa	17	10	0.999999	84193700	90569830	85356150	56854520	65772980	60843410
	1146	Q6PI48	Aspartate--tRNA ligase, mitochondrial	DARS2	Homo sapiens	74 kDa	17	17	0.999999	91136230	111620700	105606200	119642800	121818800	107794300
	1147	Q99873	Protein arginine N-methyltransferase 1	PRMT1	Homo sapiens	42 kDa	17	17	0.999999	1396603000	1648329000	1470824000	1464179000	1277423000	1347631000
	1148	O43615	Mitochondrial import inner membrane translocase subunit TIM44	TIMM44	Homo sapiens	51 kDa	17	17	0.999999	412637900	413011400	411412800	541989200	536906200	504141900
	1149	O43776	Asparagine--tRNA ligase, cytoplasmic	NARS1	Homo sapiens	63 kDa	17	17	0.999999	1381595000	1579584000	1464442000	836983900	800550900	774902300
	1150	P18084	Integrin beta-5	ITGB5	Homo sapiens	88 kDa	17	17	0.999999	60486460	79334260	73849270	56251240	44784070	46700550
	1151	Q08431	Lactadherin	MFGE8	Homo sapiens	43 kDa	17	17	0.999999	582876300	651727300	643376200	41829880000	40197980000	34738080000
	1152	O00267	Transcription elongation factor SPT5	SUPT5H	Homo sapiens	121 kDa	17	17	0.999999	84491610	87868620	94057920	188232000	161214200	165718400
	1153	P28331	NADH-ubiquinone oxidoreductase 75 kDa subunit, mitochondrial	NDUFS1	Homo sapiens	79 kDa	17	17	0.999999	222557200	249336400	244188300	239998700	239028400	224280200
	1154	P33981	Dual specificity protein kinase TTK	TTK	Homo sapiens	97 kDa	17	17	0.999999	111288800	129826200	120062300	95174770	81999050	86914390
	1155	Q14240	Eukaryotic initiation factor 4A-II	EIF4A2	Homo sapiens	46 kDa	17	9	0.999999	295662700	314317700	326893400	184148900	147890700	171051400
	1156	O95671	Probable bifunctional dTTP/UTP pyrophosphatase/methyltransferase protein	ASMTL	Homo sapiens	69 kDa	17	17	0.999998	300660900	362847300	386127700	193521300	183016500	181771300
	1157	Q5T9A4	ATPase family AAA domain-containing protein 3B	ATAD3B	Homo sapiens	73 kDa	17	7	0.999998	27040310	33652740	26130840	58384410	57107340	49131500
	1158	P00338	L-lactate dehydrogenase A chain	LDHA	Homo sapiens	37 kDa	17	16	0.999998	1874672000	2032877000	1996964000	850464200	756056700	804936700
	1159	Q2NL82	Pre-rRNA-processing protein TSR1 homolog	TSR1	Homo sapiens	92 kDa	17	17	0.999998	272327800	289553700	260932200	374229700	355042700	334847500
	1160	P50991	T-complex protein 1 subunit delta	CCT4	Homo sapiens	58 kDa	17	16	0.999998	1809759000	2194605000	1988549000	1142383000	1090035000	1150504000
	1161	O60879	Protein diaphanous homolog 2	DIAPH2	Homo sapiens	126 kDa	17	16	0.999998	31277920	32039540	31960800	30579260	25803540	30588760
	1162	P49591	Serine--tRNA ligase, cytoplasmic	SARS1	Homo sapiens	59 kDa	17	17	0.999998	458706900	554011600	516055100	326634400	290716400	287992500
	1163	P61221	ATP-binding cassette sub-family E member 1	ABCE1	Homo sapiens	67 kDa	17	17	0.999998	411152700	462173900	449839000	311879700	284372100	297405200
	1164	Q96SB4	SRSF protein kinase 1	SRPK1	Homo sapiens	74 kDa	17	15	0.999998	210040400	230142400	216501400	111663400	99063140	99003010
	1165	O14672	Disintegrin and metalloproteinase domain-containing protein 10	ADAM10	Homo sapiens	84 kDa	17	17	0.999998	95817290	102247600	99478300	131724100	113207900	114133700
	1166	O00116	Alkyldihydroxyacetonephosphate synthase, peroxisomal	AGPS	Homo sapiens	73 kDa	17	17	0.999998	223702800	248306500	232993600	290680600	282105700	265520500
	1167	Q9NYY8	FAST kinase domain-containing protein 2, mitochondrial	FASTKD2	Homo sapiens	81 kDa	17	17	0.999997	72405850	89016400	73189220	119505200	120992900	105264900
	1168	O43156	TELO2-interacting protein 1 homolog	TTI1	Homo sapiens	122 kDa	17	17	0.999997	64781850	72269790	70395460	67807960	67297600	65630650
	1169	O00541	Pescadillo homolog	PES1	Homo sapiens	68 kDa	17	17	0.999997	169948800	174502700	171920100	197703700	189580600	185454000
	1170	Q8N8S7	Protein enabled homolog	ENAH	Homo sapiens	67 kDa	17	17	0.999997	406714000	459994000	453009100	231960800	207856800	231581100
	1171	P52888	Thimet oligopeptidase	THOP1	Homo sapiens	79 kDa	17	16	0.999997	135579100	163820000	147243600	100599100	83147450	93970280
	1172	Q92990	Glomulin	GLMN	Homo sapiens	68 kDa	17	17	0.999997	147782300	175784600	163348700	130456600	120065200	112014300
	1173	P04040	Catalase	CAT	Homo sapiens	60 kDa	17	17	0.999997	63672620	69917650	74504070	54826170	46247740	49837860
	1174	P52306	Rap1 GTPase-GDP dissociation stimulator 1	RAP1GDS1	Homo sapiens	66 kDa	17	17	0.999997	72016560	85566150	80535480	63261900	55687300	59383450
	1175	Q14451	Growth factor receptor-bound protein 7	GRB7	Homo sapiens	60 kDa	17	17	0.999996	61712870	75656490	64525090	63954840	73865330	55260090
	1176	Q13423	NAD(P) transhydrogenase, mitochondrial	NNT	Homo sapiens	114 kDa	17	17	0.999996	83334620	82169300	85984490	104074100	99845420	97263060
	1177	Q9NV70	Exocyst complex component 1	EXOC1	Homo sapiens	102 kDa	17	17	0.999996	50173810	58392230	52981170	51726400	49430660	39550700
	1178	Q9H9B1	Histone-lysine N-methyltransferase EHMT1	EHMT1	Homo sapiens	141 kDa	17	16	0.999996	39142280	55930810	49877000	33686790	32435040	31901480
	1179	Q12959	Disks large homolog 1	DLG1	Homo sapiens	100 kDa	17	16	0.999995	97039380	99467270	101393000	61403850	41471130	45909540
	1180	Q9Y305	Acyl-coenzyme A thioesterase 9, mitochondrial	ACOT9	Homo sapiens	50 kDa	17	17	0.999995	304272100	324470500	337286500	319404600	330909000	289550500
	1181	Q9BT78	COP9 signalosome complex subunit 4	COPS4	Homo sapiens	46 kDa	17	17	0.999995	206443500	218619700	221481700	154635500	140525000	148653300
	1182	Q14738	Serine/threonine-protein phosphatase 2A 56 kDa regulatory subunit delta isoform	PPP2R5D	Homo sapiens	70 kDa	17	12	0.999994	223626600	240518900	229433500	163939800	140976900	146463500
	1183	Q15008	26S proteasome non-ATPase regulatory subunit 6	PSMD6	Homo sapiens	46 kDa	17	17	0.999994	869478000	991997300	889764400	662130900	601669400	589429000
	1184	Q15833	Syntaxin-binding protein 2	STXBP2	Homo sapiens	66 kDa	17	17	0.999994	71414590	77050590	80775110	44010380	42984960	42743380
	1185	A1X283	SH3 and PX domain-containing protein 2B	SH3PXD2B	Homo sapiens	102 kDa	17	17	0.999994	279717800	288980700	297370600	250672700	230248100	232187100
	1186	P35998	26S proteasome regulatory subunit 7	PSMC2	Homo sapiens	49 kDa	17	17	0.999994	772287900	822293100	805362800	733142800	663290700	687033600
	1187	O15226	NF-kappa-B-repressing factor	NKRF	Homo sapiens	78 kDa	17	17	0.999993	97636910	97151210	109307900	100773700	87628050	91660060
	1188	Q9Y2U8	Inner nuclear membrane protein Man1	LEMD3	Homo sapiens	100 kDa	17	17	0.999993	61832100	67351930	65784540	63309490	63973030	57316140
	1189	Q9UJX2	Cell division cycle protein 23 homolog	CDC23	Homo sapiens	69 kDa	17	17	0.999992	119232100	136803400	127250100	113481200	113249500	105705900
	1190	O43395	U4/U6 small nuclear ribonucleoprotein Prp3	PRPF3	Homo sapiens	78 kDa	17	17	0.999992	214081300	241387700	225827100	160709400	137879200	147724900
	1191	Q96GX5	Serine/threonine-protein kinase greatwall	MASTL	Homo sapiens	97 kDa	17	17	0.999992	40056330	45198220	39562770	35956670	33263750	33158480
	1192	Q92995	Ubiquitin carboxyl-terminal hydrolase 13	USP13	Homo sapiens	97 kDa	17	16	0.99999	48341430	40721540	49996960	32555670	26867830	29603790
	1193	P31150	Rab GDP dissociation inhibitor alpha	GDI1	Homo sapiens	51 kDa	17	8	0.99999	198536800	220721900	215607100	134352400	115402400	131958000
	1194	Q96A33	PAT complex subunit CCDC47	CCDC47	Homo sapiens	56 kDa	17	17	0.999989	176066200	195724900	191692500	305973200	242755500	262721500
	1195	Q9NQX3	Gephyrin	GPHN	Homo sapiens	80 kDa	17	17	0.999989	64647700	80296300	71565530	34462540	31589220	46363100
	1196	P20020	Plasma membrane calcium-transporting ATPase 1	ATP2B1	Homo sapiens	135 kDa	17	12	0.999988	55027840	57348870	56587170	94329910	67806030	87882330
	1197	Q9H089	Large subunit GTPase 1 homolog	LSG1	Homo sapiens	75 kDa	17	17	0.999988	114937300	119810800	117915900	105858300	102564900	101364300
	1198	O14976	Cyclin-G-associated kinase	GAK	Homo sapiens	143 kDa	17	17	0.999988	60922620	69874060	64164580	42677690	48201620	43474260
	1199	Q9Y6Q1	Calpain-6	CAPN6	Homo sapiens	75 kDa	17	17	0.999987	19930190	26161640	21204290	70334200	60530640	74680400
	1200	Q9NRR4	Ribonuclease 3	DROSHA	Homo sapiens	159 kDa	17	17	0.999986	42301810	44372250	33592350	44270150	41284410	38578280
	1201	Q9BZF1	Oxysterol-binding protein-related protein 8	OSBPL8	Homo sapiens	101 kDa	17	17	0.999986	83437900	83333980	83667060	76902690	67620610	65843860
	1202	P54277	PMS1 protein homolog 1	PMS1	Homo sapiens	106 kDa	17	17	0.999985	82528150	94485500	82306900	72694920	63021130	67820620
	1203	Q93050	V-type proton ATPase 116 kDa subunit a1	ATP6V0A1	Homo sapiens	96 kDa	17	16	0.999985	78738960	89874930	80470780	143933600	134716000	127336500
	1204	P20042	Eukaryotic translation initiation factor 2 subunit 2	EIF2S2	Homo sapiens	38 kDa	17	17	0.999985	423048800	498073300	458511500	249503500	217246200	247450800
	1205	Q96BP3	Peptidylprolyl isomerase domain and WD repeat-containing protein 1	PPWD1	Homo sapiens	74 kDa	17	17	0.999983	118891200	134699800	130101000	86571050	75989150	74776560
	1206	Q9NRW7	Vacuolar protein sorting-associated protein 45	VPS45	Homo sapiens	65 kDa	17	17	0.999981	136262900	143736200	148026200	81893960	71097730	75121770
	1207	Q9Y5Q9	General transcription factor 3C polypeptide 3	GTF3C3	Homo sapiens	101 kDa	17	17	0.99998	111259000	119158000	116808700	118722400	110528000	109445500
	1208	Q32MZ4	Leucine-rich repeat flightless-interacting protein 1	LRRFIP1	Homo sapiens	89 kDa	17	16	0.99998	45893010	54176320	56657170	16524040	13262160	13276440
	1209	Q9BXW6	Oxysterol-binding protein-related protein 1	OSBPL1A	Homo sapiens	108 kDa	17	17	0.99998	54461330	61875090	64956920	29147800	27813940	28354840
	1210	O14727	Apoptotic protease-activating factor 1	APAF1	Homo sapiens	142 kDa	17	17	0.999975	15743460	19462750	20047560	20490250	21334150	21166090
	1211	Q5VV41	Rho guanine nucleotide exchange factor 16	ARHGEF16	Homo sapiens	80 kDa	17	17	0.999971	77030120	95087240	87423840	78082260	83745080	73596800
	1212	P40222	Alpha-taxilin	TXLNA	Homo sapiens	62 kDa	17	17	0.99997	137256300	150527600	143881400	135295900	107070200	124513600
	1213	Q14687	Genetic suppressor element 1	GSE1	Homo sapiens	136 kDa	17	17	0.999969	24486810	23266740	24153650	16471110	14789430	16028370
	1214	O75746	Calcium-binding mitochondrial carrier protein Aralar1	SLC25A12	Homo sapiens	75 kDa	17	15	0.999967	116382400	123943200	128389700	167889800	146433000	144642400
	1215	P46060	Ran GTPase-activating protein 1	RANGAP1	Homo sapiens	64 kDa	17	17	0.999965	351682100	440109200	389329900	269656500	239578600	252740400
	1216	Q96FV9	THO complex subunit 1	THOC1	Homo sapiens	76 kDa	17	17	0.999964	112095800	110625600	115663700	84020830	79368240	72589960
	1217	Q96LB3	Intraflagellar transport protein 74 homolog	IFT74	Homo sapiens	69 kDa	17	17	0.999957	20037280	23424710	27437950	15733370	9710525	10758890
	1218	O60942	mRNA-capping enzyme	RNGTT	Homo sapiens	69 kDa	17	17	0.999954	54526730	64094300	60551980	68072180	61605020	60978700
	1219	Q13596	Sorting nexin-1	SNX1	Homo sapiens	59 kDa	17	15	0.999953	117903700	136131600	127396900	99132340	83380840	85567180
	1220	Q5VZE5	N-alpha-acetyltransferase 35, NatC auxiliary subunit	NAA35	Homo sapiens	84 kDa	17	17	0.999952	93743150	106017700	89578300	79023900	62084340	69647270
	1221	Q9P2R3	Rabankyrin-5	ANKFY1	Homo sapiens	128 kDa	17	17	0.999949	38828870	41248800	40653100	42296800	42414360	37997940
	1222	Q5JTZ9	Alanine--tRNA ligase, mitochondrial	AARS2	Homo sapiens	107 kDa	17	17	0.999949	66988200	68430380	67456880	83947340	81872470	80726620
	1223	P29350	Tyrosine-protein phosphatase non-receptor type 6	PTPN6	Homo sapiens	68 kDa	17	17	0.999939	41895610	42743340	57311040	17736740	18235480	16196500
	1224	O00423	Echinoderm microtubule-associated protein-like 1	EML1	Homo sapiens	90 kDa	17	16	0.999934	37891080	42720400	41214750	53234060	45915180	59233940
	1225	Q7Z569	BRCA1-associated protein	BRAP	Homo sapiens	67 kDa	17	17	0.999932	48676330	57296890	52453990	38057190	39220320	35959790
	1226	Q9NZN3	EH domain-containing protein 3	EHD3	Homo sapiens	61 kDa	17	7	0.99993	20127670	20643560	21030990	12627380	9442203	11888920
	1227	P23634	Plasma membrane calcium-transporting ATPase 4	ATP2B4	Homo sapiens	138 kDa	17	12	0.99993	17395430	23910500	20566160	19809920	20327970	16902750
	1228	O75330	Hyaluronan mediated motility receptor	HMMR	Homo sapiens	84 kDa	17	17	0.999925	69673270	89230120	78176190	53222370	38640380	39475080
	1229	Q9H8V3	Protein ECT2	ECT2	Homo sapiens	104 kDa	17	17	0.999924	33171410	47570700	39193670	37061010	36253430	31243350
	1230	P06737	Glycogen phosphorylase, liver form	PYGL	Homo sapiens	97 kDa	17	12	0.999913	87210910	86536740	92197940	36560460	29339780	35468310
	1231	Q9NVU0	DNA-directed RNA polymerase III subunit RPC5	POLR3E	Homo sapiens	80 kDa	17	17	0.999903	38997850	56918670	50943460	43626850	36377670	32509590
	1232	P25098	Beta-adrenergic receptor kinase 1	GRK2	Homo sapiens	80 kDa	17	17	0.999889	72968650	85125270	83827880	55099480	53968760	48815700
	1233	Q6UWE0	E3 ubiquitin-protein ligase LRSAM1	LRSAM1	Homo sapiens	84 kDa	17	17	0.999872	31123520	32247270	27880960	19142880	16753510	19551780
	1234	Q86V21	Acetoacetyl-CoA synthetase	AACS	Homo sapiens	75 kDa	17	17	0.999871	171031900	199129300	185454800	192990000	195748500	175302400
	1235	Q13395	Probable methyltransferase TARBP1	TARBP1	Homo sapiens	182 kDa	17	17	0.99987	24194660	25011210	22268920	32063440	32380640	28873590
	1236	Q8NDI1	EH domain-binding protein 1	EHBP1	Homo sapiens	140 kDa	17	17	0.999867	33349180	35497990	35143810	23205810	17883340	21088920
	1237	P13647	Keratin, type II cytoskeletal 5	KRT5	Homo sapiens	62 kDa	17	11	0.999861	13112650	35281870	42246950	11548000	33918790	30440040
	1238	Q6PJI9	GATOR complex protein WDR59	WDR59	Homo sapiens	110 kDa	17	17	0.999844	25027830	27557930	28096160	16081360	16506340	15435710
	1239	Q659A1	Little elongation complex subunit 2	ICE2	Homo sapiens	110 kDa	17	17	0.999818	22473620	21751690	18341020	15221230	11802710	15818730
	1240	O43314	Inositol hexakisphosphate and diphosphoinositol-pentakisphosphate kinase 2	PPIP5K2	Homo sapiens	140 kDa	17	13	0.999812	24921030	33797410	33082330	22033980	17837940	21415630
	1241	O43157	Plexin-B1	PLXNB1	Homo sapiens	232 kDa	17	17	0.999788	26830190	24761740	21190230	26743980	17126810	17223740
	1242	Q13136	Liprin-alpha-1	PPFIA1	Homo sapiens	136 kDa	17	17	0.999783	47019080	64870110	58776750	27929980	22671200	25844510
	1243	Q8N1B4	Vacuolar protein sorting-associated protein 52 homolog	VPS52	Homo sapiens	82 kDa	17	17	0.999774	37346620	40714480	40349110	28606130	22991990	25106900
	1244	Q4KWH8	1-phosphatidylinositol 4,5-bisphosphate phosphodiesterase eta-1	PLCH1	Homo sapiens	189 kDa	17	17	0.999738	14184170	15082970	14232910	14846100	13075290	14204350
	1245	P19447	General transcription and DNA repair factor IIH helicase subunit XPB	ERCC3	Homo sapiens	89 kDa	17	17	0.999736	38043820	40305590	37577290	41641870	40410210	36187930
	1246	Q9UIW2	Plexin-A1	PLXNA1	Homo sapiens	211 kDa	17	17	0.999721	27208630	23066560	19988720	32932400	26570040	31161340
	1247	Q9UMN6	Histone-lysine N-methyltransferase 2B	KMT2B	Homo sapiens	294 kDa	17	16	0.999717	10008480	10043760	10911410	8412255	11004460	12002940
	1248	Q53GS7	mRNA export factor GLE1	GLE1	Homo sapiens	80 kDa	17	17	0.999689	68807760	195268100	107077100	58064770	63133250	46455790
	1249	Q12840	Kinesin heavy chain isoform 5A	KIF5A	Homo sapiens	117 kDa	17	6	0.999547	10326740	7071509	12389840	2031476	1757881	2361573
	1250	Q8IZH2	5'-3' exoribonuclease 1	XRN1	Homo sapiens	194 kDa	17	17	0.999515	34892210	34155010	36809990	25105470	19787940	17682620
	1251	O60281	Zinc finger protein 292	ZNF292	Homo sapiens	305 kDa	17	17	0.999457	13377400	7998226	14646790	13250840	9023048	9583433
	1252	Q9ULI0	ATPase family AAA domain-containing protein 2B	ATAD2B	Homo sapiens	165 kDa	17	16	0.999383	6665665	10105070	10082240	9020770	8736416	7729470
	1253	P51587	Breast cancer type 2 susceptibility protein	BRCA2	Homo sapiens	384 kDa	17	17	0.999366	13010290	13677470	12375550	7199063	8284909	8205723
	1254	Q8N4C8	Misshapen-like kinase 1	MINK1	Homo sapiens	150 kDa	17	9	0.999328	38093680	39040520	12457810	5584484	2441830	4789427
	1255	P13637	Sodium/potassium-transporting ATPase subunit alpha-3	ATP1A3	Homo sapiens	112 kDa	17	7	0.999307	12856050	12091040	14516690	9339140	10474920	8660442
	1256	O75592	E3 ubiquitin-protein ligase MYCBP2	MYCBP2	Homo sapiens	514 kDa	17	17	0.999097	6517195	7097271	8755294	6814689	6795121	5924435
	1257	Q8IVL1	Neuron navigator 2	NAV2	Homo sapiens	268 kDa	17	16	0.997989	12665100	14252470	14013810	23289180	24360130	23861300
	1258	P23468	Receptor-type tyrosine-protein phosphatase delta	PTPRD	Homo sapiens	215 kDa	17	6	0.995454	3942302	4654264	4914639	2638561	2865979	3184906
	1259	O00425	Insulin-like growth factor 2 mRNA-binding protein 3	IGF2BP3	Homo sapiens	64 kDa	16	14	1	760938500	831077400	868382700	666675600	643551400	656601300
	1260	Q96AY3	Peptidyl-prolyl cis-trans isomerase FKBP10	FKBP10	Homo sapiens	64 kDa	16	16	1	260892700	278949800	293063600	884366700	807370800	822412300
	1261	Q9Y6A5	Transforming acidic coiled-coil-containing protein 3	TACC3	Homo sapiens	90 kDa	16	16	1	194781200	243299800	215191300	99396630	83140970	84606720
	1262	Q96I24	Far upstream element-binding protein 3	FUBP3	Homo sapiens	62 kDa	16	16	1	566752100	440740700	612367500	422929900	368577100	399729900
	1263	P52209	6-phosphogluconate dehydrogenase, decarboxylating	PGD	Homo sapiens	53 kDa	16	16	1	1896739000	2365450000	2126187000	1518596000	1240872000	1389939000
	1264	O75955	Flotillin-1	FLOT1	Homo sapiens	47 kDa	16	16	1	166228700	175941000	180883800	181690300	161786500	159702600
	1265	O75152	Zinc finger CCCH domain-containing protein 11A	ZC3H11A	Homo sapiens	89 kDa	16	16	1	108671300	113130200	120166000	86012250	73679680	82528880
	1266	O60832	H/ACA ribonucleoprotein complex subunit DKC1	DKC1	Homo sapiens	58 kDa	16	16	1	148708100	93716090	98190450	215193700	173961700	203275200
	1267	Q13838	Spliceosome RNA helicase DDX39B	DDX39B	Homo sapiens	49 kDa	16	9	1	851338600	919826700	863507200	634245700	599975300	579300900
	1268	P00491	Purine nucleoside phosphorylase	PNP	Homo sapiens	32 kDa	16	16	1	792393700	892104300	827799000	461383000	394932000	401521900
	1269	Q96AE4	Far upstream element-binding protein 1	FUBP1	Homo sapiens	68 kDa	16	16	1	2098670000	2129112000	2176808000	1503786000	1275013000	1402122000
	1270	O95831	Apoptosis-inducing factor 1, mitochondrial	AIFM1	Homo sapiens	67 kDa	16	16	1	675398800	717033300	705034400	300191200	265240200	285884200
	1271	Q9NTK5	Obg-like ATPase 1	OLA1	Homo sapiens	45 kDa	16	16	1	538518000	596902900	554626300	395276400	319716100	352220000
	1272	P62191	26S proteasome regulatory subunit 4	PSMC1	Homo sapiens	49 kDa	16	16	1	821300600	966523300	870136900	702378100	593876200	618629300
	1273	P10155	60 kDa SS-A/Ro ribonucleoprotein	RO60	Homo sapiens	61 kDa	16	16	1	203663500	215237100	218481500	145941800	125356700	127240300
	1274	Q13409	Cytoplasmic dynein 1 intermediate chain 2	DYNC1I2	Homo sapiens	71 kDa	16	16	1	129154300	136322100	150836000	100392100	83857430	93790000
	1275	O95486	Protein transport protein Sec24A	SEC24A	Homo sapiens	120 kDa	16	16	1	101423300	111311100	108381200	79604230	74276760	75605090
	1276	Q8WX92	Negative elongation factor B	NELFB	Homo sapiens	66 kDa	16	16	1	111042000	125884400	118781000	101883800	91456390	99586160
	1277	Q9BTE3	Mini-chromosome maintenance complex-binding protein	MCMBP	Homo sapiens	73 kDa	16	16	0.999999	140870100	177405900	164084600	127048800	116166700	117742000
	1278	P04844	Dolichyl-diphosphooligosaccharide--protein glycosyltransferase subunit 2	RPN2	Homo sapiens	69 kDa	16	16	0.999999	882576100	955364900	976693900	1321355000	1227986000	1157384000
	1279	Q86U38	Nucleolar protein 9	NOP9	Homo sapiens	69 kDa	16	16	0.999999	83947890	102522600	93064150	86461620	83223160	84852140
	1280	Q6IA86	Elongator complex protein 2	ELP2	Homo sapiens	92 kDa	16	16	0.999999	79918090	98432780	90123740	73508620	72262100	71977350
	1281	O15014	Zinc finger protein 609	ZNF609	Homo sapiens	151 kDa	16	16	0.999999	24659970	29660790	27584330	18417660	12853270	15255400
	1282	Q8IZL8	Proline-, glutamic acid- and leucine-rich protein 1	PELP1	Homo sapiens	120 kDa	16	16	0.999999	263829200	287946900	276701700	293234200	281035400	262969100
	1283	P48735	Isocitrate dehydrogenase [NADP], mitochondrial	IDH2	Homo sapiens	51 kDa	16	16	0.999999	255705800	283655500	294868500	277623200	251484200	253253700
	1284	O60506	Heterogeneous nuclear ribonucleoprotein Q	SYNCRIP	Homo sapiens	70 kDa	16	13	0.999999	1314432000	1463362000	1353491000	958508600	879816700	878338000
	1285	P38606	V-type proton ATPase catalytic subunit A	ATP6V1A	Homo sapiens	68 kDa	16	16	0.999999	394384300	425023800	407661800	342503600	320783700	315287500
	1286	P60228	Eukaryotic translation initiation factor 3 subunit E	EIF3E	Homo sapiens	52 kDa	16	16	0.999999	853393800	958927500	924001100	584124300	528815000	508194400
	1287	Q16643	Drebrin	DBN1	Homo sapiens	71 kDa	16	16	0.999999	1133251000	1268562000	1231577000	931052400	842329100	873095900
	1288	Q99567	Nuclear pore complex protein Nup88	NUP88	Homo sapiens	84 kDa	16	16	0.999999	112385100	126853100	117612800	98653070	94728880	92127200
	1289	Q96EB6	NAD-dependent protein deacetylase sirtuin-1	SIRT1	Homo sapiens	82 kDa	16	16	0.999999	77591880	80388920	85008700	90100890	95751140	83644460
	1290	Q8N163	Cell cycle and apoptosis regulator protein 2	CCAR2	Homo sapiens	103 kDa	16	16	0.999999	524674100	588264000	556260700	417081700	371099600	397744000
	1291	O00231	26S proteasome non-ATPase regulatory subunit 11	PSMD11	Homo sapiens	47 kDa	16	16	0.999999	886883200	1003445000	920200500	719877800	666271600	632462700
	1292	Q9Y5J1	U3 small nucleolar RNA-associated protein 18 homolog	UTP18	Homo sapiens	62 kDa	16	16	0.999999	154813500	177037400	152866700	121857100	104424800	114490200
	1293	P21709	Ephrin type-A receptor 1	EPHA1	Homo sapiens	108 kDa	16	16	0.999999	74747990	84307020	75932860	48320420	39624890	40716580
	1294	Q8IX12	Cell division cycle and apoptosis regulator protein 1	CCAR1	Homo sapiens	133 kDa	16	16	0.999999	86322470	98763500	93807710	126542300	114098200	104927700
	1295	Q9NY33	Dipeptidyl peptidase 3	DPP3	Homo sapiens	83 kDa	16	16	0.999999	193316200	210395400	211693000	125865600	114994600	124009300
	1296	Q9UBB4	Ataxin-10	ATXN10	Homo sapiens	53 kDa	16	16	0.999999	276893800	326889800	307158100	199070700	177115900	173873900
	1297	Q7Z2K6	Endoplasmic reticulum metallopeptidase 1	ERMP1	Homo sapiens	100 kDa	16	16	0.999999	88633030	89530900	97798810	79976900	78685640	72079530
	1298	O15240	Neurosecretory protein VGF	VGF	Homo sapiens	67 kDa	16	16	0.999999	191497	631999	719476	42986660	38164940	41867930
	1299	P05783	Keratin, type I cytoskeletal 18	KRT18	Homo sapiens	48 kDa	16	15	0.999998	2512143000	2590454000	2843365000	3471688000	2807985000	3178115000
	1300	Q9Y6Q5	AP-1 complex subunit mu-2	AP1M2	Homo sapiens	48 kDa	16	13	0.999998	140356700	149290500	141037600	52427100	54130180	49904770
	1301	P62495	Eukaryotic peptide chain release factor subunit 1	ETF1	Homo sapiens	49 kDa	16	16	0.999997	720377500	793966600	759557900	402454900	350110900	412724000
	1302	Q9Y295	Developmentally-regulated GTP-binding protein 1	DRG1	Homo sapiens	41 kDa	16	16	0.999997	287060500	331290800	317770300	187887200	166467200	172324600
	1303	Q92696	Geranylgeranyl transferase type-2 subunit alpha	RABGGTA	Homo sapiens	65 kDa	16	16	0.999997	38640760	37585460	33672070	25652330	21877020	16399820
	1304	Q6P3W7	SCY1-like protein 2	SCYL2	Homo sapiens	104 kDa	16	16	0.999997	100805200	115459700	108014100	69972030	63864670	65150120
	1305	Q7L0Y3	tRNA methyltransferase 10 homolog C	TRMT10C	Homo sapiens	47 kDa	16	16	0.999997	193012900	231297500	205601100	274305400	275794800	239825400
	1306	P62195	26S proteasome regulatory subunit 8	PSMC5	Homo sapiens	46 kDa	16	15	0.999997	1024937000	1160142000	1062185000	780042800	664956100	749662100
	1307	P36915	Guanine nucleotide-binding protein-like 1	GNL1	Homo sapiens	69 kDa	16	16	0.999997	212110400	209286700	199444800	180161900	164986400	163323200
	1308	Q969V3	Nicalin	NCLN	Homo sapiens	63 kDa	16	16	0.999996	203371700	212606100	202181900	314438500	296094100	275771800
	1309	Q9H8Y1	Vertnin	VRTN	Homo sapiens	78 kDa	16	16	0.999996	321155100	363044900	337143600	284764500	306578500	267796500
	1310	Q9P2B4	CTTNBP2 N-terminal-like protein	CTTNBP2NL	Homo sapiens	70 kDa	16	16	0.999996	64819060	65102220	68950240	58651560	45397060	48401660
	1311	Q7Z417	Nuclear fragile X mental retardation-interacting protein 2	NUFIP2	Homo sapiens	76 kDa	16	16	0.999996	159158500	174651900	160014600	104210100	87107750	96605010
	1312	Q8WUA4	General transcription factor 3C polypeptide 2	GTF3C2	Homo sapiens	101 kDa	16	16	0.999996	65072420	82106440	71905230	61176260	55980760	55109400
	1313	Q9UEY8	Gamma-adducin	ADD3	Homo sapiens	79 kDa	16	16	0.999994	125513400	137964300	134273600	100981300	79992100	92581180
	1314	Q9NRF8	CTP synthase 2	CTPS2	Homo sapiens	66 kDa	16	14	0.999993	406365900	459497300	455323900	312933400	277461700	307277500
	1315	Q8WUX9	Charged multivesicular body protein 7	CHMP7	Homo sapiens	51 kDa	16	16	0.999993	63167160	66260870	66031230	66897500	57290220	59179530
	1316	Q9C0B1	Alpha-ketoglutarate-dependent dioxygenase FTO	FTO	Homo sapiens	58 kDa	16	16	0.999993	109309800	118998200	114115700	90321970	64992440	82836540
	1317	Q99575	Ribonucleases P/MRP protein subunit POP1	POP1	Homo sapiens	115 kDa	16	16	0.999992	117838700	122814800	125704300	58742880	53447070	54858870
	1318	Q96TA1	Protein Niban 2	NIBAN2	Homo sapiens	84 kDa	16	16	0.999992	142246600	145061300	149408600	91011830	76793500	89658590
	1319	P49748	Very long-chain specific acyl-CoA dehydrogenase, mitochondrial	ACADVL	Homo sapiens	70 kDa	16	16	0.999992	175810100	186538800	205271800	188635900	188651200	180336800
	1320	Q9UMR2	ATP-dependent RNA helicase DDX19B	DDX19B	Homo sapiens	54 kDa	16	16	0.999991	272186100	322485800	311663300	255572800	239398200	210197700
	1321	Q9NUL3	Double-stranded RNA-binding protein Staufen homolog 2	STAU2	Homo sapiens	63 kDa	16	16	0.999991	128488700	140835800	133637400	89311570	61633300	81032100
	1322	Q6UW63	Protein O-glucosyltransferase 2	POGLUT2	Homo sapiens	58 kDa	16	16	0.99999	73375890	75933440	70212210	117305600	111202100	102261100
	1323	Q53GS9	U4/U6.U5 tri-snRNP-associated protein 2	USP39	Homo sapiens	65 kDa	16	16	0.99999	220394900	231934800	239586400	148933600	122243500	136755700
	1324	Q6NZY4	Zinc finger CCHC domain-containing protein 8	ZCCHC8	Homo sapiens	79 kDa	16	16	0.99999	89493460	92249070	82718750	49293330	39834490	48683820
	1325	Q9H307	Pinin	PNN	Homo sapiens	82 kDa	16	16	0.99999	74891340	54721230	73392080	179072500	135136200	167536600
	1326	Q9UJX4	Anaphase-promoting complex subunit 5	ANAPC5	Homo sapiens	85 kDa	16	16	0.999988	52891610	63274750	58099330	50987110	48662390	45841030
	1327	Q02252	Methylmalonate-semialdehyde dehydrogenase [acylating], mitochondrial	ALDH6A1	Homo sapiens	58 kDa	16	16	0.999987	195858100	203597800	226395100	198554300	189743900	184739800
	1328	Q9Y6X8	Zinc fingers and homeoboxes protein 2	ZHX2	Homo sapiens	92 kDa	16	16	0.999987	34343180	34133000	35684080	16177220	13357470	7533768
	1329	Q8N1G0	Zinc finger protein 687	ZNF687	Homo sapiens	130 kDa	16	15	0.999987	48162100	58486160	59953610	45330320	40688020	37372750
	1330	Q92925	SWI/SNF-related matrix-associated actin-dependent regulator of chromatin subfamily D member 2	SMARCD2	Homo sapiens	59 kDa	16	15	0.999986	119620200	127763600	125735700	82393340	78845630	82304550
	1331	Q01804	OTU domain-containing protein 4	OTUD4	Homo sapiens	124 kDa	16	16	0.999985	61355460	65744390	61253690	42383120	33588950	37979090
	1332	Q16222	UDP-N-acetylhexosamine pyrophosphorylase	UAP1	Homo sapiens	59 kDa	16	16	0.999984	66047540	79144860	73870270	46576070	38797840	41873770
	1333	Q32P28	Prolyl 3-hydroxylase 1	P3H1	Homo sapiens	83 kDa	16	16	0.999984	92608320	118842100	107938300	152576300	135020500	137722400
	1334	Q13573	SNW domain-containing protein 1	SNW1	Homo sapiens	61 kDa	16	16	0.999983	142726200	155654100	150529900	89654260	76430620	89431870
	1335	Q9H9T3	Elongator complex protein 3	ELP3	Homo sapiens	62 kDa	16	16	0.999983	121996800	124286900	126311900	91397070	84946660	87741660
	1336	Q9C040	Tripartite motif-containing protein 2	TRIM2	Homo sapiens	82 kDa	16	15	0.999983	62221030	76932500	63867750	60199450	55212550	58469660
	1337	Q02127	Dihydroorotate dehydrogenase (quinone), mitochondrial	DHODH	Homo sapiens	43 kDa	16	16	0.999982	48649400	43849480	56241300	34825760	30198360	32218530
	1338	Q96RP9	Elongation factor G, mitochondrial	GFM1	Homo sapiens	83 kDa	16	16	0.999979	172560100	191819300	172731100	236673300	246413000	224049900
	1339	Q16512	Serine/threonine-protein kinase N1	PKN1	Homo sapiens	104 kDa	16	16	0.999977	98630210	97790970	95013140	67796870	67072320	67817120
	1340	Q9C0H6	Kelch-like protein 4	KLHL4	Homo sapiens	80 kDa	16	16	0.999975	14319100	28579540	17011290	69422960	68253440	63117520
	1341	Q12872	Splicing factor, suppressor of white-apricot homolog	SFSWAP	Homo sapiens	105 kDa	16	16	0.999973	30967340	36268000	31504360	20570360	20839660	26097610
	1342	Q9UM47	Neurogenic locus notch homolog protein 3	NOTCH3	Homo sapiens	244 kDa	16	14	0.999972	12329290	18441520	15429100	21277260	18528340	18734420
	1343	Q96T60	Bifunctional polynucleotide phosphatase/kinase	PNKP	Homo sapiens	57 kDa	16	16	0.99997	119347300	136557600	139565300	88497670	85863540	82507680
	1344	P86790	Vacuolar fusion protein CCZ1 homolog B	CCZ1B	Homo sapiens	56 kDa	16	16	0.999969	59250660	66246680	60909850	61817910	55028750	55515390
	1344.1	P86790	Vacuolar fusion protein CCZ1 homolog B	CCZ1B	Homo sapiens	56 kDa	16	16	0.999969	59250660	66246680	60909850	61817910	55028750	55515390
	1344.2	P86791	Vacuolar fusion protein CCZ1 homolog	CCZ1	Homo sapiens	56 kDa	16	16	0.999969	59250660	66246680	60909850	61817910	55028750	55515390
	1345	Q8IUC4	Rhophilin-2	RHPN2	Homo sapiens	77 kDa	16	16	0.999968	56995340	58170950	60904770	37189170	37147910	32635910
	1346	O95793	Double-stranded RNA-binding protein Staufen homolog 1	STAU1	Homo sapiens	63 kDa	16	16	0.999968	328315000	343989900	330211500	212382100	179433800	203268500
	1347	O96013	Serine/threonine-protein kinase PAK 4	PAK4	Homo sapiens	64 kDa	16	16	0.999965	147945000	163699200	155810100	100826400	90177590	96611480
	1348	Q8ND24	RING finger protein 214	RNF214	Homo sapiens	78 kDa	16	16	0.999964	88736150	106641800	91590650	67529720	57997230	54249710
	1349	O95140	Mitofusin-2	MFN2	Homo sapiens	86 kDa	16	15	0.999964	61982660	66939600	65101070	58692720	54835560	51340620
	1350	Q96JB2	Conserved oligomeric Golgi complex subunit 3	COG3	Homo sapiens	94 kDa	16	16	0.99996	69420980	72242260	69584290	64989300	56245000	58494450
	1351	O75128	Protein cordon-bleu	COBL	Homo sapiens	136 kDa	16	16	0.99996	28483360	27880870	31162780	1810542	4506289	2975032
	1352	P78559	Microtubule-associated protein 1A	MAP1A	Homo sapiens	305 kDa	16	15	0.999959	159633900	145527400	156996000	126928300	114712700	103652400
	1353	P23786	Carnitine O-palmitoyltransferase 2, mitochondrial	CPT2	Homo sapiens	74 kDa	16	16	0.999959	72429380	91074210	92394230	71657600	76593680	67130230
	1354	P08240	Signal recognition particle receptor subunit alpha	SRPRA	Homo sapiens	70 kDa	16	16	0.999958	117835400	128980800	119827400	99262050	84090330	85414370
	1355	Q8N3R9	Protein PALS1	PALS1	Homo sapiens	77 kDa	16	16	0.999955	24872530	30533330	27930440	23123860	19367440	18774700
	1356	P27448	MAP/microtubule affinity-regulating kinase 3	MARK3	Homo sapiens	84 kDa	16	9	0.999953	28970980	31031430	29833010	25981270	23365780	23310490
	1357	Q9NW13	RNA-binding protein 28	RBM28	Homo sapiens	86 kDa	16	16	0.999948	88392020	80061420	83912140	96829820	82589250	84786200
	1358	Q99856	AT-rich interactive domain-containing protein 3A	ARID3A	Homo sapiens	63 kDa	16	15	0.999945	98523710	104163900	106622800	89203280	66537900	76745460
	1359	P49848	Transcription initiation factor TFIID subunit 6	TAF6	Homo sapiens	73 kDa	16	16	0.999941	37922420	40183100	40651720	29621480	29883630	24855280
	1360	Q3B7T1	Erythroid differentiation-related factor 1	EDRF1	Homo sapiens	139 kDa	16	16	0.999941	25505950	26936150	26685730	23269620	22301000	22514520
	1361	O60508	Pre-mRNA-processing factor 17	CDC40	Homo sapiens	66 kDa	16	16	0.999936	77346570	90627530	85933620	56463540	49524320	50101650
	1362	Q96QU8	Exportin-6	XPO6	Homo sapiens	129 kDa	16	16	0.999936	24475120	29617380	25043280	27784120	27521800	26394910
	1363	Q9BW92	Threonine--tRNA ligase, mitochondrial	TARS2	Homo sapiens	81 kDa	16	16	0.999934	72489770	76091260	85759710	64723120	64077560	62356990
	1364	O14939	Phospholipase D2	PLD2	Homo sapiens	106 kDa	16	16	0.999933	33158730	33176430	30721880	22068210	22045280	24233180
	1365	Q7Z2Z2	Elongation factor-like GTPase 1	EFL1	Homo sapiens	125 kDa	16	16	0.99993	124173400	131962900	125148200	100412600	102211900	98342690
	1366	O95352	Ubiquitin-like modifier-activating enzyme ATG7	ATG7	Homo sapiens	78 kDa	16	16	0.999929	74569130	82034800	86210610	58938630	53065530	57050250
	1367	Q9H270	Vacuolar protein sorting-associated protein 11 homolog	VPS11	Homo sapiens	108 kDa	16	16	0.999924	31999320	33555370	34002130	34628790	35412780	30279530
	1368	P36873	Serine/threonine-protein phosphatase PP1-gamma catalytic subunit	PPP1CC	Homo sapiens	37 kDa	16	3	0.999922	127729100	141892800	140421400	102782500	98445640	96904060
	1369	Q96T51	RUN and FYVE domain-containing protein 1	RUFY1	Homo sapiens	80 kDa	16	15	0.999922	46165000	52363190	46209880	62349800	57892950	56499760
	1370	Q9H6T3	RNA polymerase II-associated protein 3	RPAP3	Homo sapiens	76 kDa	16	16	0.999918	124022100	135315500	128680400	72101610	58651300	67608060
	1371	Q8N8A6	ATP-dependent RNA helicase DDX51	DDX51	Homo sapiens	72 kDa	16	16	0.999916	35263280	43130950	36850260	33201500	34239570	34420980
	1372	Q8ND04	Protein SMG8	SMG8	Homo sapiens	110 kDa	16	16	0.999915	38623670	41447960	43123610	32852120	29553520	30816770
	1373	P62140	Serine/threonine-protein phosphatase PP1-beta catalytic subunit	PPP1CB	Homo sapiens	37 kDa	16	4	0.999903	160247400	182780000	176244500	161027700	151063700	146933200
	1374	P55011	Solute carrier family 12 member 2	SLC12A2	Homo sapiens	131 kDa	16	16	0.999902	26219730	16312060	20763440	39637160	42988920	46183500
	1375	Q9Y4B4	Helicase ARIP4	RAD54L2	Homo sapiens	163 kDa	16	16	0.999888	25126650	28932040	27515300	23868170	21531280	22261730
	1376	P43378	Tyrosine-protein phosphatase non-receptor type 9	PTPN9	Homo sapiens	68 kDa	16	16	0.999884	28873740	39785190	36993200	28568710	28171130	26849720
	1377	P02533	Keratin, type I cytoskeletal 14	KRT14	Homo sapiens	52 kDa	16	6	0.999882	3662820	9028845	10382220	880982	9151937	8741568
	1378	Q9P0V3	SH3 domain-binding protein 4	SH3BP4	Homo sapiens	107 kDa	16	16	0.99987	20113370	19776540	20629280	31209210	36700660	31301140
	1379	Q9BWT3	Poly(A) polymerase gamma	PAPOLG	Homo sapiens	83 kDa	16	13	0.999868	76342810	100697000	85456300	101547700	116264900	95005110
	1380	O43278	Kunitz-type protease inhibitor 1	SPINT1	Homo sapiens	58 kDa	16	16	0.999867	105622600	142540200	126267500	54641320	56153120	49315470
	1381	Q6WKZ4	Rab11 family-interacting protein 1	RAB11FIP1	Homo sapiens	137 kDa	16	14	0.999863	52464360	50788600	55240500	19319460	16438790	20954420
	1382	O14920	Inhibitor of nuclear factor kappa-B kinase subunit beta	IKBKB	Homo sapiens	87 kDa	16	16	0.999853	31892760	32529270	33999100	32882180	30270030	31087460
	1383	Q5VU97	VWFA and cache domain-containing protein 1	CACHD1	Homo sapiens	142 kDa	16	16	0.999851	24631320	24376270	22631010	30498110	29277060	19997700
	1384	Q9Y4B6	DDB1- and CUL4-associated factor 1	DCAF1	Homo sapiens	169 kDa	16	16	0.999844	19408930	27402120	19980210	20671610	19039390	16865840
	1385	Q8IXW5	Putative RNA polymerase II subunit B1 CTD phosphatase RPAP2	RPAP2	Homo sapiens	70 kDa	16	16	0.999842	32283370	35942260	35359470	13996810	13404750	14255020
	1386	Q6P1M0	Long-chain fatty acid transport protein 4	SLC27A4	Homo sapiens	72 kDa	16	15	0.999838	40080260	44477310	40388470	52197760	49802190	50470240
	1387	Q5VYS8	Terminal uridylyltransferase 7	TUT7	Homo sapiens	171 kDa	16	15	0.999825	29698760	34653210	33001680	25443770	21450040	21949180
	1388	Q9UG01	Intraflagellar transport protein 172 homolog	IFT172	Homo sapiens	198 kDa	16	16	0.999811	12344910	14282920	11276250	15233720	12126330	13769960
	1389	Q96HA7	Tonsoku-like protein	TONSL	Homo sapiens	151 kDa	16	16	0.999783	30916140	35628250	32528190	41562940	43624020	41243450
	1390	Q96JC1	Vam6/Vps39-like protein	VPS39	Homo sapiens	102 kDa	16	16	0.999783	21782210	23242300	22734910	28419950	27548670	22055160
	1391	Q9UPX8	SH3 and multiple ankyrin repeat domains protein 2	SHANK2	Homo sapiens	159 kDa	16	16	0.99978	28799780	23716160	29383520	11375680	9661010	8861046
	1392	Q92547	DNA topoisomerase 2-binding protein 1	TOPBP1	Homo sapiens	171 kDa	16	16	0.999776	15217760	16882420	17782420	18462990	18899700	17572820
	1393	O00512	B-cell CLL/lymphoma 9 protein	BCL9	Homo sapiens	149 kDa	16	16	0.99976	43855590	50591350	40787590	33577150	28313000	29248980
	1394	O14841	5-oxoprolinase	OPLAH	Homo sapiens	137 kDa	16	16	0.999757	29834490	39112510	38661470	17231930	17397320	16231280
	1395	Q6GYQ0	Ral GTPase-activating protein subunit alpha-1	RALGAPA1	Homo sapiens	230 kDa	16	15	0.999754	18794890	19885120	20102110	13490540	13525310	14371610
	1396	Q86SQ0	Pleckstrin homology-like domain family B member 2	PHLDB2	Homo sapiens	142 kDa	16	16	0.999717	21615630	30391350	25299060	28831610	18313210	26321090
	1397	Q9Y4D1	Disheveled-associated activator of morphogenesis 1	DAAM1	Homo sapiens	123 kDa	16	16	0.999655	14749020	15082690	14333670	20366060	19453470	19128000
	1398	Q86VV8	Rotatin	RTTN	Homo sapiens	249 kDa	16	16	0.999635	15955100	13737060	17581240	10471100	11052800	8520437
	1399	P42694	Probable helicase with zinc finger domain	HELZ	Homo sapiens	219 kDa	16	16	0.999575	17905300	21117160	19435480	12575480	12337390	14133100
	1400	Q8TD16	Protein bicaudal D homolog 2	BICD2	Homo sapiens	94 kDa	16	13	0.999558	15196020	16517350	16943250	17330100	14332960	15688120
	1401	Q8NEZ3	WD repeat-containing protein 19	WDR19	Homo sapiens	152 kDa	16	16	0.999536	11894170	9809541	12466750	18204030	19504850	16931150
	1402	P21127	Cyclin-dependent kinase 11B	CDK11B	Homo sapiens	93 kDa	16	2	0.999533	11697610	9032990	22269020	26669060	22160090	25066630
	1403	P51531	Probable global transcription activator SNF2L2	SMARCA2	Homo sapiens	181 kDa	16	2	0.999528	2492527	2730727	3066822	6170033	5376206	6707320
	1404	Q8WTW3	Conserved oligomeric Golgi complex subunit 1	COG1	Homo sapiens	109 kDa	16	16	0.999518	47436870	40436790	44543190	42490760	43545490	46582310
	1405	Q9UPT6	C-Jun-amino-terminal kinase-interacting protein 3	MAPK8IP3	Homo sapiens	147 kDa	16	12	0.999383	16972950	15948880	21979660	1162635	1901754	1096346
	1406	Q9UQ88	Cyclin-dependent kinase 11A	CDK11A	Homo sapiens	91 kDa	16	2	0.998679	0	0	0	1931630	1766320	1430566
	1407	Q01581	Hydroxymethylglutaryl-CoA synthase, cytoplasmic	HMGCS1	Homo sapiens	57 kDa	15	15	1	867024200	1073042000	849279100	1159990000	1018132000	1047316000
	1408	P22626	Heterogeneous nuclear ribonucleoproteins A2/B1	HNRNPA2B1	Homo sapiens	37 kDa	15	15	1	10644900000	11458750000	10937200000	8511499000	7705313000	8811063000
	1409	P40937	Replication factor C subunit 5	RFC5	Homo sapiens	38 kDa	15	15	1	161288900	177138100	173677800	193627600	179010800	183070000
	1410	O96019	Actin-like protein 6A	ACTL6A	Homo sapiens	47 kDa	15	15	1	506140800	540005300	519014400	333192700	277736000	313750800
	1411	Q9Y2Z0	Protein SGT1 homolog	SUGT1	Homo sapiens	41 kDa	15	15	1	599315600	653267600	619462600	372227500	338406700	367116600
	1412	Q12849	G-rich sequence factor 1	GRSF1	Homo sapiens	53 kDa	15	15	1	166525000	213846400	186374200	273929200	281748400	255598000
	1413	P40227	T-complex protein 1 subunit zeta	CCT6A	Homo sapiens	58 kDa	15	13	1	1328089000	1438107000	1461930000	807521500	733250700	795607100
	1414	P52292	Importin subunit alpha-1	KPNA2	Homo sapiens	58 kDa	15	15	1	2176005000	2473275000	2146632000	1202734000	1183343000	1137130000
	1415	P30566	Adenylosuccinate lyase	ADSL	Homo sapiens	55 kDa	15	15	1	526324300	555993200	577190500	321002800	284927800	308347500
	1416	Q9BTV4	Transmembrane protein 43	TMEM43	Homo sapiens	45 kDa	15	15	1	149109300	160736600	166707600	249631200	244035500	227530900
	1417	O95219	Sorting nexin-4	SNX4	Homo sapiens	52 kDa	15	15	1	55380240	59798660	56723400	66466200	63393590	65505600
	1418	P50579	Methionine aminopeptidase 2	METAP2	Homo sapiens	53 kDa	15	15	1	100093600	144597300	119874000	83004880	71992050	62047950
	1419	P00558	Phosphoglycerate kinase 1	PGK1	Homo sapiens	45 kDa	15	13	1	3109647000	3322305000	3390501000	1732530000	1468139000	1601577000
	1420	Q16795	NADH dehydrogenase [ubiquinone] 1 alpha subcomplex subunit 9, mitochondrial	NDUFA9	Homo sapiens	43 kDa	15	15	1	128858200	141498900	132138100	142554300	144363100	142978800
	1421	P35611	Alpha-adducin	ADD1	Homo sapiens	81 kDa	15	15	1	264452100	287206800	284259700	183747800	157810700	172154400
	1422	Q14684	Ribosomal RNA processing protein 1 homolog B	RRP1B	Homo sapiens	84 kDa	15	15	1	246758400	270799400	262138900	205855500	192667800	200888300
	1423	Q06203	Amidophosphoribosyltransferase	PPAT	Homo sapiens	57 kDa	15	15	1	584441200	923102700	919554100	304360300	256619900	292875700
	1424	O43852	Calumenin	CALU	Homo sapiens	37 kDa	15	15	1	745111000	693065900	776494900	1153621000	1014964000	1021834000
	1425	Q9UID3	Vacuolar protein sorting-associated protein 51 homolog	VPS51	Homo sapiens	86 kDa	15	15	1	69482900	62884340	69454220	63959960	61568240	59663560
	1426	Q9BTX1	Nucleoporin NDC1	NDC1	Homo sapiens	76 kDa	15	15	1	100701400	109083400	112234900	120304300	113924700	108418400
	1427	Q6FI81	Anamorsin	CIAPIN1	Homo sapiens	34 kDa	15	15	1	227041300	287046000	276892600	191941500	169676900	179555200
	1428	O75475	PC4 and SFRS1-interacting protein	PSIP1	Homo sapiens	60 kDa	15	15	0.999999	312648400	207047800	263959600	621780800	530669300	605602200
	1429	P43034	Platelet-activating factor acetylhydrolase IB subunit beta	PAFAH1B1	Homo sapiens	47 kDa	15	15	0.999999	251298200	337449500	311580500	204877800	157146000	169445400
	1430	Q14157	Ubiquitin-associated protein 2-like	UBAP2L	Homo sapiens	115 kDa	15	15	0.999999	244496800	279977800	249489800	146036100	132430900	131769800
	1431	P55010	Eukaryotic translation initiation factor 5	EIF5	Homo sapiens	49 kDa	15	15	0.999999	385141200	442789500	390006700	275788800	240269300	264942100
	1432	Q96RS6	NudC domain-containing protein 1	NUDCD1	Homo sapiens	67 kDa	15	15	0.999999	312129800	374779000	355145600	191132200	195778200	174343800
	1433	Q5VTE0	Putative elongation factor 1-alpha-like 3	EEF1A1P5	Homo sapiens	50 kDa	15	7	0.999999	3628983000	5007866000	4182676000	4127340000	1233743000	3717463000
	1434	P50454	Serpin H1	SERPINH1	Homo sapiens	46 kDa	15	15	0.999999	2195077000	2298000000	2343883000	4188770000	3603247000	3568302000
	1435	Q9H857	5'-nucleotidase domain-containing protein 2	NT5DC2	Homo sapiens	61 kDa	15	15	0.999999	315554900	334196600	347043800	447191600	428113000	425376700
	1436	P54619	5'-AMP-activated protein kinase subunit gamma-1	PRKAG1	Homo sapiens	38 kDa	15	13	0.999999	75777450	82046960	82066330	56979760	53460740	53354900
	1437	Q9Y617	Phosphoserine aminotransferase	PSAT1	Homo sapiens	40 kDa	15	15	0.999999	3556224000	4250014000	4010091000	1833278000	1594552000	1722334000
	1438	P23368	NAD-dependent malic enzyme, mitochondrial	ME2	Homo sapiens	65 kDa	15	15	0.999999	250516400	261308400	258379000	247231900	230507100	216708300
	1439	P00505	Aspartate aminotransferase, mitochondrial	GOT2	Homo sapiens	48 kDa	15	15	0.999999	1091788000	1270189000	1225408000	1282668000	1181074000	1143266000
	1440	Q9NPQ8	Synembryn-A	RIC8A	Homo sapiens	60 kDa	15	14	0.999999	100826600	101575300	104012600	113145800	116385800	106888200
	1441	O43929	Origin recognition complex subunit 4	ORC4	Homo sapiens	50 kDa	15	15	0.999999	95816660	110737900	105760300	126975700	114997400	109441900
	1442	P06239	Tyrosine-protein kinase Lck	LCK	Homo sapiens	58 kDa	15	14	0.999999	61346640	71356670	61178280	23538660	23521380	16829120
	1443	P63151	Serine/threonine-protein phosphatase 2A 55 kDa regulatory subunit B alpha isoform	PPP2R2A	Homo sapiens	52 kDa	15	10	0.999998	327014800	318638900	323267800	203522200	176077000	175912800
	1444	Q15003	Condensin complex subunit 2	NCAPH	Homo sapiens	83 kDa	15	15	0.999998	146300900	146964800	136819000	121959100	108824100	115956900
	1445	Q7L2J0	7SK snRNA methylphosphate capping enzyme	MEPCE	Homo sapiens	74 kDa	15	15	0.999998	42004220	50700950	48666930	53841930	50491020	48004560
	1446	P06400	Retinoblastoma-associated protein	RB1	Homo sapiens	106 kDa	15	15	0.999998	30475380	36849860	30580230	38931960	37909100	34343820
	1447	Q96HE7	ERO1-like protein alpha	ERO1A	Homo sapiens	54 kDa	15	13	0.999998	140713700	160509100	165656200	134400200	133533800	121570000
	1448	O95747	Serine/threonine-protein kinase OSR1	OXSR1	Homo sapiens	58 kDa	15	12	0.999998	135955900	211008000	218719100	129406100	172965600	118952300
	1449	Q99959	Plakophilin-2	PKP2	Homo sapiens	97 kDa	15	15	0.999998	66440590	68733760	72419840	49474910	46358570	50658660
	1450	Q13177	Serine/threonine-protein kinase PAK 2	PAK2	Homo sapiens	58 kDa	15	11	0.999998	222935800	248972600	236963000	179338100	155364200	163699500
	1451	O95202	Mitochondrial proton/calcium exchanger protein	LETM1	Homo sapiens	83 kDa	15	15	0.999998	177814700	195702500	196697800	206027300	191272000	187915700
	1452	P49643	DNA primase large subunit	PRIM2	Homo sapiens	59 kDa	15	15	0.999997	170963200	177698700	158261800	149352200	130777600	143925400
	1453	Q8IWB7	WD repeat and FYVE domain-containing protein 1	WDFY1	Homo sapiens	46 kDa	15	15	0.999997	83292640	130348900	106684400	89169000	82619270	72142000
	1454	Q6PD62	RNA polymerase-associated protein CTR9 homolog	CTR9	Homo sapiens	134 kDa	15	15	0.999997	24834330	19928130	24309550	76011350	70516760	68492770
	1455	O75439	Mitochondrial-processing peptidase subunit beta	PMPCB	Homo sapiens	54 kDa	15	15	0.999997	186429400	208871200	213313600	212298600	213916900	212146300
	1456	Q9UJX3	Anaphase-promoting complex subunit 7	ANAPC7	Homo sapiens	67 kDa	15	15	0.999997	73496030	85856570	78575740	68357610	62881850	63801240
	1457	Q9Y2S7	Polymerase delta-interacting protein 2	POLDIP2	Homo sapiens	42 kDa	15	15	0.999997	135260900	143511600	132617100	177681600	173671600	164015100
	1458	P46977	Dolichyl-diphosphooligosaccharide--protein glycosyltransferase subunit STT3A	STT3A	Homo sapiens	81 kDa	15	15	0.999997	319242600	325742600	322575700	545952600	443755100	507812900
	1459	Q8WYA6	Beta-catenin-like protein 1	CTNNBL1	Homo sapiens	65 kDa	15	15	0.999997	144029700	150403400	144139500	124684900	110310500	117249700
	1460	Q9NP81	Serine--tRNA ligase, mitochondrial	SARS2	Homo sapiens	58 kDa	15	15	0.999997	170147400	180141700	182641500	210387500	203455700	191303500
	1461	P61158	Actin-related protein 3	ACTR3	Homo sapiens	47 kDa	15	13	0.999997	451967800	576100200	517866900	346950100	299571500	319775800
	1462	O43747	AP-1 complex subunit gamma-1	AP1G1	Homo sapiens	91 kDa	15	15	0.999996	165205000	183537300	175962600	108084600	99473600	101138200
	1463	Q15750	TGF-beta-activated kinase 1 and MAP3K7-binding protein 1	TAB1	Homo sapiens	55 kDa	15	15	0.999996	97754360	103201800	97560610	59483490	41840860	50211560
	1464	Q9Y4F1	FERM, ARHGEF and pleckstrin domain-containing protein 1	FARP1	Homo sapiens	119 kDa	15	15	0.999996	74590420	74658020	79379660	42595950	32948790	35575250
	1465	Q9NY93	Probable ATP-dependent RNA helicase DDX56	DDX56	Homo sapiens	62 kDa	15	15	0.999996	119615000	128408300	120592400	114817200	106153000	109094000
	1466	Q8IYB8	ATP-dependent RNA helicase SUPV3L1, mitochondrial	SUPV3L1	Homo sapiens	88 kDa	15	15	0.999995	53859130	63470340	59338350	78348480	78449110	69405130
	1467	P61764	Syntaxin-binding protein 1	STXBP1	Homo sapiens	68 kDa	15	15	0.999995	50229490	53609390	57798640	28770670	23490000	26200850
	1468	Q12797	Aspartyl/asparaginyl beta-hydroxylase	ASPH	Homo sapiens	86 kDa	15	15	0.999994	106685800	51293630	88408130	174220200	148685300	160995500
	1469	P41214	Eukaryotic translation initiation factor 2D	EIF2D	Homo sapiens	65 kDa	15	15	0.999994	45927280	66825120	54842430	40819980	40242750	34652060
	1470	Q14247	Src substrate cortactin	CTTN	Homo sapiens	62 kDa	15	15	0.999994	422668100	463630500	443648900	250292600	224125100	246736800
	1471	P62258	14-3-3 protein epsilon	YWHAE	Homo sapiens	29 kDa	15	14	0.999994	4256056000	4735288000	5003985000	3100115000	2584448000	2952417000
	1472	Q9NUQ3	Gamma-taxilin	TXLNG	Homo sapiens	61 kDa	15	15	0.999993	203330600	232837600	217585700	166095500	154222800	154324400
	1473	Q9NRG9	Aladin	AAAS	Homo sapiens	60 kDa	15	15	0.999993	226200800	243704100	243388500	260814800	267340000	238797500
	1474	Q12874	Splicing factor 3A subunit 3	SF3A3	Homo sapiens	59 kDa	15	15	0.999991	268767400	318389200	293802000	194684100	165767200	182330200
	1475	Q08752	Peptidyl-prolyl cis-trans isomerase D	PPID	Homo sapiens	41 kDa	15	15	0.999991	414019300	447316300	434452500	278049000	252852000	267526700
	1476	P05198	Eukaryotic translation initiation factor 2 subunit 1	EIF2S1	Homo sapiens	36 kDa	15	15	0.999991	778213900	800178400	784157800	444644700	387743800	427596300
	1477	Q96JB5	CDK5 regulatory subunit-associated protein 3	CDK5RAP3	Homo sapiens	57 kDa	15	15	0.999991	49608240	57857750	59223340	40414470	35549200	35620940
	1478	O60346	PH domain leucine-rich repeat-containing protein phosphatase 1	PHLPP1	Homo sapiens	185 kDa	15	15	0.99999	24898540	24292850	25058100	16008560	15796840	11967160
	1479	Q96EY7	Pentatricopeptide repeat domain-containing protein 3, mitochondrial	PTCD3	Homo sapiens	79 kDa	15	15	0.99999	100203500	99249960	96375430	139286600	135670500	120788500
	1480	Q6NUQ4	Transmembrane protein 214	TMEM214	Homo sapiens	77 kDa	15	15	0.99999	74552670	88254800	90032950	76788360	69937390	70156040
	1481	Q27J81	Inverted formin-2	INF2	Homo sapiens	136 kDa	15	15	0.99999	34488550	37236280	36472690	27191400	26682620	27271560
	1482	P22570	NADPH:adrenodoxin oxidoreductase, mitochondrial	FDXR	Homo sapiens	54 kDa	15	15	0.999987	116994100	129827600	143660800	82377330	81374640	73177170
	1483	P04035	3-hydroxy-3-methylglutaryl-coenzyme A reductase	HMGCR	Homo sapiens	97 kDa	15	15	0.999986	36135840	48199080	34244300	46456250	44179350	42129900
	1484	O00139	Kinesin-like protein KIF2A	KIF2A	Homo sapiens	80 kDa	15	13	0.999985	132800700	152792500	144255700	133001200	140858100	140085700
	1485	Q9Y5Q8	General transcription factor 3C polypeptide 5	GTF3C5	Homo sapiens	60 kDa	15	15	0.999984	165430800	171905000	165087200	182074500	164262000	162432700
	1486	P57772	Selenocysteine-specific elongation factor	EEFSEC	Homo sapiens	65 kDa	15	15	0.999983	50895220	60878630	59777190	45997780	45005540	43584520
	1487	P52735	Guanine nucleotide exchange factor VAV2	VAV2	Homo sapiens	101 kDa	15	14	0.999983	20432940	23616040	20812360	22223860	18798660	19213590
	1488	P22033	Methylmalonyl-CoA mutase, mitochondrial	MMUT	Homo sapiens	83 kDa	15	15	0.999981	74543340	74723540	76781700	102479600	99952470	92601510
	1489	Q08945	FACT complex subunit SSRP1	SSRP1	Homo sapiens	81 kDa	15	15	0.999981	421580800	352929200	409590200	576607700	458927500	535862700
	1490	Q6P9B9	Integrator complex subunit 5	INTS5	Homo sapiens	108 kDa	15	15	0.999981	25378820	29331440	27052720	31013200	31230080	29344190
	1491	Q8TD19	Serine/threonine-protein kinase Nek9	NEK9	Homo sapiens	107 kDa	15	15	0.999979	66002740	77998370	72175190	59378690	52099960	55378720
	1492	Q8IVW6	AT-rich interactive domain-containing protein 3B	ARID3B	Homo sapiens	61 kDa	15	14	0.999978	249715100	282612800	260516600	152373700	132208000	140388100
	1493	Q8IXQ5	Kelch-like protein 7	KLHL7	Homo sapiens	66 kDa	15	15	0.999977	44265580	59640770	53063430	38348200	38912520	34598350
	1494	Q9H501	ESF1 homolog	ESF1	Homo sapiens	99 kDa	15	15	0.999971	51359120	46896530	50671130	86464850	71215860	80230990
	1495	Q9NXE4	Sphingomyelin phosphodiesterase 4	SMPD4	Homo sapiens	98 kDa	15	15	0.99997	118738300	140700400	131184600	165238100	168802100	151406800
	1496	Q68CZ6	HAUS augmin-like complex subunit 3	HAUS3	Homo sapiens	70 kDa	15	15	0.999969	242548700	281858000	59643580	184492500	147905700	173899100
	1497	Q9NVG8	TBC1 domain family member 13	TBC1D13	Homo sapiens	47 kDa	15	15	0.999969	60987540	76960290	70398250	57036530	45815120	50064030
	1498	Q8N6R0	eEF1A lysine and N-terminal methyltransferase	METTL13	Homo sapiens	79 kDa	15	15	0.999968	62509790	69743380	60768970	79205360	78217660	72439400
	1499	Q9HBE1	POZ-, AT hook-, and zinc finger-containing protein 1	PATZ1	Homo sapiens	74 kDa	15	15	0.999967	51054280	58625160	56516010	40241910	33591390	33518370
	1500	Q6ZNB6	NF-X1-type zinc finger protein NFXL1	NFXL1	Homo sapiens	101 kDa	15	15	0.999966	16844590	27543740	21721070	15306890	13083000	11949730
	1501	O75530	Polycomb protein EED	EED	Homo sapiens	50 kDa	15	15	0.999966	95775110	102446500	102483200	94748330	65368520	68258310
	1502	Q96RG2	PAS domain-containing serine/threonine-protein kinase	PASK	Homo sapiens	143 kDa	15	15	0.999965	55678010	62654840	60065690	36623900	40599930	35540310
	1503	Q8WXI9	Transcriptional repressor p66-beta	GATAD2B	Homo sapiens	65 kDa	15	13	0.999964	38867170	55866610	51943230	37440640	31411030	35034430
	1504	O15270	Serine palmitoyltransferase 2	SPTLC2	Homo sapiens	63 kDa	15	15	0.999963	79550400	106360000	93276110	85926160	88208200	73333850
	1505	Q9H9A5	CCR4-NOT transcription complex subunit 10	CNOT10	Homo sapiens	82 kDa	15	15	0.999962	92939370	103452300	97439960	64178030	56398730	58335900
	1506	Q9NVH2	Integrator complex subunit 7	INTS7	Homo sapiens	107 kDa	15	15	0.999961	37637080	40255390	37519780	43218500	42764840	41664640
	1507	Q14746	Conserved oligomeric Golgi complex subunit 2	COG2	Homo sapiens	83 kDa	15	15	0.99996	38236740	42164790	38589370	33774930	30086630	31279190
	1508	P29590	Protein PML	PML	Homo sapiens	98 kDa	15	15	0.999959	37086620	57586430	45848180	38649460	32217330	32682600
	1509	Q8NFA0	Ubiquitin carboxyl-terminal hydrolase 32	USP32	Homo sapiens	182 kDa	15	14	0.999958	31976180	38571240	36469410	25650330	26422750	23244440
	1510	Q9Y6X9	ATPase MORC2	MORC2	Homo sapiens	118 kDa	15	15	0.999955	87729520	97823080	85811610	79064430	67547370	77475170
	1511	Q14151	Scaffold attachment factor B2	SAFB2	Homo sapiens	107 kDa	15	11	0.999955	75475780	78039490	68585930	52016630	41644890	52313710
	1512	Q9UP83	Conserved oligomeric Golgi complex subunit 5	COG5	Homo sapiens	93 kDa	15	15	0.999952	41627740	50749630	51625520	34755060	33991080	29724430
	1513	Q9UGR2	Zinc finger CCCH domain-containing protein 7B	ZC3H7B	Homo sapiens	110 kDa	15	14	0.999952	38125490	48134980	37364420	42547760	39373270	33613270
	1514	O15075	Serine/threonine-protein kinase DCLK1	DCLK1	Homo sapiens	82 kDa	15	14	0.99995	73607150	76566020	72564380	42514600	46334300	42749110
	1515	Q96KP1	Exocyst complex component 2	EXOC2	Homo sapiens	104 kDa	15	15	0.999949	57756450	63652280	59692000	54807450	50391610	50437610
	1516	Q96P11	28S rRNA (cytosine-C(5))-methyltransferase	NSUN5	Homo sapiens	47 kDa	15	15	0.999947	85495060	97654700	96856190	72209120	64997440	62281790
	1517	Q9H2C0	Gigaxonin	GAN	Homo sapiens	68 kDa	15	15	0.999946	20987210	34446280	30085370	14463160	13897030	19233110
	1518	O95817	BAG family molecular chaperone regulator 3	BAG3	Homo sapiens	62 kDa	15	15	0.999946	48393530	51950130	48984990	29547000	22804510	27377220
	1519	Q9NZQ3	NCK-interacting protein with SH3 domain	NCKIPSD	Homo sapiens	79 kDa	15	15	0.999946	33218710	35873310	39784880	36491600	34552640	33805210
	1520	Q9BTU6	Phosphatidylinositol 4-kinase type 2-alpha	PI4K2A	Homo sapiens	54 kDa	15	15	0.999946	51272860	51660220	55071420	48683070	46043660	45611290
	1521	O00534	von Willebrand factor A domain-containing protein 5A	VWA5A	Homo sapiens	86 kDa	15	15	0.99994	67168860	72885290	73790430	42732590	39927150	40397430
	1522	Q9UPN6	SR-related and CTD-associated factor 8	SCAF8	Homo sapiens	141 kDa	15	14	0.999932	51511710	50931660	51467160	37495520	33081310	33141370
	1523	Q9Y4C8	Probable RNA-binding protein 19	RBM19	Homo sapiens	107 kDa	15	15	0.999931	50374350	58558260	53429760	38578490	34374830	36275960
	1524	Q9H2E6	Semaphorin-6A	SEMA6A	Homo sapiens	114 kDa	15	15	0.999931	48962560	50325810	49335290	45828050	34406970	43852850
	1525	Q6PCE3	Glucose 1,6-bisphosphate synthase	PGM2L1	Homo sapiens	70 kDa	15	15	0.99993	160145100	161364300	164614100	81169580	69719110	79739290
	1526	Q8TF39	Zinc finger protein 483	ZNF483	Homo sapiens	85 kDa	15	14	0.99993	26200850	34286550	28467510	19484130	18964830	17800730
	1527	Q8N442	Translation factor GUF1, mitochondrial	GUF1	Homo sapiens	74 kDa	15	15	0.99993	22358050	28558390	22431130	34869420	29645030	33140500
	1528	P49642	DNA primase small subunit	PRIM1	Homo sapiens	50 kDa	15	15	0.999924	141220100	158427000	138733500	132704500	112003200	128661200
	1529	Q69YH5	Cell division cycle-associated protein 2	CDCA2	Homo sapiens	113 kDa	15	15	0.999921	38010250	49391870	41159180	19702110	21464310	17429040
	1530	Q96RS0	Trimethylguanosine synthase	TGS1	Homo sapiens	97 kDa	15	15	0.99992	55005670	46231240	47852850	59838790	52940410	54974940
	1531	P78316	Nucleolar protein 14	NOP14	Homo sapiens	98 kDa	15	15	0.999918	68751950	46979500	54403360	67605240	60554840	71043270
	1532	Q01433	AMP deaminase 2	AMPD2	Homo sapiens	101 kDa	15	15	0.999911	63550880	82902320	73176120	38555410	35645270	35710460
	1533	Q9NQW7	Xaa-Pro aminopeptidase 1	XPNPEP1	Homo sapiens	70 kDa	15	15	0.999909	124922500	150626800	137864000	77384030	79910900	80941930
	1534	Q99590	Protein SCAF11	SCAF11	Homo sapiens	165 kDa	15	15	0.999907	38426770	22903800	25278430	36985160	26436450	37572670
	1535	O60934	Nibrin	NBN	Homo sapiens	85 kDa	15	15	0.9999	49469650	50298530	52159140	46842590	41738500	43775830
	1536	Q8NC60	Nitric oxide-associated protein 1	NOA1	Homo sapiens	78 kDa	15	15	0.999896	32949690	37533040	34732400	38892480	37742230	36882560
	1537	Q4G0J3	La-related protein 7	LARP7	Homo sapiens	67 kDa	15	15	0.999877	45128250	40220140	43524940	34761550	23652660	33699850
	1538	Q9NUW8	Tyrosyl-DNA phosphodiesterase 1	TDP1	Homo sapiens	68 kDa	15	15	0.999855	50525020	53486930	50715880	48307530	40416690	38849980
	1539	Q9HBK9	Arsenite methyltransferase	AS3MT	Homo sapiens	42 kDa	15	15	0.999855	46419440	60566610	59882360	37506880	30497310	34976670
	1540	O75113	NEDD4-binding protein 1	N4BP1	Homo sapiens	100 kDa	15	15	0.999846	26797180	30241690	27923670	21273430	19040310	19462530
	1541	Q96RY7	Intraflagellar transport protein 140 homolog	IFT140	Homo sapiens	165 kDa	15	15	0.999845	13587160	15408600	16696950	14053510	14713440	14430830
	1542	O94762	ATP-dependent DNA helicase Q5	RECQL5	Homo sapiens	109 kDa	15	15	0.999844	54130710	66195350	21573110	10986850	11726120	7637383
	1543	Q9UPN4	Centrosomal protein of 131 kDa	CEP131	Homo sapiens	122 kDa	15	15	0.999831	13690470	18120060	19359040	9612234	7418417	6651650
	1544	O75127	Pentatricopeptide repeat-containing protein 1, mitochondrial	PTCD1	Homo sapiens	79 kDa	15	15	0.99983	23622730	32265150	31118940	47265820	54448360	49343630
	1545	Q5T1M5	FK506-binding protein 15	FKBP15	Homo sapiens	134 kDa	15	15	0.999828	24069890	24842240	23024500	16338850	14447130	15357360
	1546	Q8NCE2	Myotubularin-related protein 14	MTMR14	Homo sapiens	72 kDa	15	15	0.99982	36359620	39265990	36510720	31565400	34135520	30523100
	1547	Q68CZ2	Tensin-3	TNS3	Homo sapiens	155 kDa	15	15	0.999818	11671640	11702910	9974089	24267740	15722830	22004170
	1548	Q9H0M0	NEDD4-like E3 ubiquitin-protein ligase WWP1	WWP1	Homo sapiens	105 kDa	15	10	0.999815	5300840	7701760	7390524	3019166	1891556	2799894
	1549	Q8IVF7	Formin-like protein 3	FMNL3	Homo sapiens	117 kDa	15	10	0.999813	14842100	16782030	12244920	8992043	6864108	5381438
	1550	Q9NRL2	Bromodomain adjacent to zinc finger domain protein 1A	BAZ1A	Homo sapiens	179 kDa	15	15	0.999796	15969140	18166590	14087290	14063940	12680890	12912270
	1551	Q6ZRS2	Helicase SRCAP	SRCAP	Homo sapiens	344 kDa	15	15	0.99979	11554720	10234280	11031160	16879840	17247770	17792600
	1552	Q16659	Mitogen-activated protein kinase 6	MAPK6	Homo sapiens	83 kDa	15	14	0.999789	50469790	51251750	49768030	12396360	11051910	11969830
	1553	O95490	Adhesion G protein-coupled receptor L2	ADGRL2	Homo sapiens	163 kDa	15	14	0.999722	15867560	13610020	19515060	47875870	38129630	45112940
	1554	Q93063	Exostosin-2	EXT2	Homo sapiens	82 kDa	15	15	0.99969	40111560	44370590	49879080	63196990	52699040	46148930
	1555	P68366	Tubulin alpha-4A chain	TUBA4A	Homo sapiens	50 kDa	15	3	0.999666	78336520	76233420	82211350	65378280	64017780	62917010
	1556	Q86UK7	E3 ubiquitin-protein ligase ZNF598	ZNF598	Homo sapiens	99 kDa	15	15	0.99965	51422090	58027990	55492660	36505030	33249730	33088430
	1557	Q6P1X5	Transcription initiation factor TFIID subunit 2	TAF2	Homo sapiens	137 kDa	15	15	0.999602	28799370	25810620	27993500	21190020	21480530	20949870
	1558	P29375	Lysine-specific demethylase 5A	KDM5A	Homo sapiens	192 kDa	15	13	0.999534	7254431	2727967	4954727	9695173	6850826	7152947
	1559	Q9Y6J0	Calcineurin-binding protein cabin-1	CABIN1	Homo sapiens	246 kDa	15	15	0.999496	9885778	11173300	10477640	8677108	8528515	7553215
	1560	P13796	Plastin-2	LCP1	Homo sapiens	70 kDa	15	9	0.999482	16453420	18493080	16387110	6500558	5341034	2298750
	1561	Q6P4R8	Nuclear factor related to kappa-B-binding protein	NFRKB	Homo sapiens	139 kDa	15	15	0.999404	22868950	25565780	22837860	14081850	10222540	10882550
	1562	Q13496	Myotubularin	MTM1	Homo sapiens	70 kDa	15	15	0.999387	20410810	25059150	22724430	22046610	20361430	18988390
	1563	Q7RTP6	[F-actin]-monooxygenase MICAL3	MICAL3	Homo sapiens	224 kDa	15	13	0.999347	15057950	13503440	14570780	10890530	10054850	10794550
	1564	Q5VWN6	Protein TASOR 2	TASOR2	Homo sapiens	269 kDa	15	15	0.999323	17456440	20528170	15747640	9830328	10012170	8386434
	1565	Q6W2J9	BCL-6 corepressor	BCOR	Homo sapiens	192 kDa	15	15	0.999261	13720020	15198720	17003970	8673050	9730846	7340224
	1566	Q6AWC2	Protein WWC2	WWC2	Homo sapiens	134 kDa	15	15	0.99906	29742650	25694210	29902800	11885130	9433789	9877294
	1567	Q9P2D0	Inhibitor of Bruton tyrosine kinase	IBTK	Homo sapiens	151 kDa	15	15	0.996063	12568950	10918370	12236240	11816770	11137500	10339830
	1568	P35749	Myosin-11	MYH11	Homo sapiens	227 kDa	15	2	0.994638	79660800	77058970	70540840	66179070	62463680	70902690
	1569	Q9UN86	Ras GTPase-activating protein-binding protein 2	G3BP2	Homo sapiens	54 kDa	14	14	1	254558400	278554400	277828700	175549300	165603500	165247900
	1570	Q13283	Ras GTPase-activating protein-binding protein 1	G3BP1	Homo sapiens	52 kDa	14	14	1	1325228000	1360049000	1376197000	882136200	762435500	802610400
	1571	P51991	Heterogeneous nuclear ribonucleoprotein A3	HNRNPA3	Homo sapiens	40 kDa	14	13	1	1370244000	1454753000	1509304000	1229313000	1067660000	1220898000
	1572	Q15046	Lysine--tRNA ligase	KARS1	Homo sapiens	68 kDa	14	14	1	594818500	622366800	599299800	348035200	296402500	323470200
	1573	Q99536	Synaptic vesicle membrane protein VAT-1 homolog	VAT1	Homo sapiens	42 kDa	14	14	1	527150100	678258400	631433000	450621000	413289000	414597900
	1574	Q15059	Bromodomain-containing protein 3	BRD3	Homo sapiens	80 kDa	14	9	1	63205730	54199340	61385110	78625100	63714790	71429570
	1575	Q9UBT7	Alpha-catulin	CTNNAL1	Homo sapiens	82 kDa	14	14	1	25388290	28921110	26762220	19665800	19493950	18422290
	1576	Q96GD4	Aurora kinase B	AURKB	Homo sapiens	39 kDa	14	14	1	151199100	159103000	156483500	107371600	96014430	99137560
	1577	Q9Y6G9	Cytoplasmic dynein 1 light intermediate chain 1	DYNC1LI1	Homo sapiens	57 kDa	14	13	1	183001200	199175700	200626900	131790900	106499500	112610900
	1578	P61201	COP9 signalosome complex subunit 2	COPS2	Homo sapiens	52 kDa	14	14	1	248075400	261550100	245746700	189260300	153241800	159718000
	1579	Q96SZ4	Zinc finger and SCAN domain-containing protein 10	ZSCAN10	Homo sapiens	80 kDa	14	14	1	41208330	61327240	54879470	14011950	13546210	12830740
	1580	Q9NYF8	Bcl-2-associated transcription factor 1	BCLAF1	Homo sapiens	106 kDa	14	13	1	81318370	79842320	75541280	206509200	160539800	188688500
	1581	P35232	Prohibitin	PHB	Homo sapiens	30 kDa	14	14	1	1985782000	2246065000	2361158000	2686217000	2567292000	2405290000
	1582	P27797	Calreticulin	CALR	Homo sapiens	48 kDa	14	14	0.999999	1251001000	443779500	732248300	3263053000	3484856000	3410274000
	1583	Q8TAT6	Nuclear protein localization protein 4 homolog	NPLOC4	Homo sapiens	68 kDa	14	14	0.999999	69955430	101750800	90361150	51754570	48410160	45649470
	1584	P13861	cAMP-dependent protein kinase type II-alpha regulatory subunit	PRKAR2A	Homo sapiens	46 kDa	14	12	0.999999	74601480	83675600	84688880	57946240	41749770	53224890
	1585	Q8IY67	Ribonucleoprotein PTB-binding 1	RAVER1	Homo sapiens	64 kDa	14	14	0.999999	90730370	132534700	104655500	93007150	76759450	80036380
	1586	Q9P258	Protein RCC2	RCC2	Homo sapiens	56 kDa	14	14	0.999999	1948864000	2447541000	2144446000	1138869000	1045439000	1035814000
	1587	P63104	14-3-3 protein zeta/delta	YWHAZ	Homo sapiens	28 kDa	14	10	0.999999	2629991000	2919761000	2879513000	1734369000	1436535000	1632340000
	1588	Q9UNZ2	NSFL1 cofactor p47	NSFL1C	Homo sapiens	41 kDa	14	14	0.999999	345593600	342872300	390326300	239623300	195221800	235509400
	1589	P51858	Hepatoma-derived growth factor	HDGF	Homo sapiens	27 kDa	14	14	0.999999	671463700	702213100	710056000	480349800	388681500	458263900
	1590	P06744	Glucose-6-phosphate isomerase	GPI	Homo sapiens	63 kDa	14	14	0.999999	699430700	794884200	807289200	368533400	331782200	357653100
	1591	P07195	L-lactate dehydrogenase B chain	LDHB	Homo sapiens	37 kDa	14	13	0.999999	3883428000	4430959000	3865824000	2205877000	1892375000	1793318000
	1592	O60664	Perilipin-3	PLIN3	Homo sapiens	47 kDa	14	14	0.999999	393781100	393673900	401927700	246507700	207512500	228373400
	1593	Q15233	Non-POU domain-containing octamer-binding protein	NONO	Homo sapiens	54 kDa	14	14	0.999999	1678562000	1763921000	1642061000	1657170000	1478290000	1562301000
	1594	Q13564	NEDD8-activating enzyme E1 regulatory subunit	NAE1	Homo sapiens	60 kDa	14	14	0.999999	219192200	260055900	236255300	153193600	125288700	125374300
	1595	P54578	Ubiquitin carboxyl-terminal hydrolase 14	USP14	Homo sapiens	56 kDa	14	14	0.999999	721126200	691340700	704638200	481046500	401516600	456841200
	1596	O15091	Mitochondrial ribonuclease P catalytic subunit	PRORP	Homo sapiens	67 kDa	14	14	0.999999	113100800	118387000	113931900	98796150	102099300	97324060
	1597	Q13322	Growth factor receptor-bound protein 10	GRB10	Homo sapiens	67 kDa	14	14	0.999999	53924160	55809900	103306300	78454880	70169750	62177460
	1598	Q9H7D7	WD repeat-containing protein 26	WDR26	Homo sapiens	72 kDa	14	14	0.999999	58561660	60817830	61640270	55459090	50561640	48900240
	1599	O00148	ATP-dependent RNA helicase DDX39A	DDX39A	Homo sapiens	49 kDa	14	7	0.999999	135540700	146512800	140022000	184719100	193557900	165286300
	1600	Q969X6	U3 small nucleolar RNA-associated protein 4 homolog	UTP4	Homo sapiens	77 kDa	14	14	0.999999	164461600	176238000	167001400	130557500	125240800	121493200
	1601	P38919	Eukaryotic initiation factor 4A-III	EIF4A3	Homo sapiens	47 kDa	14	13	0.999999	899640800	958361200	911776600	933029500	816108600	845039500
	1602	P06493	Cyclin-dependent kinase 1	CDK1	Homo sapiens	34 kDa	14	13	0.999999	571660600	607132200	608401400	522006800	470741900	494447800
	1603	P30041	Peroxiredoxin-6	PRDX6	Homo sapiens	25 kDa	14	14	0.999998	3351373000	3751364000	3773887000	2164196000	1993061000	2180525000
	1604	Q86W50	RNA N6-adenosine-methyltransferase METTL16	METTL16	Homo sapiens	64 kDa	14	14	0.999998	75758310	91214210	85262670	69506400	62511230	61693620
	1605	P04406	Glyceraldehyde-3-phosphate dehydrogenase	GAPDH	Homo sapiens	36 kDa	14	14	0.999998	10610410000	12917330000	11265910000	7139350000	6284727000	6525178000
	1606	Q96D71	RalBP1-associated Eps domain-containing protein 1	REPS1	Homo sapiens	87 kDa	14	13	0.999998	54910450	59605020	56356640	38172570	31442160	33492430
	1607	Q96AQ6	Pre-B-cell leukemia transcription factor-interacting protein 1	PBXIP1	Homo sapiens	81 kDa	14	14	0.999998	56516630	56101170	53832700	91457300	82930640	85889940
	1608	Q07002	Cyclin-dependent kinase 18	CDK18	Homo sapiens	54 kDa	14	12	0.999998	51592930	55699100	60061860	10516440	9835078	10484230
	1609	P53992	Protein transport protein Sec24C	SEC24C	Homo sapiens	118 kDa	14	14	0.999998	131467200	166920800	150618200	102878200	94141190	98210720
	1610	P54920	Alpha-soluble NSF attachment protein	NAPA	Homo sapiens	33 kDa	14	12	0.999998	175036200	207794300	190735600	142483900	121314000	129172100
	1611	P19784	Casein kinase II subunit alpha'	CSNK2A2	Homo sapiens	41 kDa	14	14	0.999998	252877000	267398700	246880900	204215700	186147600	182524100
	1612	P53041	Serine/threonine-protein phosphatase 5	PPP5C	Homo sapiens	57 kDa	14	14	0.999998	167947300	240693300	199930300	114722200	94339750	98005840
	1613	Q04726	Transducin-like enhancer protein 3	TLE3	Homo sapiens	83 kDa	14	10	0.999998	20443670	29142360	24674240	24536600	24781460	21754580
	1614	Q9BZZ5	Apoptosis inhibitor 5	API5	Homo sapiens	59 kDa	14	14	0.999998	705700500	768571000	772847800	510551200	427008900	500781100
	1615	Q96L92	Sorting nexin-27	SNX27	Homo sapiens	61 kDa	14	14	0.999997	83067700	91515360	73275820	85762730	82869930	76307950
	1616	Q96SQ9	Cytochrome P450 2S1	CYP2S1	Homo sapiens	56 kDa	14	14	0.999997	603602800	629772700	725996000	615699300	656595600	604780900
	1617	Q9BXS5	AP-1 complex subunit mu-1	AP1M1	Homo sapiens	49 kDa	14	11	0.999996	73581610	77400600	81083450	66489770	48510510	59197070
	1618	Q13153	Serine/threonine-protein kinase PAK 1	PAK1	Homo sapiens	61 kDa	14	9	0.999996	160371300	168334200	166335700	59124060	49494850	54770280
	1619	Q9NYV4	Cyclin-dependent kinase 12	CDK12	Homo sapiens	164 kDa	14	12	0.999996	13620590	14601600	15363430	22142680	20153270	20799790
	1620	Q92609	TBC1 domain family member 5	TBC1D5	Homo sapiens	89 kDa	14	14	0.999996	61067280	59065540	64343770	28528680	20440860	23788550
	1621	P51116	Fragile X mental retardation syndrome-related protein 2	FXR2	Homo sapiens	74 kDa	14	12	0.999995	16857230	26711640	22862200	20741800	17573710	16240800
	1622	Q86X55	Histone-arginine methyltransferase CARM1	CARM1	Homo sapiens	66 kDa	14	14	0.999995	404239600	454895100	442528000	235419000	217868200	221636400
	1623	Q7Z2T5	TRMT1-like protein	TRMT1L	Homo sapiens	82 kDa	14	14	0.999995	115256300	128311600	126209000	93990300	85715380	82803620
	1624	P82933	28S ribosomal protein S9, mitochondrial	MRPS9	Homo sapiens	46 kDa	14	14	0.999994	148693100	153285200	155482300	185827800	186561700	184569500
	1625	Q9UBL3	Set1/Ash2 histone methyltransferase complex subunit ASH2	ASH2L	Homo sapiens	69 kDa	14	14	0.999994	178203600	193539600	203846100	130321800	121024200	127413700
	1626	P61011	Signal recognition particle 54 kDa protein	SRP54	Homo sapiens	56 kDa	14	14	0.999994	273361300	300152900	281456600	204750000	183561100	186049500
	1627	O75487	Glypican-4	GPC4	Homo sapiens	62 kDa	14	13	0.999994	45132220	39267670	41855010	215797000	173335200	189536500
	1628	P40926	Malate dehydrogenase, mitochondrial	MDH2	Homo sapiens	36 kDa	14	14	0.999993	2474889000	3375495000	3202009000	2871028000	2618121000	2374057000
	1629	Q9H0S4	Probable ATP-dependent RNA helicase DDX47	DDX47	Homo sapiens	51 kDa	14	14	0.999992	417871000	427440400	410706100	373211300	332161200	336562900
	1630	O75131	Copine-3	CPNE3	Homo sapiens	60 kDa	14	13	0.999991	191108700	243160400	227149500	230731900	202386700	201953800
	1631	Q5JVF3	PCI domain-containing protein 2	PCID2	Homo sapiens	46 kDa	14	14	0.99999	60869400	95560310	74135070	59517980	57287260	49249070
	1632	P06733	Alpha-enolase	ENO1	Homo sapiens	47 kDa	14	12	0.99999	7250768000	7361499000	7313933000	4567750000	3844770000	4169178000
	1633	O95251	Histone acetyltransferase KAT7	KAT7	Homo sapiens	71 kDa	14	13	0.99999	74908360	65845960	71239320	131977100	119418400	119784500
	1634	P00367	Glutamate dehydrogenase 1, mitochondrial	GLUD1	Homo sapiens	61 kDa	14	4	0.99999	123585000	126091900	125592500	202883700	187130000	183965800
	1635	P35609	Alpha-actinin-2	ACTN2	Homo sapiens	104 kDa	14	1	0.99999	17200440	17676120	17944450	6638583	6410472	6407791
	1636	Q9Y5B6	PAX3- and PAX7-binding protein 1	PAXBP1	Homo sapiens	105 kDa	14	14	0.999989	42119350	44817610	42868360	35744040	34444610	36100940
	1637	Q9NQS7	Inner centromere protein	INCENP	Homo sapiens	105 kDa	14	14	0.999988	82700770	97222810	83094970	37928710	35688620	36674040
	1638	P57737	Coronin-7	CORO7	Homo sapiens	101 kDa	14	14	0.999987	70751510	88902320	86022450	54188810	59870530	55750620
	1639	O14757	Serine/threonine-protein kinase Chk1	CHEK1	Homo sapiens	54 kDa	14	14	0.999987	97968610	103130900	103452900	98989640	89840200	91774560
	1640	Q9BZE9	Tether containing UBX domain for GLUT4	ASPSCR1	Homo sapiens	60 kDa	14	14	0.999986	47856630	51511650	55248630	41493360	34405150	26332390
	1641	Q13111	Chromatin assembly factor 1 subunit A	CHAF1A	Homo sapiens	107 kDa	14	14	0.999986	40938650	52035760	45494860	40856610	36110930	34842480
	1642	Q8IWW6	Rho GTPase-activating protein 12	ARHGAP12	Homo sapiens	96 kDa	14	14	0.999986	41792380	43387000	41662040	32992590	28686930	32659170
	1643	P32019	Type II inositol 1,4,5-trisphosphate 5-phosphatase	INPP5B	Homo sapiens	113 kDa	14	13	0.999985	25976820	28071960	31527090	15585150	16651020	13257580
	1644	Q8WTT2	Nucleolar complex protein 3 homolog	NOC3L	Homo sapiens	93 kDa	14	14	0.999985	40726100	37984640	41162930	27771860	26900390	28535140
	1645	Q9P289	Serine/threonine-protein kinase 26	STK26	Homo sapiens	47 kDa	14	8	0.999985	248148400	264247200	283435700	185636100	156784400	163030100
	1646	Q14244	Ensconsin	MAP7	Homo sapiens	84 kDa	14	14	0.999984	137451700	142866400	150820100	44629940	49176240	44088690
	1647	Q5MIZ7	Serine/threonine-protein phosphatase 4 regulatory subunit 3B	PPP4R3B	Homo sapiens	97 kDa	14	10	0.999984	23898740	22529360	18627620	16625880	19929880	18312830
	1648	O94901	SUN domain-containing protein 1	SUN1	Homo sapiens	87 kDa	14	14	0.999984	49513170	53830810	55232920	46775580	48162630	44626600
	1649	Q14554	Protein disulfide-isomerase A5	PDIA5	Homo sapiens	60 kDa	14	14	0.999984	68706450	80825150	79473230	98443910	86754120	87567650
	1650	Q9H6R3	Acyl-CoA synthetase short-chain family member 3, mitochondrial	ACSS3	Homo sapiens	75 kDa	14	14	0.999981	78877580	79872130	85850060	80559540	79401710	77032400
	1651	P28288	ATP-binding cassette sub-family D member 3	ABCD3	Homo sapiens	75 kDa	14	14	0.999979	83982740	91511840	89741120	86647220	83366290	76344660
	1652	P15170	Eukaryotic peptide chain release factor GTP-binding subunit ERF3A	GSPT1	Homo sapiens	56 kDa	14	6	0.999978	79441480	102860600	84785830	71885100	63867540	52791640
	1653	Q99615	DnaJ homolog subfamily C member 7	DNAJC7	Homo sapiens	56 kDa	14	14	0.999977	185061400	206788800	188539800	174801900	166583100	165702400
	1654	Q5T8P6	RNA-binding protein 26	RBM26	Homo sapiens	114 kDa	14	13	0.999976	105892300	109439300	113260200	63266690	52267670	57236780
	1655	Q5TA45	Integrator complex subunit 11	INTS11	Homo sapiens	68 kDa	14	14	0.999976	62695510	67695640	59351710	76747730	74980200	68661430
	1656	Q86UE4	Protein LYRIC	MTDH	Homo sapiens	64 kDa	14	14	0.999974	118179800	119508600	118379800	85549900	73475050	81498120
	1657	Q6AI08	HEAT repeat-containing protein 6	HEATR6	Homo sapiens	129 kDa	14	14	0.999972	43409970	47050580	46041690	41523160	37880720	36643120
	1658	P04626	Receptor tyrosine-protein kinase erbB-2	ERBB2	Homo sapiens	138 kDa	14	13	0.999971	36421230	41681110	31220450	86136900	78434460	68276530
	1659	P18887	DNA repair protein XRCC1	XRCC1	Homo sapiens	69 kDa	14	14	0.999971	158873200	183222000	168708400	148506100	126964800	131368800
	1660	P98170	E3 ubiquitin-protein ligase XIAP	XIAP	Homo sapiens	57 kDa	14	14	0.99997	134256200	138891400	139852700	87846050	84105010	85087510
	1661	Q9Y2X7	ARF GTPase-activating protein GIT1	GIT1	Homo sapiens	84 kDa	14	12	0.999968	31939400	36595600	36510400	32557420	30491110	36721780
	1662	P13807	Glycogen [starch] synthase, muscle	GYS1	Homo sapiens	84 kDa	14	13	0.999967	105416200	103883900	106952000	65080780	56203390	66933570
	1663	Q9UI12	V-type proton ATPase subunit H	ATP6V1H	Homo sapiens	56 kDa	14	14	0.999967	74190360	82489290	85224580	64408870	55628390	59223080
	1664	Q9Y223	Bifunctional UDP-N-acetylglucosamine 2-epimerase/N-acetylmannosamine kinase	GNE	Homo sapiens	79 kDa	14	14	0.999963	34505970	36802270	35009590	27520280	24378330	23800130
	1665	P49590	Histidine--tRNA ligase, mitochondrial	HARS2	Homo sapiens	57 kDa	14	9	0.999963	62794090	50082950	62297180	60360280	53953240	56284170
	1666	Q96Q05	Trafficking protein particle complex subunit 9	TRAPPC9	Homo sapiens	129 kDa	14	14	0.999955	8078372	10592470	11258410	7144345	5407820	6614268
	1667	Q8IYD1	Eukaryotic peptide chain release factor GTP-binding subunit ERF3B	GSPT2	Homo sapiens	69 kDa	14	6	0.999955	39373100	53492040	38046870	38225870	33640030	27331600
	1668	Q3LXA3	Triokinase/FMN cyclase	TKFC	Homo sapiens	59 kDa	14	14	0.999954	69853120	75217750	81664550	44197640	38186190	40966980
	1669	P07948	Tyrosine-protein kinase Lyn	LYN	Homo sapiens	59 kDa	14	14	0.999953	82736460	94579020	90269620	89272840	75321800	79155810
	1670	Q99700	Ataxin-2	ATXN2	Homo sapiens	140 kDa	14	14	0.999951	76799320	95372890	93388220	51158870	44659740	41184990
	1671	Q8TF05	Serine/threonine-protein phosphatase 4 regulatory subunit 1	PPP4R1	Homo sapiens	107 kDa	14	14	0.999951	33396260	37265440	36058310	45172620	45333800	39800530
	1672	Q8NB49	Phospholipid-transporting ATPase IG	ATP11C	Homo sapiens	129 kDa	14	14	0.99995	71350950	75238730	74804560	68331950	66392310	68645000
	1673	Q86W42	THO complex subunit 6 homolog	THOC6	Homo sapiens	38 kDa	14	14	0.999946	85147230	102067900	96629940	75546170	68064330	70639660
	1674	Q8TB72	Pumilio homolog 2	PUM2	Homo sapiens	114 kDa	14	12	0.999946	38981490	40285990	40297890	28528650	24816560	24912130
	1675	Q96PV6	Leukocyte receptor cluster member 8	LENG8	Homo sapiens	88 kDa	14	14	0.999944	33122600	45801640	38205140	26171870	22039520	20732280
	1676	Q9UL03	Integrator complex subunit 6	INTS6	Homo sapiens	100 kDa	14	12	0.999944	21334590	19220510	18158900	13434500	12000540	14998860
	1677	Q9BRZ2	E3 ubiquitin-protein ligase TRIM56	TRIM56	Homo sapiens	81 kDa	14	14	0.999939	20517130	26814430	25822390	16441860	17056190	14888340
	1678	Q9UFC0	Leucine-rich repeat and WD repeat-containing protein 1	LRWD1	Homo sapiens	71 kDa	14	14	0.999939	51375420	61353710	59768660	48182730	44843500	43484190
	1679	O60678	Protein arginine N-methyltransferase 3	PRMT3	Homo sapiens	60 kDa	14	14	0.999934	99303690	113203000	104445900	72625680	67177340	67988300
	1680	Q9BZL6	Serine/threonine-protein kinase D2	PRKD2	Homo sapiens	97 kDa	14	11	0.999931	24911290	31771380	28756180	18817150	16686600	15640290
	1681	Q8WUA2	Peptidyl-prolyl cis-trans isomerase-like 4	PPIL4	Homo sapiens	57 kDa	14	14	0.999925	40807740	47573520	47485900	95561570	77042720	92278250
	1682	O95786	Antiviral innate immune response receptor RIG-I	DDX58	Homo sapiens	107 kDa	14	14	0.999923	21559000	15764150	21660240	21594560	21491980	14842560
	1683	Q13362	Serine/threonine-protein phosphatase 2A 56 kDa regulatory subunit gamma isoform	PPP2R5C	Homo sapiens	61 kDa	14	7	0.999922	39441940	45101400	41053790	40902750	38240150	38870880
	1684	Q9BUI4	DNA-directed RNA polymerase III subunit RPC3	POLR3C	Homo sapiens	61 kDa	14	14	0.999922	41967760	50956720	50235830	40291030	37875440	38621420
	1685	Q86TU7	Actin-histidine N-methyltransferase	SETD3	Homo sapiens	67 kDa	14	14	0.999918	105084500	107486500	101204200	64999440	56070440	61157190
	1686	Q9NVX2	Notchless protein homolog 1	NLE1	Homo sapiens	53 kDa	14	14	0.999918	95815500	114015000	106196400	75592800	71552490	68627140
	1687	Q6ZNJ1	Neurobeachin-like protein 2	NBEAL2	Homo sapiens	303 kDa	14	14	0.999916	29775320	30831290	27174060	21663740	21415750	19730040
	1688	Q9Y3T9	Nucleolar complex protein 2 homolog	NOC2L	Homo sapiens	85 kDa	14	14	0.999915	223354300	227554400	226508000	226556200	214035700	202135700
	1689	O94966	Ubiquitin carboxyl-terminal hydrolase 19	USP19	Homo sapiens	146 kDa	14	14	0.999913	42542340	48529950	46071530	33589060	33334460	32128030
	1690	O00515	Ladinin-1	LAD1	Homo sapiens	57 kDa	14	14	0.999912	69238370	73614750	76337530	22209610	25617820	22431690
	1691	Q9H900	Protein zwilch homolog	ZWILCH	Homo sapiens	67 kDa	14	14	0.999907	50034630	52443970	52386360	42154190	39452290	38209260
	1692	Q9Y315	Deoxyribose-phosphate aldolase	DERA	Homo sapiens	35 kDa	14	14	0.999905	67689990	73415460	74478630	66026440	50852430	62549200
	1693	Q6XZF7	Dynamin-binding protein	DNMBP	Homo sapiens	177 kDa	14	14	0.999888	12569050	11390280	10653960	10112740	10033860	11445660
	1694	O00459	Phosphatidylinositol 3-kinase regulatory subunit beta	PIK3R2	Homo sapiens	82 kDa	14	13	0.999871	33853860	37494000	35727670	12023030	8540771	14537670
	1695	Q6ZMI0	Protein phosphatase 1 regulatory subunit 21	PPP1R21	Homo sapiens	88 kDa	14	14	0.999869	20668800	21080070	22093640	12108100	11180120	9580972
	1696	Q9UII4	E3 ISG15--protein ligase HERC5	HERC5	Homo sapiens	117 kDa	14	14	0.999861	42583280	44227840	43710320	29223110	32764520	29898730
	1697	Q13613	Myotubularin-related protein 1	MTMR1	Homo sapiens	75 kDa	14	13	0.999857	21879810	25914470	24238050	20359890	19172140	19371730
	1698	Q9UHD2	Serine/threonine-protein kinase TBK1	TBK1	Homo sapiens	84 kDa	14	14	0.999853	39304340	44099730	43288550	40557290	40226010	39654230
	1699	Q9Y6M7	Sodium bicarbonate cotransporter 3	SLC4A7	Homo sapiens	136 kDa	14	14	0.999849	38848740	28719830	40717430	32382340	31266690	31452590
	1700	Q92541	RNA polymerase-associated protein RTF1 homolog	RTF1	Homo sapiens	80 kDa	14	14	0.999846	59319000	50759440	58099330	128329300	96681620	120824000
	1701	Q14168	MAGUK p55 subfamily member 2	MPP2	Homo sapiens	65 kDa	14	12	0.999838	15385260	21675610	17581030	18672050	18225570	15965350
	1702	Q96BY7	Autophagy-related protein 2 homolog B	ATG2B	Homo sapiens	233 kDa	14	14	0.999838	14378950	11852950	12773750	15370570	16627230	17942990
	1703	Q96G46	tRNA-dihydrouridine(47) synthase [NAD(P)(+)]-like	DUS3L	Homo sapiens	73 kDa	14	14	0.999836	34634190	43607070	41433810	45666770	40990510	43420980
	1704	Q32P41	tRNA (guanine(37)-N1)-methyltransferase	TRMT5	Homo sapiens	58 kDa	14	14	0.999834	108888400	86925840	81902500	90028900	63434250	83177580
	1705	Q15596	Nuclear receptor coactivator 2	NCOA2	Homo sapiens	159 kDa	14	14	0.999824	17337980	18927530	16047350	21462780	18722490	20083430
	1706	Q9Y4K1	Beta/gamma crystallin domain-containing protein 1	CRYBG1	Homo sapiens	189 kDa	14	14	0.999814	15237900	15132330	14975770	1885555	3513544	2271984
	1707	Q9UKB1	F-box/WD repeat-containing protein 11	FBXW11	Homo sapiens	62 kDa	14	9	0.999804	11899030	15571870	14839220	12957910	12749740	11746570
	1708	Q76FK4	Nucleolar protein 8	NOL8	Homo sapiens	132 kDa	14	14	0.999802	14410830	28150140	14420190	15091090	11676010	12589330
	1709	O60825	6-phosphofructo-2-kinase/fructose-2,6-bisphosphatase 2	PFKFB2	Homo sapiens	58 kDa	14	11	0.999801	28631520	28551750	32012820	15354390	14663550	14260690
	1710	O94875	Sorbin and SH3 domain-containing protein 2	SORBS2	Homo sapiens	124 kDa	14	11	0.999796	26960950	27653740	24485710	9249806	11632060	9305261
	1711	Q9BWU0	Kanadaptin	SLC4A1AP	Homo sapiens	89 kDa	14	14	0.999793	48846050	51929260	51837660	35183040	37520640	37146200
	1712	Q9UQB8	Brain-specific angiogenesis inhibitor 1-associated protein 2	BAIAP2	Homo sapiens	61 kDa	14	14	0.999792	37468610	39974790	36690830	23288380	16952430	20397770
	1713	O75182	Paired amphipathic helix protein Sin3b	SIN3B	Homo sapiens	133 kDa	14	14	0.999789	19781460	19895430	17371880	22713900	20371880	20884690
	1714	Q9BVA0	Katanin p80 WD40 repeat-containing subunit B1	KATNB1	Homo sapiens	72 kDa	14	14	0.999778	27952650	33099660	30488740	18547050	16679780	17197700
	1715	Q8N1F8	Serine/threonine-protein kinase 11-interacting protein	STK11IP	Homo sapiens	120 kDa	14	14	0.999776	22295710	24528790	24592050	16358830	19170280	16824350
	1716	O15085	Rho guanine nucleotide exchange factor 11	ARHGEF11	Homo sapiens	168 kDa	14	14	0.999767	17424540	18386810	19305720	15936470	14476250	12556890
	1717	Q9UPQ9	Trinucleotide repeat-containing gene 6B protein	TNRC6B	Homo sapiens	194 kDa	14	13	0.999761	24395730	26811720	24143310	15162200	11479690	9455306
	1718	Q13043	Serine/threonine-protein kinase 4	STK4	Homo sapiens	56 kDa	14	10	0.999757	32989370	35133970	36370440	26164890	21624200	24568840
	1719	Q9BX63	Fanconi anemia group J protein	BRIP1	Homo sapiens	141 kDa	14	14	0.999743	11566970	11430970	14861830	13460470	11587040	12463550
	1720	Q2VIQ3	Chromosome-associated kinesin KIF4B	KIF4B	Homo sapiens	140 kDa	14	1	0.999728	6264934	7855564	6459704	8382908	6283423	7585386
	1721	Q96Q42	Alsin	ALS2	Homo sapiens	184 kDa	14	14	0.999724	17895870	13757950	18606850	19315330	19809150	19982360
	1722	Q03188	Centromere protein C	CENPC	Homo sapiens	107 kDa	14	14	0.999719	27658630	27186740	29590500	12606320	11507660	16570790
	1723	Q8IWA4	Mitofusin-1	MFN1	Homo sapiens	84 kDa	14	13	0.999713	51216250	56255560	49798310	36749050	33952020	28745950
	1724	Q92540	Protein SMG7	SMG7	Homo sapiens	127 kDa	14	14	0.999702	29770450	23899160	28555850	21714530	20378770	15212290
	1725	Q460N5	Protein mono-ADP-ribosyltransferase PARP14	PARP14	Homo sapiens	203 kDa	14	14	0.999682	10395790	6172493	5149961	2691135	6724221	3058036
	1726	Q6PL18	ATPase family AAA domain-containing protein 2	ATAD2	Homo sapiens	159 kDa	14	13	0.999662	7762494	6789826	9084122	13913560	8940369	12204810
	1727	Q01831	DNA repair protein complementing XP-C cells	XPC	Homo sapiens	106 kDa	14	14	0.999657	29974330	23961140	28099770	33292730	27080830	29225740
	1728	Q8NBF6	Late secretory pathway protein AVL9 homolog	AVL9	Homo sapiens	72 kDa	14	14	0.999638	60597670	68414230	70326710	33096210	31751680	31791970
	1729	Q9Y4C2	TRPM8 channel-associated factor 1	TCAF1	Homo sapiens	102 kDa	14	14	0.999633	53847840	59074360	48340000	74042010	60958620	62309430
	1730	P54098	DNA polymerase subunit gamma-1	POLG	Homo sapiens	140 kDa	14	14	0.999567	20865370	22979620	19711540	17290450	19138380	16615590
	1731	A0JNW5	UHRF1-binding protein 1-like	UHRF1BP1L	Homo sapiens	164 kDa	14	14	0.999511	12523530	15430530	14536160	3968441	3568698	2861297
	1732	Q9NZJ5	Eukaryotic translation initiation factor 2-alpha kinase 3	EIF2AK3	Homo sapiens	125 kDa	14	14	0.999467	9362959	10160750	7569512	30862110	35591620	32228440
	1733	Q86TI0	TBC1 domain family member 1	TBC1D1	Homo sapiens	133 kDa	14	14	0.999456	22006300	25622320	22642570	8092780	8624933	9407651
	1734	O94885	SAM and SH3 domain-containing protein 1	SASH1	Homo sapiens	137 kDa	14	14	0.999275	14016420	17863910	15577930	7075493	2671537	5950263
	1735	P02538	Keratin, type II cytoskeletal 6A	KRT6A	Homo sapiens	60 kDa	14	6	0.998606	0	488608	10990350	0	475518	249577
	1736	Q9ULD0	2-oxoglutarate dehydrogenase-like, mitochondrial	OGDHL	Homo sapiens	114 kDa	14	6	0.998328	6555352	6857607	8661935	2088985	632652	937380
	1737	Q6JQN1	Acyl-CoA dehydrogenase family member 10	ACAD10	Homo sapiens	119 kDa	14	14	0.99804	24374260	27849630	31892830	15221050	13486570	13151770
	1738	Q13367	AP-3 complex subunit beta-2	AP3B2	Homo sapiens	119 kDa	14	8	0.997179	6220737	5772995	6179043	9074761	7623451	7850003
	1739	Q12873	Chromodomain-helicase-DNA-binding protein 3	CHD3	Homo sapiens	227 kDa	14	5	0.996984	1288049	949660	1536574	1687777	1415637	2671695
	1740	A8MPP1	Putative ATP-dependent RNA helicase DDX11-like protein 8	DDX11L8	Homo sapiens	102 kDa	14	3	0.996687	1731148	1527756	2017721	2355102	2413949	2456676
	1741	Q8NBS9	Thioredoxin domain-containing protein 5	TXNDC5	Homo sapiens	48 kDa	13	13	1	667572100	721083400	672679800	854924300	772399800	728020300
	1742	P12277	Creatine kinase B-type	CKB	Homo sapiens	43 kDa	13	13	1	1615029000	1680554000	1788320000	904017300	1006640000	917158300
	1743	Q13098	COP9 signalosome complex subunit 1	GPS1	Homo sapiens	56 kDa	13	13	1	174312400	219620500	206077500	150279600	140361600	146019100
	1744	P50453	Serpin B9	SERPINB9	Homo sapiens	42 kDa	13	12	1	176758100	220038100	248060100	345241600	419194500	340605300
	1745	Q7L2H7	Eukaryotic translation initiation factor 3 subunit M	EIF3M	Homo sapiens	43 kDa	13	13	1	486550700	551601900	527133900	309136600	277163300	246390800
	1746	O00151	PDZ and LIM domain protein 1	PDLIM1	Homo sapiens	36 kDa	13	13	1	371188400	514317400	464853900	166638400	141764200	145035500
	1747	Q8TDN6	Ribosome biogenesis protein BRX1 homolog	BRIX1	Homo sapiens	41 kDa	13	13	1	198766700	222837400	206557800	184635600	166966600	162846600
	1748	P35249	Replication factor C subunit 4	RFC4	Homo sapiens	40 kDa	13	13	1	288881100	314813000	307596100	271291600	244201200	268885500
	1749	Q9Y467	Sal-like protein 2	SALL2	Homo sapiens	105 kDa	13	12	1	108585600	171684700	143546900	119612600	109768700	107746900
	1750	Q9NV06	DDB1- and CUL4-associated factor 13	DCAF13	Homo sapiens	51 kDa	13	13	1	80082170	105310200	88693480	71362230	65985200	65856370
	1751	O00754	Lysosomal alpha-mannosidase	MAN2B1	Homo sapiens	114 kDa	13	13	1	78789120	87080500	87218760	116177400	103857400	109491400
	1752	Q9Y2W2	WW domain-binding protein 11	WBP11	Homo sapiens	70 kDa	13	13	1	143724500	168998300	149970000	130540000	104486900	124055600
	1753	P30520	Adenylosuccinate synthetase isozyme 2	ADSS2	Homo sapiens	50 kDa	13	11	1	612663400	648419800	606783000	388885600	346472700	378094600
	1754	Q96DI7	U5 small nuclear ribonucleoprotein 40 kDa protein	SNRNP40	Homo sapiens	39 kDa	13	13	1	355215800	390775700	352230800	253725200	229043800	236933300
	1755	P22695	Cytochrome b-c1 complex subunit 2, mitochondrial	UQCRC2	Homo sapiens	48 kDa	13	13	1	334281000	407711100	388011200	419070200	394208500	342560000
	1756	Q9UNS2	COP9 signalosome complex subunit 3	COPS3	Homo sapiens	48 kDa	13	13	1	135480000	152242900	146223500	100641100	91170760	94334160
	1757	Q96HY7	Probable 2-oxoglutarate dehydrogenase E1 component DHKTD1, mitochondrial	DHTKD1	Homo sapiens	103 kDa	13	13	1	51323210	63436970	66415570	46254300	47477300	42442360
	1758	Q9H2U2	Inorganic pyrophosphatase 2, mitochondrial	PPA2	Homo sapiens	38 kDa	13	13	1	256083400	265294900	251982900	187328100	164293400	167165800
	1759	P50995	Annexin A11	ANXA11	Homo sapiens	54 kDa	13	12	1	235070300	243646800	243072300	205209600	210426800	186776100
	1760	P21281	V-type proton ATPase subunit B, brain isoform	ATP6V1B2	Homo sapiens	57 kDa	13	13	1	241492200	273723500	256752300	196721900	180994200	188042000
	1761	P27695	DNA-(apurinic or apyrimidinic site) endonuclease	APEX1	Homo sapiens	36 kDa	13	13	1	696621100	947419800	831574000	531247600	451340000	482086000
	1762	P60174	Triosephosphate isomerase	TPI1	Homo sapiens	27 kDa	13	13	0.999999	2064748000	2927388000	2590130000	1745916000	1536380000	1503188000
	1763	O14787	Transportin-2	TNPO2	Homo sapiens	101 kDa	13	11	0.999999	42027470	47465990	42972220	43728660	48661260	45541890
	1764	Q9UHD9	Ubiquilin-2	UBQLN2	Homo sapiens	66 kDa	13	6	0.999999	37470170	38814500	42268900	22430680	17264540	20751200
	1765	Q9H6K5	Proline-rich protein 36	PRR36	Homo sapiens	133 kDa	13	13	0.999999	108355800	109155800	111615100	51552620	43684650	49069230
	1766	Q71RC2	La-related protein 4	LARP4	Homo sapiens	81 kDa	13	13	0.999999	110708200	116086900	108638800	101573300	96085200	92216560
	1767	Q9BTC8	Metastasis-associated protein MTA3	MTA3	Homo sapiens	68 kDa	13	10	0.999999	106951300	119015000	116406700	116334900	101481200	99508120
	1768	P07099	Epoxide hydrolase 1	EPHX1	Homo sapiens	53 kDa	13	13	0.999999	279915700	296446100	308778400	318916800	315368600	264738000
	1769	Q6Y7W6	GRB10-interacting GYF protein 2	GIGYF2	Homo sapiens	150 kDa	13	13	0.999999	97367990	99900460	93111780	63548720	53749130	59035070
	1770	P20073	Annexin A7	ANXA7	Homo sapiens	53 kDa	13	13	0.999999	144526200	201973800	181424400	201252100	182620700	180778500
	1771	Q92769	Histone deacetylase 2	HDAC2	Homo sapiens	55 kDa	13	8	0.999999	193191000	89262060	106271500	381715200	302110300	320564000
	1772	Q13867	Bleomycin hydrolase	BLMH	Homo sapiens	53 kDa	13	13	0.999999	219587200	241596700	228824100	158340700	131581300	138939300
	1773	Q12907	Vesicular integral-membrane protein VIP36	LMAN2	Homo sapiens	40 kDa	13	13	0.999999	439365600	508282600	385087900	489154900	359171300	455431900
	1774	Q8NHH9	Atlastin-2	ATL2	Homo sapiens	66 kDa	13	12	0.999999	48764540	54257690	62650230	66928720	71044050	64261660
	1775	Q13895	Bystin	BYSL	Homo sapiens	50 kDa	13	13	0.999999	165288900	182091700	185249700	173967500	159005200	163623000
	1776	P63244	Receptor of activated protein C kinase 1	RACK1	Homo sapiens	35 kDa	13	13	0.999999	4136513000	5478513000	4718783000	3086638000	2814578000	2792992000
	1777	P41091	Eukaryotic translation initiation factor 2 subunit 3	EIF2S3	Homo sapiens	51 kDa	13	13	0.999999	244157800	410130200	330683100	187636900	167497600	163974000
	1778	Q9Y266	Nuclear migration protein nudC	NUDC	Homo sapiens	38 kDa	13	13	0.999999	957160300	985297700	1069438000	544942900	469673300	513164500
	1779	P23258	Tubulin gamma-1 chain	TUBG1	Homo sapiens	51 kDa	13	13	0.999999	146582300	148228900	145518800	119148600	108912500	111438200
	1780	P23229	Integrin alpha-6	ITGA6	Homo sapiens	127 kDa	13	13	0.999999	110943100	117988400	110890700	106607100	94254650	94589300
	1781	A1L0T0	2-hydroxyacyl-CoA lyase 2	ILVBL	Homo sapiens	68 kDa	13	13	0.999999	51939580	59865530	60838670	66984520	65544020	58243290
	1782	Q5T200	Zinc finger CCCH domain-containing protein 13	ZC3H13	Homo sapiens	197 kDa	13	13	0.999999	47029090	44085930	45744150	45697460	38921790	43912930
	1783	O94826	Mitochondrial import receptor subunit TOM70	TOMM70	Homo sapiens	67 kDa	13	13	0.999999	183518800	215563000	196264100	105372400	99612840	97035010
	1784	O60256	Phosphoribosyl pyrophosphate synthase-associated protein 2	PRPSAP2	Homo sapiens	41 kDa	13	12	0.999999	142977500	151776300	158951800	97224950	84555090	88868850
	1785	Q13123	Protein Red	IK	Homo sapiens	66 kDa	13	13	0.999999	106521000	115726700	117065800	88484750	74757920	84274910
	1786	P31153	S-adenosylmethionine synthase isoform type-2	MAT2A	Homo sapiens	44 kDa	13	11	0.999999	595908900	633064400	612134900	595190900	561897000	562667400
	1787	P27348	14-3-3 protein theta	YWHAQ	Homo sapiens	28 kDa	13	10	0.999998	824913700	1010769000	906986000	550074200	445961900	513150900
	1788	Q16850	Lanosterol 14-alpha demethylase	CYP51A1	Homo sapiens	57 kDa	13	13	0.999998	167285900	192446600	166172500	283134000	272875500	248357700
	1789	P98175	RNA-binding protein 10	RBM10	Homo sapiens	104 kDa	13	12	0.999998	140308000	131946400	137774200	93534140	80779730	91770020
	1790	P62333	26S proteasome regulatory subunit 10B	PSMC6	Homo sapiens	44 kDa	13	13	0.999998	810130600	954060900	882000600	701402500	621559600	610297400
	1791	O43865	S-adenosylhomocysteine hydrolase-like protein 1	AHCYL1	Homo sapiens	59 kDa	13	5	0.999998	39777460	52747840	42289460	23037220	23012140	21655800
	1792	Q01518	Adenylyl cyclase-associated protein 1	CAP1	Homo sapiens	52 kDa	13	13	0.999998	789493200	865998600	805904100	472516000	390347700	418797900
	1793	Q16181	Septin-7	SEPTIN7	Homo sapiens	51 kDa	13	12	0.999998	314830200	321308900	305471100	240739300	194625100	217896900
	1794	Q9BS26	Endoplasmic reticulum resident protein 44	ERP44	Homo sapiens	47 kDa	13	13	0.999997	168353500	225653100	203918600	245354700	227509400	206447600
	1795	Q6NXG1	Epithelial splicing regulatory protein 1	ESRP1	Homo sapiens	76 kDa	13	11	0.999997	127752700	158944100	150384900	62609590	77048810	59868230
	1796	Q8IZ83	Aldehyde dehydrogenase family 16 member A1	ALDH16A1	Homo sapiens	85 kDa	13	13	0.999997	94251850	105998300	103456800	98077960	91418640	90608030
	1797	Q9H0H0	Integrator complex subunit 2	INTS2	Homo sapiens	134 kDa	13	13	0.999997	39601880	43443300	39898530	35864880	37266220	34282450
	1798	Q9H6D7	HAUS augmin-like complex subunit 4	HAUS4	Homo sapiens	42 kDa	13	13	0.999997	39197030	39690250	42468460	32925060	29095490	30297360
	1799	O15372	Eukaryotic translation initiation factor 3 subunit H	EIF3H	Homo sapiens	40 kDa	13	13	0.999997	458539700	483549100	477986600	275956000	242616900	264262300
	1800	Q7L8L6	FAST kinase domain-containing protein 5, mitochondrial	FASTKD5	Homo sapiens	87 kDa	13	13	0.999996	32465790	38559350	37970500	43990140	50508490	39236040
	1801	Q96PU4	E3 ubiquitin-protein ligase UHRF2	UHRF2	Homo sapiens	90 kDa	13	13	0.999996	36896500	41843850	39661320	35293420	31222710	29689600
	1802	P80303	Nucleobindin-2	NUCB2	Homo sapiens	50 kDa	13	13	0.999996	48705040	49218750	49398650	79838110	68353040	69642990
	1803	P78362	SRSF protein kinase 2	SRPK2	Homo sapiens	78 kDa	13	11	0.999996	77112540	80325920	85143770	43388910	35665510	38502780
	1804	Q14137	Ribosome biogenesis protein BOP1	BOP1	Homo sapiens	84 kDa	13	13	0.999996	166348800	167788400	159729200	139203500	129237400	125974000
	1805	Q08AM6	Protein VAC14 homolog	VAC14	Homo sapiens	88 kDa	13	13	0.999996	97110260	102493700	107652100	78160400	75399250	75286000
	1806	Q13263	Transcription intermediary factor 1-beta	TRIM28	Homo sapiens	89 kDa	13	13	0.999996	2806099000	2976411000	2852270000	2645764000	2437244000	2251784000
	1807	Q13547	Histone deacetylase 1	HDAC1	Homo sapiens	55 kDa	13	8	0.999996	108476500	122527900	112826700	110963800	103890300	98846170
	1808	P04899	Guanine nucleotide-binding protein G(i) subunit alpha-2	GNAI2	Homo sapiens	40 kDa	13	8	0.999996	139927400	183746600	177523600	163330800	143293400	145042200
	1809	Q5TFE4	5'-nucleotidase domain-containing protein 1	NT5DC1	Homo sapiens	52 kDa	13	13	0.999996	171088600	213919200	195205100	89400940	76976860	77965920
	1810	O15228	Dihydroxyacetone phosphate acyltransferase	GNPAT	Homo sapiens	77 kDa	13	13	0.999996	36374710	44178040	39673780	51906920	50723000	48067850
	1811	Q5JPH6	Probable glutamate--tRNA ligase, mitochondrial	EARS2	Homo sapiens	59 kDa	13	13	0.999995	53143140	62159240	58781720	64389140	61478330	59504650
	1812	P31350	Ribonucleoside-diphosphate reductase subunit M2	RRM2	Homo sapiens	45 kDa	13	12	0.999995	254417600	295910800	261681100	213627200	176854800	193365000
	1813	Q58FF8	Putative heat shock protein HSP 90-beta 2	HSP90AB2P	Homo sapiens	44 kDa	13	2	0.999995	2401005000	2375022000	2338095000	1370322000	1148066000	917230800
	1814	Q49A26	Putative oxidoreductase GLYR1	GLYR1	Homo sapiens	61 kDa	13	13	0.999995	109974800	122918600	117939700	79524820	70073050	75194960
	1815	O43237	Cytoplasmic dynein 1 light intermediate chain 2	DYNC1LI2	Homo sapiens	54 kDa	13	12	0.999995	119734000	118477000	123614300	86662440	74469150	81073480
	1816	Q05639	Elongation factor 1-alpha 2	EEF1A2	Homo sapiens	50 kDa	13	5	0.999995	74933370	98988550	99649160	57859340	49813790	43058740
	1817	Q07960	Rho GTPase-activating protein 1	ARHGAP1	Homo sapiens	50 kDa	13	13	0.999995	294888500	309387200	298293400	223580000	200043600	184915200
	1818	O94776	Metastasis-associated protein MTA2	MTA2	Homo sapiens	75 kDa	13	11	0.999995	113795400	120839400	117260500	126501200	103377100	117900100
	1819	Q9NYL9	Tropomodulin-3	TMOD3	Homo sapiens	40 kDa	13	13	0.999994	223190000	247300300	248400800	129749500	109347700	129713100
	1820	Q9H078	Caseinolytic peptidase B protein homolog	CLPB	Homo sapiens	79 kDa	13	13	0.999994	78177480	79135910	78779950	42193320	37929710	37954160
	1821	P49902	Cytosolic purine 5'-nucleotidase	NT5C2	Homo sapiens	65 kDa	13	13	0.999994	100556900	111059300	107227700	97495400	84063460	88664370
	1822	O43318	Mitogen-activated protein kinase kinase kinase 7	MAP3K7	Homo sapiens	67 kDa	13	13	0.999993	39227340	38800740	39109500	32678760	20576780	26406100
	1823	Q9Y2R4	Probable ATP-dependent RNA helicase DDX52	DDX52	Homo sapiens	67 kDa	13	13	0.999993	123859900	125754200	108814100	114880500	124658300	123154500
	1824	Q15397	Pumilio homolog 3	PUM3	Homo sapiens	74 kDa	13	13	0.999993	198115700	196874100	193865400	191271200	177261500	169652700
	1825	Q13112	Chromatin assembly factor 1 subunit B	CHAF1B	Homo sapiens	61 kDa	13	13	0.999993	97181510	104472500	106574100	73570390	63254540	72499870
	1826	Q96CP6	Protein Aster-A	GRAMD1A	Homo sapiens	81 kDa	13	13	0.999992	52468100	62347070	58542250	27029860	23001580	24965690
	1827	Q8N6C5	Immunoglobulin superfamily member 1	IGSF1	Homo sapiens	149 kDa	13	13	0.999992	52838730	60941020	64417280	74439310	59614450	63296430
	1828	P21283	V-type proton ATPase subunit C 1	ATP6V1C1	Homo sapiens	44 kDa	13	13	0.999992	83473450	89812980	88215950	72533550	70815860	65155280
	1829	Q9BY44	Eukaryotic translation initiation factor 2A	EIF2A	Homo sapiens	65 kDa	13	13	0.999991	117006900	131408900	115325600	75017340	65680460	65858830
	1830	Q9BXB4	Oxysterol-binding protein-related protein 11	OSBPL11	Homo sapiens	84 kDa	13	12	0.999991	34748880	36570260	33204780	40979210	41547930	39141120
	1831	Q9Y2H6	Fibronectin type-III domain-containing protein 3A	FNDC3A	Homo sapiens	132 kDa	13	13	0.999991	21365490	20108230	24201380	31194100	30396920	24505850
	1832	Q8N0W4	Neuroligin-4, X-linked	NLGN4X	Homo sapiens	92 kDa	13	9	0.999991	73276460	88979470	73541230	29469400	28196230	28536860
	1833	Q9H6W3	Ribosomal oxygenase 1	RIOX1	Homo sapiens	71 kDa	13	13	0.99999	57921180	60667640	61597040	62238800	59302330	56472470
	1834	Q9Y2G8	DnaJ homolog subfamily C member 16	DNAJC16	Homo sapiens	91 kDa	13	13	0.99999	28658250	30321820	29955140	49458460	45542640	44754430
	1835	Q13546	Receptor-interacting serine/threonine-protein kinase 1	RIPK1	Homo sapiens	76 kDa	13	13	0.99999	24644570	40044060	32169890	36258240	32854320	31312070
	1836	Q96SU4	Oxysterol-binding protein-related protein 9	OSBPL9	Homo sapiens	83 kDa	13	13	0.999989	92025500	93609860	90690640	86135670	82733190	80242800
	1837	O00232	26S proteasome non-ATPase regulatory subunit 12	PSMD12	Homo sapiens	53 kDa	13	13	0.999989	578304400	608337200	568583300	498703700	458091900	436928500
	1838	O14531	Dihydropyrimidinase-related protein 4	DPYSL4	Homo sapiens	62 kDa	13	13	0.999988	44306230	50625360	44006660	51855710	46064390	51107890
	1839	Q92917	G-patch domain and KOW motifs-containing protein	GPKOW	Homo sapiens	52 kDa	13	13	0.999988	92442930	98604120	101060500	60114440	52331290	56937110
	1840	Q9UKI8	Serine/threonine-protein kinase tousled-like 1	TLK1	Homo sapiens	87 kDa	13	8	0.999988	32828250	33641840	35373760	29872180	25880170	28264670
	1841	Q9NVN8	Guanine nucleotide-binding protein-like 3-like protein	GNL3L	Homo sapiens	66 kDa	13	13	0.999987	57959350	82429990	65773050	81949460	79453340	74453450
	1842	Q9NUQ7	Ufm1-specific protease 2	UFSP2	Homo sapiens	53 kDa	13	13	0.999987	50003280	52690650	51162130	49715330	50073270	41054870
	1843	Q06323	Proteasome activator complex subunit 1	PSME1	Homo sapiens	29 kDa	13	13	0.999987	339148400	357777200	370032800	170165800	161305900	170959000
	1844	P18031	Tyrosine-protein phosphatase non-receptor type 1	PTPN1	Homo sapiens	50 kDa	13	13	0.999986	148159900	169146100	164469500	197741000	182205700	192100000
	1845	Q9UKG1	DCC-interacting protein 13-alpha	APPL1	Homo sapiens	80 kDa	13	13	0.999986	71318210	83545060	80354060	46052610	39109630	41370850
	1846	Q9BVP2	Guanine nucleotide-binding protein-like 3	GNL3	Homo sapiens	62 kDa	13	13	0.999985	233122000	239492800	236312400	271583700	255132000	252741000
	1847	Q9H9E3	Conserved oligomeric Golgi complex subunit 4	COG4	Homo sapiens	89 kDa	13	13	0.999985	28710150	35236310	32055340	35842830	32205340	32174450
	1848	P53350	Serine/threonine-protein kinase PLK1	PLK1	Homo sapiens	68 kDa	13	13	0.999984	116840500	135214200	122578200	84549060	80240240	64836290
	1849	P19022	Cadherin-2	CDH2	Homo sapiens	100 kDa	13	13	0.999984	6737405	7772857	4775402	63415520	44198710	60534830
	1850	O60870	DNA/RNA-binding protein KIN17	KIN	Homo sapiens	45 kDa	13	13	0.999984	72204760	73073510	69749970	58630700	49519910	55016600
	1851	O14964	Hepatocyte growth factor-regulated tyrosine kinase substrate	HGS	Homo sapiens	86 kDa	13	13	0.999984	80609620	90619770	86930330	65945880	54320640	55848210
	1852	O15084	Serine/threonine-protein phosphatase 6 regulatory ankyrin repeat subunit A	ANKRD28	Homo sapiens	113 kDa	13	13	0.999983	39751440	43300580	42496820	30394450	30641260	25591420
	1853	O75688	Protein phosphatase 1B	PPM1B	Homo sapiens	53 kDa	13	11	0.999983	208465700	230375000	220401700	126538200	120035200	118148600
	1854	Q9UI10	Translation initiation factor eIF-2B subunit delta	EIF2B4	Homo sapiens	58 kDa	13	13	0.999983	73808420	79526300	76042820	66305110	55505820	59970730
	1855	O15144	Actin-related protein 2/3 complex subunit 2	ARPC2	Homo sapiens	34 kDa	13	13	0.999983	508342900	588949000	550184200	379315400	317233500	338670600
	1856	P10398	Serine/threonine-protein kinase A-Raf	ARAF	Homo sapiens	68 kDa	13	9	0.999982	28521670	31528860	31264870	33064540	30803510	29339260
	1857	P50895	Basal cell adhesion molecule	BCAM	Homo sapiens	67 kDa	13	13	0.999981	80383540	87447650	94080430	37772410	30945010	32012080
	1858	Q9UJZ1	Stomatin-like protein 2, mitochondrial	STOML2	Homo sapiens	39 kDa	13	13	0.999981	193719000	205109100	229738500	301159100	285378600	260684800
	1859	Q9HCD5	Nuclear receptor coactivator 5	NCOA5	Homo sapiens	66 kDa	13	13	0.99998	108160100	121783000	112652000	134828500	111626300	132271000
	1860	O75822	Eukaryotic translation initiation factor 3 subunit J	EIF3J	Homo sapiens	29 kDa	13	13	0.99998	181684300	216274200	213787300	141649000	117674000	140993300
	1861	Q8NBI6	Xyloside xylosyltransferase 1	XXYLT1	Homo sapiens	44 kDa	13	13	0.999979	34685790	40785170	37393600	50636480	48086330	44815050
	1862	Q10472	Polypeptide N-acetylgalactosaminyltransferase 1	GALNT1	Homo sapiens	64 kDa	13	13	0.999978	94765390	106609700	99087940	134463100	111630300	113868600
	1863	Q9Y4P3	Transducin beta-like protein 2	TBL2	Homo sapiens	50 kDa	13	13	0.999977	40286610	50492300	47806640	46504480	39123160	40313560
	1864	Q9H6R0	ATP-dependent RNA helicase DHX33	DHX33	Homo sapiens	79 kDa	13	13	0.999977	41383530	45425080	45122160	48684560	45990260	44739440
	1865	Q15645	Pachytene checkpoint protein 2 homolog	TRIP13	Homo sapiens	49 kDa	13	13	0.999976	118445300	122577700	132230100	139591600	131435700	125584800
	1866	Q9NV88	Integrator complex subunit 9	INTS9	Homo sapiens	74 kDa	13	13	0.999975	48775410	62842650	58726630	47280770	45286890	43312610
	1867	P17655	Calpain-2 catalytic subunit	CAPN2	Homo sapiens	80 kDa	13	13	0.999975	53064600	66340580	69800840	64293910	61249120	55492290
	1868	Q96ME7	Zinc finger protein 512	ZNF512	Homo sapiens	65 kDa	13	13	0.999974	53737800	61592850	67477840	55877780	46275220	48953270
	1869	O00461	Golgi integral membrane protein 4	GOLIM4	Homo sapiens	82 kDa	13	13	0.999974	12301650	5243879	17424200	56102900	44964000	48207070
	1870	Q8TED0	U3 small nucleolar RNA-associated protein 15 homolog	UTP15	Homo sapiens	58 kDa	13	13	0.999971	121665600	144790400	138351400	77957450	71748450	73347860
	1871	Q6IQ32	Activity-dependent neuroprotector homeobox protein 2	ADNP2	Homo sapiens	123 kDa	13	13	0.99997	37936040	46523370	41569690	20756900	20028200	14152620
	1872	Q8WZA9	Immunity-related GTPase family Q protein	IRGQ	Homo sapiens	63 kDa	13	13	0.99997	84146940	97144600	89318630	77958480	68287620	81315070
	1873	Q9UNN5	FAS-associated factor 1	FAF1	Homo sapiens	74 kDa	13	13	0.999968	223453400	232621400	245495300	113662500	102467600	110236600
	1874	O94927	HAUS augmin-like complex subunit 5	HAUS5	Homo sapiens	72 kDa	13	13	0.999968	53914450	48844280	49216370	45550990	45767560	47000340
	1875	Q9NR50	Translation initiation factor eIF-2B subunit gamma	EIF2B3	Homo sapiens	50 kDa	13	13	0.999968	114439200	130659000	127488400	94991130	85007580	83914810
	1876	P09493	Tropomyosin alpha-1 chain	TPM1	Homo sapiens	33 kDa	13	7	0.999968	975817100	1086717000	1057798000	493292800	440786200	499213200
	1877	P49841	Glycogen synthase kinase-3 beta	GSK3B	Homo sapiens	47 kDa	13	11	0.999966	42265970	52040450	48398420	46318690	39125650	38589880
	1878	Q9P2K5	Myelin expression factor 2	MYEF2	Homo sapiens	64 kDa	13	13	0.999962	279406000	291111800	278349600	240506300	207050500	223898900
	1879	O95376	E3 ubiquitin-protein ligase ARIH2	ARIH2	Homo sapiens	58 kDa	13	13	0.999961	54324160	57689140	54906830	28875110	28128050	28721090
	1880	P31751	RAC-beta serine/threonine-protein kinase	AKT2	Homo sapiens	56 kDa	13	11	0.999959	31377940	26748680	27786680	33448740	30708180	29311830
	1881	Q9BQP7	Mitochondrial genome maintenance exonuclease 1	MGME1	Homo sapiens	39 kDa	13	13	0.999957	92079370	96750220	93101250	120237800	104512200	102733500
	1882	Q9UQR0	Sex comb on midleg-like protein 2	SCML2	Homo sapiens	77 kDa	13	13	0.999956	42672910	52820980	43652960	42136470	34239000	35674400
	1883	Q8NF37	Lysophosphatidylcholine acyltransferase 1	LPCAT1	Homo sapiens	59 kDa	13	13	0.999952	154509200	196462500	165466800	172855500	176145100	156342000
	1884	Q8WVT3	Trafficking protein particle complex subunit 12	TRAPPC12	Homo sapiens	79 kDa	13	13	0.999948	52030730	40033290	56105730	37321250	36151510	30217590
	1885	Q5VV42	Threonylcarbamoyladenosine tRNA methylthiotransferase	CDKAL1	Homo sapiens	65 kDa	13	13	0.999947	81122180	89906510	92937130	88291720	76521220	75288070
	1886	P54764	Ephrin type-A receptor 4	EPHA4	Homo sapiens	110 kDa	13	10	0.999944	4715479	1028610	5406632	20353740	14954710	21596080
	1887	P12109	Collagen alpha-1(VI) chain	COL6A1	Homo sapiens	109 kDa	13	13	0.999944	15418600	19539180	25991460	28184620	25454420	24748230
	1888	Q8N543	Prolyl 3-hydroxylase OGFOD1	OGFOD1	Homo sapiens	63 kDa	13	13	0.999943	32195690	49981980	38416730	26919770	23595570	20776780
	1889	Q9Y276	Mitochondrial chaperone BCS1	BCS1L	Homo sapiens	48 kDa	13	13	0.999942	28933950	31216370	33152180	28569240	24631150	25357540
	1890	Q4J6C6	Prolyl endopeptidase-like	PREPL	Homo sapiens	84 kDa	13	13	0.99994	19054720	33330980	28719580	23378310	23291500	20300600
	1891	O94855	Protein transport protein Sec24D	SEC24D	Homo sapiens	113 kDa	13	13	0.999931	55419410	80236460	63804460	35259410	36192420	34485180
	1892	A0FGR8	Extended synaptotagmin-2	ESYT2	Homo sapiens	102 kDa	13	13	0.999929	45451070	49961900	51479420	62039580	62925020	60228270
	1893	Q12913	Receptor-type tyrosine-protein phosphatase eta	PTPRJ	Homo sapiens	146 kDa	13	13	0.999928	850964	349371	839768	16747220	14824990	12580700
	1894	O95785	Protein Wiz	WIZ	Homo sapiens	179 kDa	13	13	0.999928	33034490	37615760	32765740	23552470	18807090	20364790
	1895	Q14BN4	Sarcolemmal membrane-associated protein	SLMAP	Homo sapiens	95 kDa	13	13	0.999928	24173860	26485950	26844620	22634810	16629770	20511320
	1896	Q8IX18	Probable ATP-dependent RNA helicase DHX40	DHX40	Homo sapiens	89 kDa	13	13	0.999927	31581900	34171440	32333920	42042610	41966970	38327410
	1897	Q8NBF2	NHL repeat-containing protein 2	NHLRC2	Homo sapiens	79 kDa	13	13	0.999921	65316720	67342540	67880070	47074250	40831180	43026420
	1898	Q13042	Cell division cycle protein 16 homolog	CDC16	Homo sapiens	72 kDa	13	13	0.999919	84149070	92227700	91257790	85387180	81308370	73519510
	1899	Q92636	Protein FAN	NSMAF	Homo sapiens	104 kDa	13	13	0.999915	10234860	9344042	11843760	8433933	7510767	5702532
	1900	Q9H267	Vacuolar protein sorting-associated protein 33B	VPS33B	Homo sapiens	71 kDa	13	13	0.999913	83542220	62944570	88450270	45742040	47294890	48270200
	1901	Q9Y217	Myotubularin-related protein 6	MTMR6	Homo sapiens	72 kDa	13	13	0.999906	31246610	36770160	35402440	17733060	12314640	15269520
	1902	Q9BX66	Sorbin and SH3 domain-containing protein 1	SORBS1	Homo sapiens	143 kDa	13	11	0.999905	44136350	53643370	49770920	27875300	24711900	25723940
	1903	Q3YEC7	Rab-like protein 6	RABL6	Homo sapiens	80 kDa	13	13	0.999897	127756600	117854800	109640600	83290530	69768580	72483880
	1904	Q9P015	39S ribosomal protein L15, mitochondrial	MRPL15	Homo sapiens	33 kDa	13	13	0.999895	79101940	82581720	76826060	103231000	93410880	92966930
	1905	Q6BDS2	UHRF1-binding protein 1	UHRF1BP1	Homo sapiens	159 kDa	13	13	0.999893	17663410	19025040	18944260	8703175	7353614	6882340
	1906	P50542	Peroxisomal targeting signal 1 receptor	PEX5	Homo sapiens	71 kDa	13	13	0.999891	42872400	50525630	42577250	39928110	37168470	33459060
	1907	Q14344	Guanine nucleotide-binding protein subunit alpha-13	GNA13	Homo sapiens	44 kDa	13	11	0.99989	65895360	60964780	65042920	43893460	40969360	38096360
	1908	P49674	Casein kinase I isoform epsilon	CSNK1E	Homo sapiens	47 kDa	13	5	0.999886	29040660	29810090	35816750	14227810	13442790	14188940
	1909	Q9H3H1	tRNA dimethylallyltransferase	TRIT1	Homo sapiens	53 kDa	13	13	0.999881	22447410	24853890	24251170	20419280	20056040	16243570
	1910	Q9H5Z1	Probable ATP-dependent RNA helicase DHX35	DHX35	Homo sapiens	79 kDa	13	13	0.999878	18427370	18692500	21557980	25332130	24043290	21283920
	1911	Q9NZC9	SWI/SNF-related matrix-associated actin-dependent regulator of chromatin subfamily A-like protein 1	SMARCAL1	Homo sapiens	106 kDa	13	13	0.999877	19920690	18116640	21245420	18488760	18145190	16130820
	1912	Q9ULM3	YEATS domain-containing protein 2	YEATS2	Homo sapiens	151 kDa	13	13	0.999877	21708620	21218120	20101940	19931170	17216190	17641010
	1913	Q68EM7	Rho GTPase-activating protein 17	ARHGAP17	Homo sapiens	95 kDa	13	13	0.999876	81472800	94628980	85675390	70821620	64704790	65218550
	1914	A4D1P6	WD repeat-containing protein 91	WDR91	Homo sapiens	83 kDa	13	13	0.999875	18380630	19218840	19748670	13615460	12525700	14033280
	1915	Q9UMZ2	Synergin gamma	SYNRG	Homo sapiens	141 kDa	13	13	0.999874	37602590	42203930	38968530	34065990	10839730	30932740
	1916	Q2TAZ0	Autophagy-related protein 2 homolog A	ATG2A	Homo sapiens	213 kDa	13	13	0.999872	15720370	19490180	14371980	15021040	16304960	14647750
	1917	Q96AE7	Tetratricopeptide repeat protein 17	TTC17	Homo sapiens	130 kDa	13	13	0.999869	17397260	10209230	14805640	28454200	26446230	27504730
	1918	O00462	Beta-mannosidase	MANBA	Homo sapiens	101 kDa	13	13	0.999864	47345180	37728550	47515840	94332600	87854250	96085510
	1919	Q9C0D3	Protein zyg-11 homolog B	ZYG11B	Homo sapiens	84 kDa	13	13	0.999861	25687840	27322600	23575940	19354300	15905530	14339470
	1920	Q15057	Arf-GAP with coiled-coil, ANK repeat and PH domain-containing protein 2	ACAP2	Homo sapiens	88 kDa	13	13	0.999854	64452020	73775440	69806890	44403050	38839230	23957800
	1921	Q96G01	Protein bicaudal D homolog 1	BICD1	Homo sapiens	111 kDa	13	10	0.999854	7685828	9308081	9913952	7702589	5208835	5236215
	1922	Q96EV2	RNA-binding protein 33	RBM33	Homo sapiens	130 kDa	13	13	0.999851	48451110	55000960	54916540	31564470	30803850	32995450
	1923	Q96AX1	Vacuolar protein sorting-associated protein 33A	VPS33A	Homo sapiens	68 kDa	13	13	0.999844	66008390	63572510	67434960	62289730	57105210	56650890
	1924	Q5T2E6	Armadillo-like helical domain-containing protein 3	ARMH3	Homo sapiens	79 kDa	13	13	0.999842	27082350	29068100	29472150	26758370	24751410	27125860
	1925	Q15542	Transcription initiation factor TFIID subunit 5	TAF5	Homo sapiens	87 kDa	13	13	0.999836	60823040	172544200	100004400	64457610	62114210	51628970
	1926	P29317	Ephrin type-A receptor 2	EPHA2	Homo sapiens	108 kDa	13	11	0.999825	17059620	13645810	13852300	35059140	28609770	36218810
	1927	Q9NP73	Putative bifunctional UDP-N-acetylglucosamine transferase and deubiquitinase ALG13	ALG13	Homo sapiens	126 kDa	13	13	0.999824	12649220	17360070	11492150	4594811	6391447	5039515
	1928	Q9NVR2	Integrator complex subunit 10	INTS10	Homo sapiens	82 kDa	13	13	0.999822	39919210	46052260	42224510	44005170	41479650	40975750
	1929	P54289	Voltage-dependent calcium channel subunit alpha-2/delta-1	CACNA2D1	Homo sapiens	125 kDa	13	13	0.999808	3147977	854604	771553	47893270	47651410	45250850
	1930	Q14999	Cullin-7	CUL7	Homo sapiens	191 kDa	13	13	0.999796	22411310	19928050	20112250	16351330	15117870	16165710
	1931	Q04724	Transducin-like enhancer protein 1	TLE1	Homo sapiens	83 kDa	13	3	0.999784	29916660	33891870	33524990	25961910	21184970	26465340
	1932	Q6ZSZ5	Rho guanine nucleotide exchange factor 18	ARHGEF18	Homo sapiens	152 kDa	13	13	0.999777	27358020	35293110	29987330	21652730	20780020	20898540
	1933	A2RTX5	Threonine--tRNA ligase 2, cytoplasmic	TARS3	Homo sapiens	93 kDa	13	11	0.999774	20408950	28730240	30956080	22790170	6680340	23332940
	1934	Q8NBJ4	Golgi membrane protein 1	GOLM1	Homo sapiens	45 kDa	13	13	0.99977	66276580	56176310	64818420	115025400	144719600	158662000
	1935	Q86UU1	Pleckstrin homology-like domain family B member 1	PHLDB1	Homo sapiens	151 kDa	13	13	0.999737	87208230	238604600	131129000	58879640	54812390	48156120
	1936	Q04727	Transducin-like enhancer protein 4	TLE4	Homo sapiens	84 kDa	13	3	0.999729	3072778	5035743	3664413	5122536	3500110	4086599
	1937	Q9NSC2	Sal-like protein 1	SALL1	Homo sapiens	140 kDa	13	10	0.999728	15611380	15782710	18350380	25272430	22043540	25409240
	1938	Q9C0D5	Protein TANC1	TANC1	Homo sapiens	202 kDa	13	13	0.999707	9652655	8655660	7027206	8813675	7884277	8205192
	1939	Q96QE3	ATPase family AAA domain-containing protein 5	ATAD5	Homo sapiens	208 kDa	13	13	0.99968	17349310	16635920	13044800	11115510	10375450	14459380
	1940	Q5ST30	Valine--tRNA ligase, mitochondrial	VARS2	Homo sapiens	118 kDa	13	13	0.999669	86321330	61982040	17136530	45912310	62886070	7255490
	1941	Q86UU0	B-cell CLL/lymphoma 9-like protein	BCL9L	Homo sapiens	157 kDa	13	13	0.999505	13117510	18767170	16539030	16317550	14813380	8622556
	1942	O15550	Lysine-specific demethylase 6A	KDM6A	Homo sapiens	154 kDa	13	13	0.999447	21266050	22720710	15848920	12780130	12054260	18092450
	1943	Q8NE01	Metal transporter CNNM3	CNNM3	Homo sapiens	76 kDa	13	12	0.999386	34121800	37366020	39317800	26458110	29268770	23585700
	1944	Q86WG5	Myotubularin-related protein 13	SBF2	Homo sapiens	208 kDa	13	12	0.999246	7354406	8765471	7931066	3506056	3411607	3352315
	1945	P07197	Neurofilament medium polypeptide	NEFM	Homo sapiens	102 kDa	13	11	0.999125	416617	77515.8	0	24858690	19691860	18548190
	1946	Q641Q2	WASH complex subunit 2A	WASHC2A	Homo sapiens	147 kDa	13	2	0.999019	5450405	6250807	5499377	2781174	2459281	2179426
	1947	Q8TDM6	Disks large homolog 5	DLG5	Homo sapiens	214 kDa	13	13	0.998999	10256230	10252050	5517273	10943230	10675470	6538711
	1948	Q96B97	SH3 domain-containing kinase-binding protein 1	SH3KBP1	Homo sapiens	73 kDa	13	13	0.998945	21338250	21264440	22303540	18748000	12464910	15750310
	1949	Q9Y4E1	WASH complex subunit 2C	WASHC2C	Homo sapiens	145 kDa	13	2	0.99889	3432712	3314840	4016991	1189528	1505635	1146337
	1950	Q9BQS8	FYVE and coiled-coil domain-containing protein 1	FYCO1	Homo sapiens	167 kDa	13	13	0.998804	31237080	31849510	39056640	27246570	25650580	28545070
	1951	Q8TF46	DIS3-like exonuclease 1	DIS3L	Homo sapiens	121 kDa	13	13	0.998745	8405562	9521783	6787307	7996900	7144086	8074559
	1952	Q86Y13	E3 ubiquitin-protein ligase DZIP3	DZIP3	Homo sapiens	139 kDa	13	13	0.998707	31429460	32488750	26934380	16824920	9231807	10551400
	1953	Q9P0L2	Serine/threonine-protein kinase MARK1	MARK1	Homo sapiens	89 kDa	13	8	0.998659	7070678	8425279	6523666	6935531	4589422	3566520
	1954	O95613	Pericentrin	PCNT	Homo sapiens	378 kDa	13	13	0.998529	1064172	1260762	1210758	5181939	6165449	6137655
	1955	P49448	Glutamate dehydrogenase 2, mitochondrial	GLUD2	Homo sapiens	61 kDa	13	3	0.998168	1266589	528809	1737609	4522299	3748712	3864976
	1956	Q9BZ29	Dedicator of cytokinesis protein 9	DOCK9	Homo sapiens	236 kDa	13	12	0.99771	7680261	7216996	7277310	1413013	2687969	1949673
	1957	P34931	Heat shock 70 kDa protein 1-like	HSPA1L	Homo sapiens	70 kDa	13	1	0.996064	0	34228890	34430470	17592690	0	12135970
	1958	O14782	Kinesin-like protein KIF3C	KIF3C	Homo sapiens	89 kDa	13	8	0.995796	2024258	3013794	2297576	801607	928694	1377450
	1959	P31689	DnaJ homolog subfamily A member 1	DNAJA1	Homo sapiens	45 kDa	12	12	1	293281800	366161000	312831000	411107600	352526400	356043600
	1960	O76021	Ribosomal L1 domain-containing protein 1	RSL1D1	Homo sapiens	55 kDa	12	12	1	530047400	582949200	587011000	473720100	454027900	440098500
	1961	Q8IZ40	REST corepressor 2	RCOR2	Homo sapiens	58 kDa	12	12	1	90497670	102698300	101782500	96210820	83205800	80953750
	1962	P31943	Heterogeneous nuclear ribonucleoprotein H	HNRNPH1	Homo sapiens	49 kDa	12	7	1	1072623000	1463324000	1204775000	1148972000	1030641000	952888400
	1963	Q9HD45	Transmembrane 9 superfamily member 3	TM9SF3	Homo sapiens	68 kDa	12	12	1	154414200	208344900	189730900	226363300	209394700	189395400
	1964	Q9Y285	Phenylalanine--tRNA ligase alpha subunit	FARSA	Homo sapiens	58 kDa	12	12	1	391692400	417830600	403820000	203587900	208686000	195751500
	1965	P62701	40S ribosomal protein S4, X isoform	RPS4X	Homo sapiens	30 kDa	12	12	1	902539600	1145048000	994706500	685951200	561210100	640298100
	1966	Q15084	Protein disulfide-isomerase A6	PDIA6	Homo sapiens	48 kDa	12	12	1	2608142000	2705236000	2617903000	3458813000	3063316000	3075873000
	1967	Q13126	S-methyl-5'-thioadenosine phosphorylase	MTAP	Homo sapiens	31 kDa	12	12	1	157402300	183445400	170638400	69298530	63997260	61835700
	1968	Q9Y696	Chloride intracellular channel protein 4	CLIC4	Homo sapiens	29 kDa	12	10	1	646308800	692789000	679148100	438058300	408224400	409244000
	1969	P21796	Voltage-dependent anion-selective channel protein 1	VDAC1	Homo sapiens	31 kDa	12	12	1	1330030000	1630659000	1507843000	1635497000	1619216000	1424735000
	1970	Q12905	Interleukin enhancer-binding factor 2	ILF2	Homo sapiens	43 kDa	12	12	1	2451215000	2601330000	2518540000	1829494000	1492699000	1892362000
	1971	P00390	Glutathione reductase, mitochondrial	GSR	Homo sapiens	56 kDa	12	12	1	293413200	335500300	310942800	170018600	155927100	157690100
	1972	P05186	Alkaline phosphatase, tissue-nonspecific isozyme	ALPL	Homo sapiens	57 kDa	12	12	1	73045040	62707490	81123340	301323200	257184000	279845000
	1973	P22087	rRNA 2'-O-methyltransferase fibrillarin	FBL	Homo sapiens	34 kDa	12	11	1	843211800	894933600	863474900	950789900	818509900	901026700
	1974	P28482	Mitogen-activated protein kinase 1	MAPK1	Homo sapiens	41 kDa	12	8	1	153427600	174023600	173399200	115171500	95186580	108172500
	1975	Q9Y3F4	Serine-threonine kinase receptor-associated protein	STRAP	Homo sapiens	38 kDa	12	12	1	647735300	729101900	672164500	414709000	359442000	359702500
	1976	P49023	Paxillin	PXN	Homo sapiens	65 kDa	12	12	0.999999	86230300	99976840	100735900	47882750	44481560	38481530
	1977	P30419	Glycylpeptide N-tetradecanoyltransferase 1	NMT1	Homo sapiens	57 kDa	12	10	0.999999	232493200	237446900	237016100	140389300	115187500	119782100
	1978	Q9NRL3	Striatin-4	STRN4	Homo sapiens	81 kDa	12	11	0.999999	73792290	75805910	78659290	49170460	41378030	46002980
	1979	P18754	Regulator of chromosome condensation	RCC1	Homo sapiens	45 kDa	12	12	0.999999	234811800	269790400	241498600	171316000	151950700	168073800
	1980	P36551	Oxygen-dependent coproporphyrinogen-III oxidase, mitochondrial	CPOX	Homo sapiens	50 kDa	12	12	0.999999	75770540	84976970	80657160	46935160	42685750	42572290
	1981	Q9P2R7	Succinate--CoA ligase [ADP-forming] subunit beta, mitochondrial	SUCLA2	Homo sapiens	50 kDa	12	12	0.999999	111157200	130577300	128929300	167557200	161265100	163616500
	1982	Q15942	Zyxin	ZYX	Homo sapiens	61 kDa	12	12	0.999999	424712100	569110500	516391800	351655800	302139500	319801800
	1983	Q2TAY7	WD40 repeat-containing protein SMU1	SMU1	Homo sapiens	58 kDa	12	12	0.999999	346081100	382306600	364134000	230641800	209431100	218690700
	1984	Q7L592	Protein arginine methyltransferase NDUFAF7, mitochondrial	NDUFAF7	Homo sapiens	49 kDa	12	12	0.999999	126677700	135441900	144357100	72465730	72930680	67638210
	1985	P15121	Aldo-keto reductase family 1 member B1	AKR1B1	Homo sapiens	36 kDa	12	12	0.999999	704458800	867763200	789631900	409863700	374884400	365315300
	1986	Q16537	Serine/threonine-protein phosphatase 2A 56 kDa regulatory subunit epsilon isoform	PPP2R5E	Homo sapiens	55 kDa	12	8	0.999999	104083000	83905600	100894400	54921430	48053450	54233570
	1987	O75874	Isocitrate dehydrogenase [NADP] cytoplasmic	IDH1	Homo sapiens	47 kDa	12	12	0.999999	2139258000	2411605000	2290383000	1167649000	1030534000	1088879000
	1988	Q15717	ELAV-like protein 1	ELAVL1	Homo sapiens	36 kDa	12	12	0.999999	809803300	863685400	867845100	636356400	536652800	619753700
[truncated: 6,117 more rows]
