# Supplementary material for: Laminin-511 Activates the Human Induced Pluripotent Stem Cell Survival via α6β1 Integrin-Fyn-RhoA-ROCK Signaling
Source: Stem Cells Dev. 2022 Nov 8;31(21-22):706–19. doi: 10.1089/scd.2022.0010 (PMC9700348; doi:10.1089/scd.2022.0010)
Supplement: Supplemental data [file Supp_TableS2.xlsx]

## Sheet: Supplementary Table 2
	Supplementary Table 2. 444 proteins in cluster 1.
	Number	Accession Number	Protein Name	Gene Symbol	KK1538-1_iMatrix-511(1)	KK1538-2_iMatrix-511(2)	KK1538-3_iMatrix-511(3)	KK1538-4_collagen+MFGE8(1)	KK1538-5_collagen+MFGE8(2)	KK1538-6_collagen+MFGE8(3)	Fold-change (collagen+MFGE8 / iMatrix-511)	p-value
	1	Q9BUN5	Coiled-coil domain-containing protein 28B	CCDC28B	0.810282	1.47659	0.0712785	-0.33587	-1.0254	-0.996884	0.415506	0.040306
	2	Q8N4C8	Misshapen-like kinase 1	MINK1	1.21457	1.13375	0.0584048	-0.538441	-1.25106	-0.617215	0.190009	0.0296251
	3	Q5SYE7	NHS-like protein 1	NHSL1	1.14592	1.20916	-0.0178694	-0.413895	-1.28072	-0.642591	0.170627	0.0383116
	4	Q9BQI3	Eukaryotic translation initiation factor 2-alpha kinase 1	EIF2AK1	1.05321	1.13234	0.391799	-0.464694	-1.11736	-0.995295	0.460761	0.00547936
	5	Q5VWG9	Transcription initiation factor TFIID subunit 3	TAF3	1.07613	0.753365	0.623733	-0.0739633	-1.3468	-1.03247	0.377783	0.0387231
	6	Q8TEL6	Short transient receptor potential channel 4-associated protein	TRPC4AP	0.997674	1.03204	0.507295	-0.252545	-1.20944	-1.07503	0.430546	0.0141788
	7	Q86Y13	E3 ubiquitin-protein ligase DZIP3	DZIP3	1.06224	0.889634	0.525669	-0.131965	-1.30617	-1.03941	0.487651	0.0281631
	8	P61204	ADP-ribosylation factor 3	ARF3	1.15695	0.944787	0.316112	-0.172786	-1.36637	-0.878689	0.427798	0.0232327
	9	P12757	Ski-like protein	SKIL	0.28875	0.887723	1.31539	-0.803627	-0.43951	-1.24873	0.428545	0.0133217
	10	Q6PFW1	Inositol hexakisphosphate and diphosphoinositol-pentakisphosphate kinase 1	PPIP5K1	0.21138	0.937334	1.36219	-0.909753	-0.564273	-1.03688	0.321611	0.0245901
	11	Q13480	GRB2-associated-binding protein 1	GAB1	0.338617	0.586676	1.56693	-0.766385	-0.794881	-0.93096	0.391846	0.0451004
	12	Q9H0W9	Ester hydrolase C11orf54	C11orf54	0.283818	1.46895	0.774929	-0.760848	-0.780053	-0.986792	0.377411	0.0344699
	13	P46782	40S ribosomal protein S5	RPS5	0.455319	1.42362	0.616211	-0.65348	-0.557937	-1.28373	0.455316	0.0134258
	14	O00622	CCN family member 1	CCN1	0.420037	1.29614	0.877173	-0.914908	-0.585734	-1.09271	0.46719	0.00788678
	15	Q9BWE0	Replication initiator 1	REPIN1	0.403972	1.27131	0.918906	-0.858809	-0.609967	-1.12542	0.282833	0.007722
	16	Q9P2T1	GMP reductase 2	GMPR2	0.255064	1.45369	0.782447	-0.665242	-0.689465	-1.13649	0.47585	0.0262767
	17	Q9Y272	Dexamethasone-induced Ras-related protein 1	RASD1	0.291945	1.28381	0.741688	-0.395239	-0.364087	-1.55812	0.382028	0.0381189
	18	Q9Y508	E3 ubiquitin-protein ligase RNF114	RNF114	0.131342	1.32162	0.997952	-0.57882	-0.65968	-1.21241	0.487374	0.0254665
	19	Q15072	Zinc finger protein OZF	ZNF146	0.152655	1.10989	1.19217	-0.545543	-0.635628	-1.27355	0.4135	0.0197788
	20	P52747	Zinc finger protein 143	ZNF143	0.346463	1.23402	0.87716	-0.528289	-0.49168	-1.43767	0.362062	0.0162615
	21	Q7Z2Y5	Nik-related protein kinase	NRK	0.866295	1.09455	0.572001	-0.78022	-1.4147	-0.337931	0.353064	0.0181147
	22	Q9BW04	Specifically androgen-regulated gene protein	SARG	0.733989	1.13957	0.69907	-0.393219	-1.35843	-0.82098	0.0999417	0.0123541
	23	Q9BX95	Sphingosine-1-phosphate phosphatase 1	SGPP1	0.785946	1.13725	0.664179	-0.647998	-1.38642	-0.55295	0.224337	0.00973375
	24	Q5W0B1	ORC ubiquitin ligase 1	OBI1	0.83574	1.23785	0.516443	-0.499581	-1.22961	-0.860839	0.347766	0.00433691
	25	Q8NCN4	E3 ubiquitin-protein ligase RNF169	RNF169	0.608214	1.15672	0.698876	-0.568399	-1.53263	-0.36278	0.390258	0.0286649
	26	Q9H0M0	NEDD4-like E3 ubiquitin-protein ligase WWP1	WWP1	0.4601	1.05368	1.02682	-0.562606	-1.40789	-0.570102	0.468955	0.0103617
	27	B7ZLF3	Uncharacterized protein	LOC402624	0.375482	1.0109	1.02768	-0.446128	-1.5521	-0.415833	0.173482	0.0301432
	28	Q9BRQ6	MICOS complex subunit MIC25	CHCHD6	0.611246	0.912329	0.966782	-0.381554	-1.54951	-0.559296	0.122178	0.0354871
	29	P42330	Aldo-keto reductase family 1 member C3	AKR1C3	0.730228	0.988258	0.838574	-0.413403	-1.47081	-0.672846	0.120676	0.0278061
	30	Q96RL1	BRCA1-A complex subunit RAP80	UIMC1	0.37367	1.18077	0.826098	-0.280842	-1.55008	-0.549618	0.467028	0.0336682
	31	P07738	Bisphosphoglycerate mutase	BPGM	0.651603	0.783022	1.08834	-0.431719	-1.49549	-0.595761	0.365912	0.0244754
	32	Q9BQG2	NAD-capped RNA hydrolase NUDT12	NUDT12	0.431665	1.16824	0.919437	-0.27628	-1.19747	-1.04559	0.346626	0.0110746
	33	O75081	Protein CBFA2T3	CBFA2T3	0.526602	1.22343	0.599058	-0.0757091	-1.50898	-0.764398	0.206467	0.0432683
	34	P30990	Neurotensin/neuromedin N	NTS	0.068983	0.921405	1.43437	-1.0089	-0.893142	-0.522718	0.400954	0.0425461
	35	Q9Y5J9	Mitochondrial import inner membrane translocase subunit Tim8 B	TIMM8B	0.402184	1.15711	1.0243	-1.06332	-1.04638	-0.473897	0.489887	0.00519685
	36	P07992	DNA excision repair protein ERCC-1	ERCC1	0.249936	1.18886	1.13705	-0.89236	-0.93631	-0.747177	0.363191	0.026671
	37	Q06203	Amidophosphoribosyltransferase	PPAT	0.348646	1.10524	1.1603	-0.837149	-1.01271	-0.764323	0.447696	0.0161209
	38	Q9Y4G8	Rap guanine nucleotide exchange factor 2	RAPGEF2	0.489652	0.860439	1.27353	-1.03926	-0.969471	-0.614884	0.412985	0.00551074
	39	O94985	Calsyntenin-1	CLSTN1	0.467253	1.00901	1.1126	-0.836494	-1.25735	-0.495017	0.491403	0.00453127
	40	Q9P2A4	ABI gene family member 3	ABI3	0.560611	1.02499	1.04811	-0.956385	-1.16669	-0.510632	0.0683431	0.00249402
	41	Q96DT6	Cysteine protease ATG4C	ATG4C	0.613708	1.3617	0.570096	-0.423759	-1.14349	-0.978257	0.354474	0.00781124
	42	Q9Y366	Intraflagellar transport protein 52 homolog	IFT52	0.562549	1.17771	0.924996	-0.801579	-1.10755	-0.756126	0.451385	0.00229414
	43	Q9UJD0	Regulating synaptic membrane exocytosis protein 3	RIMS3	0.660852	1.09516	0.923554	-0.639228	-1.12226	-0.918075	0.216206	0.000728048
	44	Q96C90	Protein phosphatase 1 regulatory subunit 14B	PPP1R14B	0.487714	1.33751	0.799664	-0.748975	-1.01933	-0.856582	0.355332	0.0131407
	45	Q8WYA0	Intraflagellar transport protein 81 homolog	IFT81	0.485973	1.1246	1.01268	-0.54164	-1.12343	-0.958184	0.251795	0.00278016
	46	Q9Y6Y0	Influenza virus NS1A-binding protein	IVNS1ABP	0.582415	1.23836	0.838979	-0.685825	-1.03594	-0.937991	0.46812	0.00343044
	47	Q9BUA3	Spindlin interactor and repressor of chromatin-binding protein	SPINDOC	0.644124	1.29596	0.713041	-0.743441	-1.05737	-0.852307	0.390529	0.00581326
	48	P16455	Methylated-DNA--protein-cysteine methyltransferase	MGMT	-0.00603781	1.3539	1.03891	-0.470566	-1.081	-0.835215	0.41141	0.0443731
	49	Q8NB50	Zinc finger protein 62 homolog	ZFP62	-0.0662514	1.27793	1.12739	-0.387783	-1.11233	-0.838953	0.161945	0.0478597
	50	Q969M7	NEDD8-conjugating enzyme UBE2F	UBE2F	0.105255	1.28108	1.09017	-0.571901	-1.04829	-0.856326	0.468997	0.032652
	51	Q9BQ69	ADP-ribose glycohydrolase MACROD1	MACROD1	0.293334	1.18216	1.0599	-0.572035	-1.24482	-0.718535	0.280227	0.0100016
	52	P48382	DNA-binding protein RFX5	RFX5	0.955725	0.26586	1.10504	-0.900258	-0.0178211	-1.40855	0.147643	0.0408188
	53	Q5TCX8	Mitogen-activated protein kinase kinase kinase 21	MAP3K21	0.823144	0.203497	1.33825	-0.470118	-0.460546	-1.43422	0.123767	0.0266735
	54	P35568	Insulin receptor substrate 1	IRS1	0.511607	0.190596	1.59814	-0.739295	-0.342967	-1.21808	0.351735	0.0479513
	55	Q96K80	Zinc finger CCCH domain-containing protein 10	ZC3H10	1.01229	0.0682838	1.17468	-1.39082	-0.0562466	-0.808189	0.22968	0.044654
	56	Q9Y6K8	Adenylate kinase isoenzyme 5	AK5	0.895671	0.610081	1.02715	-0.849884	-0.279377	-1.40364	0.357457	0.0236537
	57	P21926	CD9 antigen	CD9	0.730485	0.824689	1.06282	-0.743685	-0.520554	-1.35375	0.482737	0.0110487
	58	Q96IU4	Protein ABHD14B	ABHD14B	0.913874	0.66282	1.03313	-0.710416	-0.531615	-1.36779	0.0612392	0.010879
	59	Q8TB45	DEP domain-containing mTOR-interacting protein	DEPTOR	0.718758	0.840534	1.02534	-0.736361	-0.436652	-1.41162	0.0519631	0.0194523
	60	Q8WW01	tRNA-splicing endonuclease subunit Sen15	TSEN15	0.81234	0.781912	0.98301	-0.504163	-0.612662	-1.46044	0.410519	0.0255629
	61	Q86YC2	Partner and localizer of BRCA2	PALB2	0.830074	0.801882	0.986034	-0.491179	-0.752936	-1.37387	0.298853	0.0179995
	62	O14896	Interferon regulatory factor 6	IRF6	0.809686	0.821955	0.853043	-0.629393	-0.2858	-1.56949	0.267709	0.049537
	63	Q9BXF6	Rab11 family-interacting protein 5	RAB11FIP5	0.564283	0.865942	1.03701	-0.526091	-0.380846	-1.5603	0.149187	0.0347616
	64	O75170	Serine/threonine-protein phosphatase 6 regulatory subunit 2	PPP6R2	0.919444	0.61053	0.966741	-0.51758	-0.432382	-1.54675	0.471883	0.0338485
	65	Q684P5	Rap1 GTPase-activating protein 2	RAP1GAP2	0.904873	0.855556	0.871742	-0.631606	-0.619993	-1.38057	0.134875	0.0196635
	66	P00352	Aldehyde dehydrogenase 1A1	ALDH1A1	0.876065	0.836878	0.812281	-0.991384	-0.169774	-1.36407	0.0253363	0.0408818
	67	Q6ZV73	FYVE, RhoGEF and PH domain-containing protein 6	FGD6	0.843316	0.803371	0.867071	-0.958492	-0.159787	-1.39548	0.125883	0.0432514
	68	Q04759	Protein kinase C theta type	PRKCQ	0.912768	0.829799	0.756639	-1.06493	-0.107575	-1.3267	0.203276	0.0442497
	69	Q8IWE2	Protein NOXP20	FAM114A1	0.881793	0.85731	0.800284	-1.12195	-0.1685	-1.24893	0.483246	0.0376634
	70	Q99963	Endophilin-A3	SH3GL3	0.981501	0.794071	0.788394	-1.1761	-0.22583	-1.16204	0.156893	0.0282033
	71	Q93015	N-alpha-acetyltransferase 80	NAA80	0.944062	0.588937	0.962767	-0.446523	-1.54226	-0.506985	0.289248	0.0319897
	72	Q9H479	Fructosamine-3-kinase	FN3K	0.789022	0.756624	1.00227	-0.353358	-1.463	-0.731556	0.419543	0.0293576
	73	Q96T21	Selenocysteine insertion sequence-binding protein 2	SECISBP2	0.866834	0.726599	0.944939	-0.321611	-1.47396	-0.742801	0.408761	0.0335266
	74	Q9UPQ7	E3 ubiquitin-protein ligase PDZRN3	PDZRN3	0.90711	0.838103	0.869115	-0.447635	-1.37636	-0.790328	0.14184	0.0228591
	75	Q9ULD0	2-oxoglutarate dehydrogenase-like, mitochondrial	OGDHL	0.803702	0.74044	1.00384	-0.236578	-1.3439	-0.967506	0.183623	0.0289354
	76	P35754	Glutaredoxin-1	GLRX	0.742825	0.829005	1.0883	-0.514495	-1.14343	-1.00221	0.442292	0.0034261
	77	Q96EY5	Multivesicular body subunit 12A	MVB12A	0.988484	0.707035	0.946446	-0.433275	-1.11773	-1.09096	0.431392	0.00838687
	78	Q86WR7	Proline and serine-rich protein 2	PROSER2	0.991155	0.696007	0.948214	-0.434648	-1.20889	-0.991841	0.00812537	0.0089121
	79	Q58EX7	Puratrophin-1	PLEKHG4	0.779635	0.743293	1.09716	-0.418749	-1.23784	-0.963501	0.0374101	0.00852864
	80	Q9BQF6	Sentrin-specific protease 7	SENP7	0.848894	0.939219	0.877857	-0.512869	-1.22765	-0.925455	0.385954	0.0122538
	81	Q8N142	Adenylosuccinate synthetase isozyme 1	ADSS1	0.887038	0.780902	0.995894	-0.542446	-1.24394	-0.877446	0.346169	0.00814948
	82	Q8WWI1	LIM domain only protein 7	LMO7	0.883431	0.786945	0.96643	-0.396995	-1.13208	-1.10773	0.0722655	0.0149937
	83	P09972	Fructose-bisphosphate aldolase C	ALDOC	0.886805	0.771318	1.00168	-0.472642	-1.09844	-1.08872	0.342983	0.00826342
	84	Q08117	TLE family member 5	TLE5	1.03624	0.606461	1.01422	-0.547605	-1.10608	-1.00324	0.331385	0.00156203
	85	Q9HD47	Ran guanine nucleotide release factor	RANGRF	0.892125	0.585188	1.15214	-0.53152	-1.20875	-0.889183	0.480188	0.002625
	86	P42684	Tyrosine-protein kinase ABL2	ABL2	0.897457	0.637773	1.13347	-0.609352	-1.10488	-0.954465	0.43909	0.000971941
	87	Q92609	TBC1 domain family member 5	TBC1D5	1.02858	0.677503	0.962358	-0.597285	-1.20185	-0.869306	0.488148	0.00214719
	88	Q96FV2	Secernin-2	SCRN2	0.943226	0.580455	1.12218	-0.5362	-1.02983	-1.07983	0.357868	0.00174985
	89	Q6E0U4	Dermokine	DMKN	1.05902	0.813713	0.805014	-0.549552	-1.09324	-1.03495	0.219787	0.00305134
	90	Q16651	Prostasin	PRSS8	1.00902	0.932817	0.763954	-0.669543	-0.960477	-1.07578	0.237937	0.000660252
	91	Q9NZD2	Glycolipid transfer protein	GLTP	0.889972	0.982438	0.841635	-0.676181	-1.03827	-0.999597	0.43994	0.0016501
	92	Q9UQ84	Exonuclease 1	EXO1	0.921112	0.985062	0.795339	-0.623365	-1.05791	-1.02024	0.149902	0.00227641
	93	Q9Y4I5	Tesmin	TESMIN	0.877641	0.896661	0.903661	-0.538062	-0.947396	-1.19251	0.0617212	0.0111401
	94	P0C024	Peroxisomal coenzyme A diphosphatase NUDT7	NUDT7	0.906695	0.612783	1.06727	-0.346152	-0.991079	-1.24951	0.338585	0.0111727
	95	P41225	Transcription factor SOX-3	SOX3	0.818781	0.911555	0.906614	-0.406303	-1.00637	-1.22428	0.29478	0.0176031
	96	Q96KN1	Protein LRATD2	LRATD2	0.957099	0.839983	0.886939	-0.554074	-0.974439	-1.15551	0.484927	0.00797793
	97	P07902	Galactose-1-phosphate uridylyltransferase	GALT	0.911772	0.698214	1.07118	-0.617887	-0.92347	-1.13981	0.471585	0.00105487
	98	Q8TF72	Protein Shroom3	SHROOM3	0.891803	0.813091	0.919014	-0.38893	-0.959129	-1.27585	0.0197421	0.0200263
	99	Q92608	Dedicator of cytokinesis protein 2	DOCK2	0.923216	0.747528	0.978723	-0.448573	-1.03803	-1.16286	0.299829	0.00976293
	100	Q9H300	Presenilins-associated rhomboid-like protein, mitochondrial	PARL	0.943333	0.944697	0.735448	-0.370768	-1.15771	-1.095	0.460812	0.0149403
	101	Q9Y446	Plakophilin-3	PKP3	0.893912	0.865207	0.878242	-0.389195	-1.15894	-1.08922	0.0197692	0.0188921
	102	Q9NPA3	Mid1-interacting protein 1	MID1IP1	0.821505	0.972107	0.818384	-0.34952	-1.01118	-1.25129	0.441952	0.0201646
	103	Q5T0W9	Protein FAM83B	FAM83B	0.850399	0.734938	0.944629	-0.169695	-1.0574	-1.30287	0.140715	0.0357833
	104	O43303	Centriolar coiled-coil protein of 110 kDa	CCP110	0.912819	0.739561	0.871199	-0.144389	-1.11994	-1.25925	0.164391	0.0382684
	105	Q9Y5U2	Protein TSSC4	TSSC4	0.945093	0.783969	0.773311	-0.108878	-1.10209	-1.29141	0.0878417	0.0423428
	106	Q8IX04	Ubiquitin-conjugating enzyme E2 variant 3	UEVLD	0.846925	0.859576	0.816734	-0.222464	-0.849943	-1.45083	0.473721	0.0415269
	107	Q8TDY4	Arf-GAP with SH3 domain, ANK repeat and PH domain-containing protein 3	ASAP3	0.873156	0.837882	0.805073	-0.175677	-0.927592	-1.41284	0.0704855	0.042712
	108	Q00587	Cdc42 effector protein 1	CDC42EP1	0.788786	0.835646	0.880423	-0.21009	-0.810296	-1.48447	0.480427	0.0446642
	109	Q9H9J4	Ubiquitin carboxyl-terminal hydrolase 42	USP42	0.934742	0.923838	0.704372	-0.451582	-0.641093	-1.47028	0.117705	0.0265216
	110	Q5TC63	Growth hormone-regulated TBC protein 1	GRTP1	0.909768	0.646673	0.895781	-0.240077	-0.633164	-1.57898	0.350202	0.0487708
	111	Q08462	Adenylate cyclase type 2	ADCY2	1.08311	0.372213	1.0099	-0.261278	-0.809126	-1.39481	0.0581531	0.0184081
	112	Q14766	Latent-transforming growth factor beta-binding protein 1	LTBP1	0.897381	0.807729	0.817337	-0.307452	-0.703385	-1.51161	0.0823088	0.0408686
	113	Q14894	Ketimine reductase mu-crystallin	CRYM	0.691107	0.627352	1.0805	-0.173522	-0.63578	-1.58965	0.497735	0.0496867
	114	Q8IXJ6	NAD-dependent protein deacetylase sirtuin-2	SIRT2	0.824387	0.690159	1.03069	-0.26415	-0.90569	-1.37539	0.390396	0.0258547
	115	O60232	Protein ZNRD2	ZNRD2	1.35913	0.107516	0.982583	-0.474039	-1.00045	-0.974745	0.483695	0.0314978
	116	Q92982	Ninjurin-1	NINJ1	1.55736	0.392839	0.52147	-0.590737	-0.8171	-1.06384	0.250342	0.034113
	117	P61266	Syntaxin-1B	STX1B	0.989909	0.223256	1.33137	-0.790473	-1.00835	-0.745711	0.372386	0.0293643
	118	Q12840	Kinesin heavy chain isoform 5A	KIF5A	1.04159	0.404657	1.17657	-0.947368	-1.01931	-0.656138	0.262748	0.00826038
	119	Q6P5Z2	Serine/threonine-protein kinase N3	PKN3	0.589161	0.305533	1.52606	-1.03024	-1.01347	-0.377051	0.184782	0.0286754
	120	Q9UPX8	SH3 and multiple ankyrin repeat domains protein 2	SHANK2	1.15135	0.473633	1.01936	-0.693585	-0.858792	-1.09197	0.455373	0.00435532
	121	Q9BU02	Thiamine-triphosphatase	THTPA	1.00454	0.194857	1.28645	-0.639624	-0.619313	-1.22691	0.278763	0.0186492
	122	P31151	Protein S100-A7	S100A7	1.10174	0.386207	1.14207	-0.925552	-0.960466	-0.744003	0.128153	0.0140191
	123	Q12792	Twinfilin-1	TWF1	1.20018	0.15607	1.17731	-0.834045	-0.781294	-0.918214	0.292004	0.0375768
	124	Q9H079	KATNB1-like protein 1	KATNBL1	1.17631	0.485586	1.00181	-0.948504	-0.801661	-0.913541	0.492218	0.0106878
	125	Q5JU85	IQ motif and SEC7 domain-containing protein 2	IQSEC2	0.933573	0.945325	0.617435	-1.25482	-1.1249	-0.116612	0.0978083	0.0348097
	126	Q5JR12	Protein phosphatase 1J	PPM1J	0.87209	0.835684	0.893714	-1.3637	-0.860385	-0.377408	0.0398168	0.0255647
	127	P49918	Cyclin-dependent kinase inhibitor 1C	CDKN1C	0.826541	0.852294	0.951186	-1.3032	-0.894839	-0.431985	0.0488879	0.0181522
	128	Q17R31	Putative deoxyribonuclease TATDN3	TATDN3	0.837243	0.808041	0.936308	-1.45734	-0.644633	-0.479621	0.111624	0.0278093
	129	P51955	Serine/threonine-protein kinase Nek2	NEK2	1.04099	0.657825	0.874017	-1.39572	-0.787124	-0.389994	0.229948	0.0177738
	130	Q9HCN4	GPN-loop GTPase 1	GPN1	0.798101	0.696719	1.03106	-1.47657	-0.729298	-0.320014	0.324657	0.0300269
	131	Q7Z6B0	Coiled-coil domain-containing protein 91	CCDC91	0.919683	0.754609	0.822337	-1.45979	-0.864842	-0.172002	0.348983	0.0444908
	132	A6NDK9	Golgin subfamily A member 6C	GOLGA6C	0.835027	0.825672	0.986129	-0.739714	-1.32961	-0.577508	0.0750601	0.0129691
	133	Q99618	Cell division cycle-associated protein 3	CDCA3	0.753331	0.796889	1.03443	-0.524576	-1.43641	-0.623663	0.477618	0.0197747
	134	Q96A73	Putative monooxygenase p33MONOX	KIAA1191	0.939503	0.80782	0.881525	-0.776846	-1.35567	-0.496332	0.113621	0.018373
	135	Q86W34	Archaemetzincin-2	AMZ2	0.911168	0.794373	0.922026	-0.66072	-1.38206	-0.584791	0.159145	0.0183054
	136	Q8TCA0	Leucine-rich repeat-containing protein 20	LRRC20	0.891897	0.753349	0.967038	-0.607275	-1.40438	-0.60063	0.414433	0.0183405
	137	O75037	Kinesin-like protein KIF21B	KIF21B	0.866397	0.693367	0.994589	-0.672518	-1.46839	-0.413442	0.496966	0.0261517
	138	Q96S86	Hyaluronan and proteoglycan link protein 3	HAPLN3	0.700845	0.903401	0.980313	-0.61516	-1.43966	-0.529739	0.31482	0.020522
	139	Q6ZU35	Capping protein-inhibiting regulator of actin dynamics	CRACD	0.668361	0.895199	1.02486	-0.789254	-1.37925	-0.419916	0.354277	0.0158899
	140	Q9BRT3	Migration and invasion enhancer 1	MIEN1	0.795184	0.67971	1.19471	-0.786791	-1.14973	-0.733082	0.480251	0.00107969
	141	O94830	Phospholipase DDHD2	DDHD2	0.864023	0.577699	1.11102	-0.529572	-1.43485	-0.588317	0.367145	0.0138506
	142	Q5EBL4	RILP-like protein 1	RILPL1	0.730708	0.622561	1.25095	-0.616553	-1.27495	-0.712714	0.492007	0.00359096
	143	O00214	Galectin-8	LGALS8	0.983941	0.883125	0.806478	-0.657593	-1.26978	-0.746166	0.356509	0.00780225
	144	Q9HC44	Vasculin-like protein 1	GPBP1L1	1.08157	0.851421	0.692438	-0.559971	-1.33207	-0.733387	0.123456	0.00754258
	145	Q9NUG6	p53 and DNA damage-regulated protein 1	PDRG1	1.06683	0.72004	0.915451	-0.749266	-1.11207	-0.840993	0.343397	0.000272345
	146	P06737	Glycogen phosphorylase, liver form	PYGL	1.01219	0.732635	0.955896	-0.829007	-1.14329	-0.728428	0.473866	0.000563041
	147	Q9H467	CUE domain-containing protein 2	CUEDC2	1.00918	0.753276	0.945313	-0.778912	-1.12808	-0.80078	0.379	0.000395394
	148	O43150	Arf-GAP with SH3 domain, ANK repeat and PH domain-containing protein 2	ASAP2	1.0875	0.755818	0.847145	-0.848947	-1.15752	-0.683998	0.41219	0.000768688
	149	O95471	Claudin-7	CLDN7	0.779354	0.951953	0.949451	-0.79765	-1.2379	-0.645207	0.0616404	0.00566148
	150	Q9NP61	ADP-ribosylation factor GTPase-activating protein 3	ARFGAP3	0.805391	0.925069	0.970934	-0.831247	-1.17297	-0.69718	0.436829	0.00293826
	151	Q6PGN9	Proline/serine-rich coiled-coil protein 1	PSRC1	0.731758	0.892003	1.04522	-0.797825	-1.24319	-0.627957	0.498858	0.00355124
	152	O60293	Zinc finger C3H1 domain-containing protein	ZFC3H1	0.824185	0.986468	0.88214	-0.828554	-1.20159	-0.662646	0.382579	0.00467487
	153	Q00653	Nuclear factor NF-kappa-B p100 subunit	NFKB2	0.835497	0.914385	0.956597	-0.785116	-1.17109	-0.750277	0.288633	0.00352915
	154	P15336	Cyclic AMP-dependent transcription factor ATF-2	ATF2	0.877614	0.801219	1.01137	-0.819045	-1.20346	-0.667697	0.457838	0.0034776
	155	Q96FN9	D-aminoacyl-tRNA deacylase 2	DTD2	0.92162	0.823162	0.956025	-0.74695	-1.19178	-0.762072	0.101177	0.00410091
	156	O75379	Vesicle-associated membrane protein 4	VAMP4	0.965997	0.804998	0.889581	-0.783181	-1.29352	-0.583877	0.469693	0.0110096
	157	Q86YS3	Rab11 family-interacting protein 4	RAB11FIP4	0.895351	0.796079	0.994911	-0.790753	-1.22424	-0.671353	0.430558	0.00461636
	158	O43752	Syntaxin-6	STX6	0.959267	0.802183	0.92903	-0.857669	-1.19749	-0.635318	0.422426	0.00502308
	159	O15231	Zinc finger protein 185	ZNF185	0.924849	0.764949	0.996821	-0.793996	-1.21502	-0.677601	0.333265	0.00326708
	160	Q9Y6W5	Wiskott-Aldrich syndrome protein family member 2	WASF2	0.949718	0.750877	0.971715	-0.742234	-1.26209	-0.667986	0.437165	0.00543964
	161	Q8N5I2	Arrestin domain-containing protein 1	ARRDC1	0.989524	0.691774	0.810699	-0.737725	-1.51041	-0.243857	0.31821	0.0397713
	162	P22676	Calretinin	CALB2	0.983931	0.727829	0.765204	-0.595145	-1.57011	-0.311709	0.244999	0.0442334
	163	Q8TEA8	D-aminoacyl-tRNA deacylase 1	DTD1	0.980998	0.763029	0.818215	-0.626244	-1.47777	-0.458229	0.360035	0.028256
	164	O00459	Phosphatidylinositol 3-kinase regulatory subunit beta	PIK3R2	0.887966	0.876456	0.840404	-0.874374	-1.35272	-0.377732	0.400124	0.0250288
	165	Q9NYB9	Abl interactor 2	ABI2	0.91964	0.739735	0.86909	-0.914092	-1.40429	-0.210081	0.378504	0.0370647
	166	Q15599	Na(+)/H(+) exchange regulatory cofactor NHE-RF2	SLC9A3R2	0.843595	0.676446	0.99971	-0.960409	-1.36839	-0.190947	0.26881	0.0324459
	167	Q32P44	Echinoderm microtubule-associated protein-like 3	EML3	0.976003	0.698098	0.913443	-0.968738	-1.29776	-0.321048	0.298096	0.0197547
	168	Q86WP2	Vasculin	GPBP1	0.974555	0.638046	0.96613	-0.704216	-1.41523	-0.45929	0.404704	0.0166062
	169	Q3V6T2	Girdin	CCDC88A	0.922614	0.674098	0.98434	-0.813649	-1.38449	-0.382916	0.397432	0.0191355
	170	Q9UL12	Sarcosine dehydrogenase, mitochondrial	SARDH	0.940981	0.582878	1.06086	-0.857631	-1.32313	-0.403961	0.317591	0.0099195
	171	Q6UVJ0	Spindle assembly abnormal protein 6 homolog	SASS6	1.16351	0.723993	0.76256	-0.971373	-1.14594	-0.532757	0.392034	0.00199448
	172	Q9C073	Protein FAM117A	FAM117A	1.19372	0.553781	0.801109	-0.96652	-1.26057	-0.321516	0.498184	0.0100016
	173	Q8IUX1	Complex I assembly factor TMEM126B, mitochondrial	TMEM126B	0.961346	0.985731	0.693832	-1.0605	-1.14322	-0.43719	0.344867	0.00769751
	174	Q8N9R8	Protein SCAI	SCAI	1.11684	0.903761	0.63912	-1.02039	-1.0866	-0.552732	0.424051	0.001439
	175	Q969R8	KICSTOR complex protein ITFG2	ITFG2	0.941779	1.07088	0.653516	-0.891433	-1.17866	-0.596082	0.488781	0.00151192
	176	Q8NEZ5	F-box only protein 22	FBXO22	0.851782	0.870502	0.924237	-0.943748	-1.2527	-0.450075	0.450176	0.0164388
	177	P20849	Collagen alpha-1(IX) chain	COL9A1	0.75708	0.97501	0.897288	-1.09219	-1.15376	-0.383428	0.126805	0.0146828
	178	P36955	Pigment epithelium-derived factor	SERPINF1	0.801098	0.880349	0.961275	-1.14934	-1.08068	-0.412697	0.315837	0.0145902
	179	Q9BUT9	MAPK regulated corepressor interacting protein 2	MCRIP2	0.853938	0.868392	0.941151	-1.09655	-1.10037	-0.466559	0.0165316	0.0127043
	180	Q96GQ5	RUS family member 1	RUSF1	0.968803	0.747574	0.965835	-1.0114	-1.11016	-0.560651	0.164109	0.0034355
	181	Q8N2Q7	Neuroligin-1	NLGN1	0.98099	0.755541	0.923462	-1.10025	-1.08572	-0.474023	0.154348	0.00805991
	182	Q3MIN7	Ral guanine nucleotide dissociation stimulator-like 3	RGL3	0.888284	0.814541	0.877886	-1.16032	-1.16937	-0.251016	0.168653	0.0293488
	183	Q96LI5	CCR4-NOT transcription complex subunit 6-like	CNOT6L	0.998557	0.704755	0.897402	-1.12584	-1.15321	-0.321666	0.0970048	0.0166863
	184	Q9P0M2	A-kinase anchor protein 7 isoform gamma	AKAP7	1.00861	0.717883	0.883265	-1.01469	-1.23655	-0.358519	0.16991	0.0152048
	185	P43358	Melanoma-associated antigen 4	MAGEA4	0.900229	0.656343	1.02572	-1.25559	-1.01699	-0.309706	0.100678	0.0163301
	186	P30305	M-phase inducer phosphatase 2	CDC25B	0.901149	0.679354	1.04232	-1.27536	-0.903516	-0.443945	0.0785035	0.0090734
	187	P09467	Fructose-1,6-bisphosphatase 1	FBP1	0.91667	0.792775	0.922067	-1.18493	-1.0629	-0.383689	0.0638668	0.0173492
	188	Q9UQ49	Sialidase-3	NEU3	0.969413	0.75766	0.887563	-1.19354	-1.07395	-0.347142	0.0227005	0.0180078
	189	Q6ZN28	Metastasis-associated in colon cancer protein 1	MACC1	0.987436	0.707314	0.93875	-1.14449	-1.07991	-0.4091	0.186159	0.010162
	190	Q96DC8	Enoyl-CoA hydratase domain-containing protein 3, mitochondrial	ECHDC3	0.84185	0.799866	0.914202	-1.28679	-1.05562	-0.213514	0.0924425	0.0335753
	191	O00628	Peroxisomal targeting signal 2 receptor	PEX7	1.26724	0.116856	0.958131	-1.42871	-0.412284	-0.501239	0.407627	0.0300469
	192	Q6AZZ1	E3 ubiquitin-protein ligase TRIM68	TRIM68	1.0551	0.50249	0.960416	-1.46914	-0.482987	-0.565886	0.320128	0.0174667
	193	P39880	Homeobox protein cut-like 1	CUX1	1.20715	0.595693	0.725213	-1.42058	-0.677662	-0.429819	0.429816	0.0132471
	194	P56524	Histone deacetylase 4	HDAC4	1.33096	0.685899	0.422791	-1.43506	-0.414772	-0.589823	0.442884	0.0180119
	195	Q05084	Islet cell autoantigen 1	ICA1	1.27567	0.54466	0.776758	-1.09687	-0.481597	-1.01863	0.356326	0.00408649
	196	Q9NRW3	DNA dC->dU-editing enzyme APOBEC-3C	APOBEC3C	1.07111	0.573223	0.994721	-1.04521	-0.503646	-1.0902	0.499114	0.00225398
	197	A2VDF0	Fucose mutarotase	FUOM	0.634442	0.872218	1.00898	-1.49825	-0.340792	-0.676592	0.299791	0.0301641
	198	P28062	Proteasome subunit beta type-8	PSMB8	0.945549	0.490638	1.04196	-1.36998	-0.174167	-0.933999	0.228475	0.0255652
	199	Q9BZ29	Dedicator of cytokinesis protein 9	DOCK9	1.00446	0.743686	0.801164	-1.42449	-0.303236	-0.82159	0.329351	0.0287025
	200	Q5T0Z8	Uncharacterized protein C6orf132	C6orf132	0.864736	0.842477	0.856614	-1.45828	-0.364385	-0.741161	0.197007	0.0334295
	201	Q6T4P5	Phospholipid phosphatase-related protein type 3	PLPPR3	0.839636	0.953506	0.880791	-1.13981	-0.508114	-1.02601	0.0288579	0.0100237
	202	Q9H329	Band 4.1-like protein 4B	EPB41L4B	0.907175	0.87976	0.856121	-1.21845	-0.420119	-1.00449	0.248067	0.0175392
	203	O94875	Sorbin and SH3 domain-containing protein 2	SORBS2	1.07874	0.884061	0.666799	-1.18746	-0.438074	-1.00407	0.474339	0.00608317
	204	Q9Y3S1	Serine/threonine-protein kinase WNK2	WNK2	0.87545	1.01302	0.789374	-1.19591	-0.573649	-0.908289	0.264724	0.00513535
	205	Q9Y4K1	Beta/gamma crystallin domain-containing protein 1	CRYBG1	0.960511	0.832712	0.85362	-1.24133	-0.451052	-0.954461	0.203942	0.0146211
	206	Q9NX76	CKLF-like MARVEL transmembrane domain-containing protein 6	CMTM6	0.892854	0.883905	0.824584	-1.42198	-0.479904	-0.699455	0.411023	0.0253355
	207	P53674	Beta-crystallin B1	CRYBB1	0.869223	0.966999	0.709193	-1.47569	-0.366644	-0.703081	0.336825	0.0302183
	208	Q9Y597	BTB/POZ domain-containing protein KCTD3	KCTD3	0.97154	0.83148	0.835932	-1.33592	-0.524344	-0.778691	0.385	0.0153801
	209	Q9HCS4	Transcription factor 7-like 1	TCF7L1	0.916378	0.87816	0.866594	-1.27314	-0.529747	-0.85824	0.336752	0.0140398
	210	O75128	Protein cordon-bleu	COBL	0.91208	0.802962	0.921296	-1.31953	-0.47616	-0.840648	0.124045	0.0168935
	211	Q9H6T0	Epithelial splicing regulatory protein 2	ESRP2	0.954252	0.828949	0.882738	-1.27237	-0.568179	-0.825388	0.321115	0.0112455
	212	Q8N6Y0	Usher syndrome type-1C protein-binding protein 1	USHBP1	1.08983	0.771091	0.830776	-1.15915	-0.69721	-0.83533	0.0614689	0.000728853
	213	Q86UD0	Suppressor APC domain-containing protein 2	SAPCD2	1.00163	0.81495	0.870367	-1.20821	-0.634586	-0.844148	0.351201	0.00476409
	214	Q86WH2	Ras association domain-containing protein 3	RASSF3	1.13763	0.668861	0.847269	-1.23884	-0.658347	-0.756574	0.429205	0.00188057
	215	Q92870	Amyloid beta precursor protein binding family B member 2	APBB2	1.04049	0.720047	0.903272	-1.26369	-0.75456	-0.645561	0.451729	0.00404734
	216	Q15746	Myosin light chain kinase, smooth muscle	MYLK	1.04524	0.579217	0.992915	-1.29875	-0.781732	-0.536893	0.348577	0.00474723
	217	Q92623	Tetratricopeptide repeat protein 9A	TTC9	1.04095	0.725659	0.84639	-1.38531	-0.63361	-0.594074	0.349938	0.0132178
	218	Q8WUA7	TBC1 domain family member 22A	TBC1D22A	1.27905	0.760895	0.633461	-0.86725	-0.92029	-0.885862	0.459173	0.0116616
	219	Q96CX6	Leucine-rich repeat-containing protein 58	LRRC58	0.87552	1.02895	0.810774	-1.09395	-0.86693	-0.754363	0.149536	0.000287965
	220	O95628	CCR4-NOT transcription complex subunit 4	CNOT4	0.79952	1.13022	0.771803	-1.03516	-0.950938	-0.715439	0.494894	0.000329686
	221	O15230	Laminin subunit alpha-5	LAMA5	0.796941	1.06671	0.855696	-1.0411	-0.875515	-0.802737	0.324563	8.61589e-05
	222	Q96CX2	BTB/POZ domain-containing protein KCTD12	KCTD12	0.738772	1.14736	0.816562	-1.01794	-0.930677	-0.754081	0.32351	0.000690303
	223	Q96E16	Small integral membrane protein 19	SMIM19	0.897237	0.889395	0.925348	-1.10471	-0.937117	-0.670156	0.0252958	0.00461434
	224	Q96BW5	Phosphotriesterase-related protein	PTER	0.811033	0.917152	0.979069	-1.07179	-0.985628	-0.649835	0.15333	0.00201841
	225	Q96GG9	DCN1-like protein 1	DCUN1D1	0.928082	0.879012	0.899724	-1.14879	-0.886386	-0.671644	0.436233	0.00539809
	226	Q9Y4F5	Centrosomal protein of 170 kDa protein B	CEP170B	0.833106	0.99673	0.889399	-0.972249	-1.03189	-0.715092	0.1031	0.00054245
	227	Q9P0S2	Cytochrome c oxidase assembly protein COX16 homolog, mitochondrial	COX16	0.795439	0.945926	0.9741	-0.958097	-1.05405	-0.703315	0.478171	0.000564183
	228	A6QL63	Ankyrin repeat and BTB/POZ domain-containing protein BTBD11	BTBD11	0.948601	0.880077	0.857955	-1.24524	-0.727903	-0.713489	0.0190618	0.00818955
	229	P68106	Peptidyl-prolyl cis-trans isomerase FKBP1B	FKBP1B	1.00948	0.861674	0.815372	-1.2292	-0.748615	-0.708717	0.37178	0.00444253
	230	Q96E52	Metalloendopeptidase OMA1, mitochondrial	OMA1	0.923783	0.884922	0.897563	-1.17812	-0.72992	-0.79823	0.0248343	0.00565913
	231	O75610	Left-right determination factor 1	LEFTY1	0.815476	0.901619	0.971364	-1.23047	-0.700585	-0.757405	0.0047178	0.00578176
	232	P51161	Gastrotropin	FABP6	0.868569	0.862864	0.933352	-1.3062	-0.700161	-0.658422	0.206825	0.0128289
	233	Q86TI0	TBC1 domain family member 1	TBC1D1	0.902628	1.00543	0.784573	-1.19074	-0.831959	-0.669928	0.4643	0.00283537
	234	Q9H898	Zinc finger matrin-type protein 4	ZMAT4	0.891624	0.944437	0.857823	-1.22028	-0.771098	-0.70251	0.199284	0.00699375
	235	Q5QP82	DDB1- and CUL4-associated factor 10	DCAF10	0.682932	1.01246	0.964977	-1.22616	-0.867766	-0.566445	0.209574	0.00348827
	236	Q5VV52	Zinc finger protein 691	ZNF691	0.711588	1.13263	0.822511	-1.19669	-0.839166	-0.630871	0.278469	0.00137635
	237	Q8NB15	Zinc finger protein 511	ZNF511	0.766443	0.809389	1.07765	-1.23005	-0.898819	-0.524609	0.425128	0.00507785
	238	Q99674	Cell growth regulator with EF hand domain protein 1	CGREF1	1.07592	0.676585	0.950515	-0.726438	-0.988324	-0.988258	0.484131	0.000400516
	239	Q9H1J1	Regulator of nonsense transcripts 3A	UPF3A	1.04277	0.484732	1.13703	-0.782324	-0.967923	-0.914287	0.315594	0.00901945
	240	Q9UBK9	Protein UXT	UXT	1.00962	0.634723	1.06008	-0.813763	-0.992697	-0.897971	0.237026	0.00221141
	241	Q8WXE1	ATR-interacting protein	ATRIP	0.985415	0.641204	1.07193	-0.783789	-0.854189	-1.06057	0.277783	0.0007837
	242	Q6AWC2	Protein WWC2	WWC2	1.13902	0.562569	0.972347	-0.699298	-1.0194	-0.95524	0.45518	0.0022648
	243	Q15032	R3H domain-containing protein 1	R3HDM1	1.14801	0.602191	0.94412	-0.880727	-0.969432	-0.844159	0.398599	0.00562613
	244	Q96IZ0	PRKC apoptosis WT1 regulator protein	PAWR	0.96567	0.754829	0.987452	-1.07395	-0.947965	-0.686038	0.388194	0.000455575
	245	P05937	Calbindin	CALB1	0.907998	0.842671	0.978371	-0.978874	-0.971258	-0.778908	0.384648	8.7884e-05
	246	Q15642	Cdc42-interacting protein 4	TRIP10	0.998238	0.788688	0.942003	-0.950132	-0.957631	-0.821166	0.304242	4.36807e-05
	247	Q9P2M7	Cingulin	CGN	0.96169	0.769521	0.992884	-0.982952	-0.957707	-0.783437	0.466914	4.58427e-05
	248	O76074	cGMP-specific 3',5'-cyclic phosphodiesterase	PDE5A	1.04057	0.750325	0.92979	-0.929627	-0.999335	-0.791727	0.344955	0.000123572
	249	Q9UM19	Hippocalcin-like protein 4	HPCAL4	0.960184	0.763609	0.995489	-1.05638	-0.883343	-0.779554	0.23584	8.13523e-05
	250	Q9UDT6	CAP-Gly domain-containing linker protein 2	CLIP2	0.990135	0.649391	1.06524	-1.0263	-0.864609	-0.813855	0.475494	0.00118296
	251	O75054	Immunoglobulin superfamily member 3	IGSF3	1.06546	0.717032	0.935341	-0.990477	-0.901574	-0.825783	0.403427	0.000705131
	252	Q6WKZ4	Rab11 family-interacting protein 1	RAB11FIP1	1.01984	0.708744	0.959244	-0.956006	-1.11482	-0.616995	0.44477	0.0010875
	253	Q6PID6	Tetratricopeptide repeat protein 33	TTC33	1.04985	0.660283	0.994352	-0.936615	-1.01271	-0.755159	0.480477	0.000607855
	254	Q15818	Neuronal pentraxin-1	NPTX1	1.01172	0.980733	0.722113	-0.942775	-0.754221	-1.01757	0.0121464	0.000135117
	255	Q9H426	Regulating synaptic membrane exocytosis protein 4	RIMS4	0.954908	1.02256	0.745088	-1.01011	-0.836206	-0.876242	0.287292	0.000169052
	256	Q8N584	Tetratricopeptide repeat protein 39C	TTC39C	0.996724	0.967132	0.764639	-0.908189	-0.860346	-0.959959	0.407754	0.000429566
	257	Q8N0W4	Neuroligin-4, X-linked	NLGN4X	0.897611	1.0972	0.722666	-0.971906	-0.866281	-0.879292	0.458261	0.00178776
	258	Q8N5U6	RING finger protein 10	RNF10	0.948902	0.993427	0.767128	-1.08861	-0.697379	-0.923472	0.210684	0.000511576
	259	P78330	Phosphoserine phosphatase	PSPH	0.853941	1.01942	0.856928	-0.83703	-0.899717	-0.993544	0.492935	1.82882e-05
	260	Q13126	S-methyl-5'-thioadenosine phosphorylase	MTAP	0.873025	0.983512	0.877409	-0.885224	-0.860435	-0.988289	0.476679	4.63372e-06
	261	P54274	Telomeric repeat-binding factor 1	TERF1	0.746209	1.03701	0.942332	-0.921925	-0.861049	-0.942575	0.465612	0.00112863
	262	Q9BZI1	Iroquois-class homeodomain protein IRX-2	IRX2	0.902842	0.972804	0.85615	-0.932812	-0.806688	-0.992297	0.264985	4.3018e-05
	263	Q9NUQ6	SPATS2-like protein	SPATS2L	0.925094	0.936708	0.862956	-0.9391	-0.741358	-1.0443	0.279016	0.00138248
	264	Q8IW41	MAP kinase-activated protein kinase 5	MAPKAPK5	0.906663	0.919174	0.909945	-0.936969	-0.831191	-0.967623	0.276435	0.000466788
	265	Q96K21	Abscission/NoCut checkpoint regulator	ZFYVE19	0.814073	0.849598	1.06436	-0.940497	-0.908523	-0.87901	0.26999	0.00117303
	266	P54819	Adenylate kinase 2, mitochondrial	AK2	0.864081	0.902358	0.969308	-0.948267	-0.931178	-0.856302	0.384832	1.77374e-06
	267	Q07002	Cyclin-dependent kinase 18	CDK18	0.894565	0.855293	0.985274	-0.949658	-0.921493	-0.863981	0.230374	1.03712e-05
	268	Q03154	Aminoacylase-1	ACY1	0.845409	0.8327	1.05148	-0.950779	-0.900174	-0.878633	0.376755	0.000671182
	269	Q15113	Procollagen C-endopeptidase enhancer 1	PCOLCE	0.829792	0.949574	0.949676	-1.03455	-0.87826	-0.816228	0.0646453	7.82835e-05
	270	P35318	Pro-adrenomedullin	ADM	0.920915	0.898893	0.912168	-1.02224	-0.906259	-0.803476	0.0103794	0.0010866
	271	Q5TGY1	Transmembrane and coiled-coil domain-containing protein 4	TMCO4	0.915151	0.867293	0.949788	-1.01308	-0.905029	-0.814122	0.0532358	0.000199738
	272	Q86U44	N6-adenosine-methyltransferase catalytic subunit	METTL3	0.911839	0.903763	0.919367	-0.980614	-0.93214	-0.822215	0.49501	0.000596033
	273	Q16773	Kynurenine--oxoglutarate transaminase 1	KYAT1	0.89216	0.903535	0.934711	-1.03172	-0.907544	-0.791138	0.285068	0.00106324
	274	P16152	Carbonyl reductase [NADPH] 1	CBR1	0.905757	0.92826	0.903278	-0.96552	-0.89606	-0.875715	0.492829	7.44235e-05
	275	O60941	Dystrobrevin beta	DTNB	0.873395	1.00606	0.852104	-0.94585	-0.963321	-0.822389	0.379308	1.05604e-05
	276	Q9UJT0	Tubulin epsilon chain	TUBE1	1.02205	0.997415	0.693229	-0.954693	-0.986883	-0.771122	0.101485	0.000366978
	277	Q00796	Sorbitol dehydrogenase	SORD	0.995725	0.89585	0.843254	-0.941284	-0.881074	-0.91247	0.484514	0.00012458
	278	P55327	Tumor protein D52	TPD52	1.01435	0.863259	0.854728	-0.970374	-0.90793	-0.854028	0.435453	3.01301e-05
	279	O00165	HCLS1-associated protein X-1	HAX1	0.987307	0.81026	0.935556	-0.942624	-0.926549	-0.863948	0.489656	0.000117268
	280	Q14527	Helicase-like transcription factor	HLTF	0.9708	0.865834	0.899472	-0.885781	-0.959583	-0.890743	0.173157	2.49041e-06
	281	Q16659	Mitogen-activated protein kinase 6	MAPK6	1.00292	0.865639	0.865435	-0.917194	-0.954372	-0.862426	0.291581	3.05309e-05
	282	P78369	Claudin-10	CLDN10	1.01454	0.889978	0.825352	-0.826334	-0.989746	-0.913791	0.395297	1.89518e-05
	283	Q9H992	E3 ubiquitin-protein ligase MARCHF7	MARCHF7	0.948113	0.919181	0.866968	-0.855183	-1.00177	-0.877309	0.293917	4.81903e-05
	284	Q14141	Septin-6	SEPTIN6	0.913	0.944818	0.878751	-0.857708	-0.959684	-0.919178	0.498709	4.59399e-06
	285	P29353	SHC-transforming protein 1	SHC1	0.91499	0.921238	0.895922	-0.822684	-1.03088	-0.878585	0.490583	0.00100494
	286	Q13153	Serine/threonine-protein kinase PAK 1	PAK1	0.980006	0.857674	0.893092	-0.847081	-1.02751	-0.85618	0.411065	5.44252e-05
	287	Q13541	Eukaryotic translation initiation factor 4E-binding protein 1	EIF4EBP1	0.90839	0.924147	0.899281	-0.884844	-1.03181	-0.815164	0.353983	0.00108163
	288	P48645	Neuromedin-U	NMU	0.899101	0.900501	0.928389	-0.946803	-1.02486	-0.756324	0.00413591	0.00168955
	289	A6NDB9	Paralemmin-3	PALM3	1.06292	0.898101	0.752281	-0.907872	-1.05047	-0.754966	0.443975	0.000129817
	290	Q9Y5K6	CD2-associated protein	CD2AP	0.955176	0.875152	0.900139	-0.930932	-1.01313	-0.786407	0.478188	0.000420165
	291	P29401	Transketolase	TKT	0.961547	0.83591	0.932474	-0.933597	-1.00343	-0.792906	0.453753	6.73426e-05
	292	Q8N4Q1	Mitochondrial intermembrane space import and assembly protein 40	CHCHD4	0.826349	1.03175	0.841183	-0.714465	-1.17246	-0.812356	0.369171	0.00168904
	293	Q13490	Baculoviral IAP repeat-containing protein 2	BIRC2	0.822703	1.0605	0.7943	-0.672457	-1.23196	-0.773089	0.441174	0.00297283
	294	P49366	Deoxyhypusine synthase	DHPS	0.80323	0.966609	0.949308	-0.733505	-1.06313	-0.922514	0.316922	0.00039954
	295	P51511	Matrix metalloproteinase-15	MMP15	0.702194	1.03263	0.97194	-0.806123	-1.09151	-0.809137	0.268146	0.000208142
	296	P28065	Proteasome subunit beta type-9	PSMB9	0.830573	1.03349	0.864616	-0.842888	-0.997364	-0.888425	0.1261	4.01976e-05
	297	A4D1S0	Killer cell lectin-like receptor subfamily G member 2	KLRG2	0.869961	0.931426	0.934411	-0.895392	-0.980269	-0.860138	0.0308948	1.29912e-05
	298	O14662	Syntaxin-16	STX16	0.871956	0.964461	0.896835	-0.890446	-1.00606	-0.83675	0.279355	4.98506e-05
	299	P48147	Prolyl endopeptidase	PREP	0.78225	1.0609	0.877048	-0.773663	-0.986053	-0.960477	0.47041	8.8534e-05
	300	Q9NUP9	Protein lin-7 homolog C	LIN7C	0.814041	0.965988	0.947429	-0.856436	-1.04213	-0.828892	0.450797	5.40742e-05
	301	Q9Y2Y9	Krueppel-like factor 13	KLF13	0.889551	0.873637	0.950309	-0.693998	-1.11355	-0.905953	0.0253584	0.00342153
	302	Q5JS54	Proteasome assembly chaperone 4	PSMG4	0.975922	0.752599	0.965456	-0.603876	-1.05346	-1.03664	0.485294	0.00183637
	303	Q8TBC3	SH3KBP1-binding protein 1	SHKBP1	0.859969	0.816809	1.03035	-0.671093	-1.08345	-0.95259	0.359158	0.000872328
	304	P50895	Basal cell adhesion molecule	BCAM	0.861109	0.802069	1.05418	-0.739002	-1.00924	-0.969118	0.479296	9.64384e-05
	305	P00813	Adenosine deaminase	ADA	0.923641	0.811291	0.968821	-0.627945	-1.01263	-1.06318	0.120479	0.0028044
	306	Q9NPA2	Matrix metalloproteinase-25	MMP25	0.988528	0.796723	0.941531	-0.789689	-0.998461	-0.938632	0.328747	2.9142e-05
	307	Q9GZN7	Protein rogdi homolog	ROGDI	0.986739	0.812364	0.9244	-0.803987	-1.06752	-0.851993	0.454386	0.000152563
	308	O60499	Syntaxin-10	STX10	0.979743	0.749405	0.99274	-0.792331	-1.00709	-0.922465	0.372352	8.09916e-05
	309	Q9NQG6	Mitochondrial dynamics protein MID51	MIEF1	0.966672	0.819866	0.93509	-0.766184	-1.07786	-0.877589	0.313546	0.00046084
	310	Q8N0X4	Citramalyl-CoA lyase, mitochondrial	CLYBL	0.930902	0.756257	1.02391	-0.722508	-1.07761	-0.910959	0.334985	0.000227478
	311	Q96F07	Cytoplasmic FMR1-interacting protein 2	CYFIP2	0.944734	0.814053	0.972328	-0.824315	-0.984515	-0.922285	0.492764	1.14441e-05
	312	P16989	Y-box-binding protein 3	YBX3	0.919217	0.824377	0.967939	-0.74709	-1.14172	-0.822726	0.46469	0.00197465
	313	P58340	Myeloid leukemia factor 1	MLF1	0.927253	0.791645	1.0084	-0.900795	-1.00585	-0.820651	0.0338963	3.15479e-05
	314	Q9BV40	Vesicle-associated membrane protein 8	VAMP8	0.882746	0.82615	1.01544	-0.839805	-1.05655	-0.827974	0.332549	6.95248e-05
	315	P07311	Acylphosphatase-1	ACYP1	0.893415	0.842978	0.982731	-0.79688	-1.1076	-0.814649	0.367198	0.000946891
	316	P10301	Ras-related protein R-Ras	RRAS	0.821736	0.820814	1.06738	-0.845665	-1.10363	-0.760638	0.411396	0.000221712
	317	Q6UWP2	Dehydrogenase/reductase SDR family member 11	DHRS11	0.824337	0.886838	1.01642	-0.894164	-1.01826	-0.815168	0.44379	2.46394e-05
	318	Q92828	Coronin-2A	CORO2A	0.887191	0.896633	0.952861	-0.8665	-0.908802	-0.961382	0.387517	1.77407e-06
	319	Q66K79	Carboxypeptidase Z	CPZ	0.780987	0.926403	1.02053	-0.841862	-0.904265	-0.981796	0.0814902	0.000119768
	320	Q9Y2T7	Y-box-binding protein 2	YBX2	0.801668	0.904332	1.02526	-0.909528	-0.881104	-0.940625	0.153945	0.000645238
	321	Q32MZ4	Leucine-rich repeat flightless-interacting protein 1	LRRFIP1	0.800223	0.897994	1.02334	-0.750805	-0.971373	-0.999378	0.342546	7.56537e-05
	322	P0CG12	Decreased expression in renal and prostate cancer protein	DERPC	0.856075	0.852187	1.02284	-0.842989	-0.915905	-0.97221	0.229701	3.64452e-05
	323	Q9HCJ0	Trinucleotide repeat-containing gene 6C protein	TNRC6C	0.927112	0.880554	0.928176	-0.856843	-0.894339	-0.98466	0.0578087	6.66884e-05
	324	Q9Y6Q2	Stonin-1	STON1	0.923119	0.899703	0.903873	-0.740607	-0.975312	-1.01078	0.35215	0.0020361
	325	Q9H792	Inactive tyrosine-protein kinase PEAK1	PEAK1	0.986046	0.824516	0.916488	-0.790772	-0.904778	-1.0315	0.162615	7.36021e-05
	326	O94763	Unconventional prefoldin RPB5 interactor 1	URI1	1.02918	0.796804	0.901894	-0.819954	-0.947704	-0.960217	0.375842	6.70394e-05
	327	P16930	Fumarylacetoacetase	FAH	0.914472	0.882409	0.936863	-0.828904	-0.897216	-1.00762	0.425756	0.000319544
	328	Q8NFH8	RalBP1-associated Eps domain-containing protein 2	REPS2	0.861378	0.909484	0.948852	-1.04727	-0.703485	-0.968963	0.0252217	0.00209194
	329	Q00266	S-adenosylmethionine synthase isoform type-1	MAT1A	0.862131	0.968967	0.865771	-1.01604	-0.59208	-1.08875	0.277292	0.0053889
	330	Q12955	Ankyrin-3	ANK3	0.882549	0.885384	0.955509	-0.99946	-0.72194	-1.00204	0.431427	0.00154017
	331	Q9ULE6	Paladin	PALD1	0.813395	0.972915	0.925011	-1.03753	-0.665251	-1.00854	0.470279	0.00156473
	332	P22466	Galanin peptides	GAL	0.900773	0.894732	0.928788	-1.05955	-0.739942	-0.924799	0.00920262	0.00233131
	333	O15264	Mitogen-activated protein kinase 13	MAPK13	0.910575	0.876319	0.929053	-1.11523	-0.714068	-0.886653	0.105573	0.00359443
	334	Q9UKS6	Protein kinase C and casein kinase substrate in neurons protein 3	PACSIN3	0.944122	0.836713	0.937649	-1.09798	-0.736824	-0.883679	0.230865	0.00149255
	335	O00515	Ladinin-1	LAD1	0.920715	0.82843	0.957404	-1.10837	-0.651119	-0.947057	0.399653	0.00320974
	336	Q14244	Ensconsin	MAP7	0.94157	0.804494	0.968873	-1.0669	-0.699061	-0.948973	0.399124	0.000844987
	337	Q9Y6Q5	AP-1 complex subunit mu-2	AP1M2	0.999756	0.893054	0.829643	-1.01793	-0.73878	-0.965741	0.453486	0.000235201
	338	Q0VF96	Cingulin-like protein 1	CGNL1	0.988082	0.909501	0.823759	-1.06319	-0.749029	-0.909125	0.247778	0.000377477
	339	Q9Y613	FH1/FH2 domain-containing protein 1	FHOD1	0.941413	0.91513	0.85193	-1.07033	-0.641402	-0.996743	0.462755	0.0040739
	340	Q9H5J0	Zinc finger and BTB domain-containing protein 3	ZBTB3	0.904544	0.830386	0.98175	-1.11895	-0.797701	-0.80003	0.479406	0.00108216
	341	Q9Y5Q0	Fatty acid desaturase 3	FADS3	0.890176	0.728141	1.08962	-1.07036	-0.776177	-0.861401	0.400219	0.000225923
	342	O76070	Gamma-synuclein	SNCG	0.877219	0.828355	1.01072	-1.09882	-0.748488	-0.868985	0.17169	0.000532378
	343	A6NED2	RCC1 domain-containing protein 1	RCCD1	0.831246	0.801048	1.07345	-1.12503	-0.786483	-0.794235	0.321886	0.000308518
	344	Q15027	Arf-GAP with coiled-coil, ANK repeat and PH domain-containing protein 1	ACAP1	0.922041	0.751842	1.04037	-1.05396	-0.749227	-0.911063	0.187743	0.00012029
	345	P40121	Macrophage-capping protein	CAPG	0.854096	0.864771	0.993773	-1.11914	-0.716087	-0.87741	0.335366	0.00156509
	346	P16219	Short-chain specific acyl-CoA dehydrogenase, mitochondrial	ACADS	1.07937	0.667243	0.954107	-1.00561	-0.722096	-0.973017	0.376544	0.000459431
	347	B2RBV5	Putative MORF4 family-associated protein 1-like protein UPP	None	1.07309	0.763786	0.883779	-0.900075	-0.818993	-1.00158	0.475702	0.000265895
	348	P12830	Cadherin-1	CDH1	1.05998	0.706977	0.936332	-0.951663	-0.702414	-1.04921	0.426125	0.000248433
	349	Q9HBI1	Beta-parvin	PARVB	1.08225	0.649207	0.966746	-0.903168	-0.746064	-1.04897	0.272023	0.000651778
	350	O15551	Claudin-3	CLDN3	0.831632	0.796277	1.09172	-0.900365	-0.817525	-1.00174	0.327996	0.000319139
	351	Q96EQ0	Small glutamine-rich tetratricopeptide repeat-containing protein beta	SGTB	0.88964	0.727071	1.09518	-0.957501	-0.766013	-0.988381	0.478311	0.000352769
	352	Q9Y244	Proteasome maturation protein	POMP	0.812207	0.668827	1.21189	-0.82951	-0.937292	-0.926123	0.49807	0.00623577
	353	Q8N8N7	Prostaglandin reductase 2	PTGR2	0.899077	0.805627	1.00304	-0.907797	-0.684891	-1.11506	0.232424	0.00130317
	354	Q9BT25	HAUS augmin-like complex subunit 8	HAUS8	0.832229	0.849712	1.04141	-0.963249	-0.77049	-0.989616	0.371775	4.67961e-05
	355	Q9Y2J2	Band 4.1-like protein 3	EPB41L3	0.896998	0.844164	0.988834	-0.944935	-0.795415	-0.989646	0.264152	3.29132e-05
	356	Q9ULZ3	Apoptosis-associated speck-like protein containing a CARD	PYCARD	0.911834	0.820306	0.996312	-0.941644	-0.793443	-0.993365	0.386744	2.55635e-05
	357	Q9Y2K5	R3H domain-containing protein 2	R3HDM2	0.97244	0.76311	0.993984	-0.927478	-0.893916	-0.90814	0.317144	0.0013921
	358	P12532	Creatine kinase U-type, mitochondrial	CKMT1B	0.985782	0.777152	0.96686	-0.904642	-0.860209	-0.964942	0.467954	0.000229514
	359	Q02790	Peptidyl-prolyl cis-trans isomerase FKBP4	FKBP4	1.00775	0.754604	0.964428	-0.883298	-0.869471	-0.974012	0.348222	0.0004454
	360	P21399	Cytoplasmic aconitate hydratase	ACO1	0.948816	0.749938	1.02612	-0.94145	-0.829361	-0.954067	0.433676	0.000356336
	361	Q7LG56	Ribonucleoside-diphosphate reductase subunit M2 B	RRM2B	0.966423	0.771059	0.989985	-0.997585	-0.866149	-0.863733	0.455064	8.66922e-05
	362	Q9H008	Phospholysine phosphohistidine inorganic pyrophosphate phosphatase	LHPP	0.935591	0.773188	1.01914	-0.966919	-0.843756	-0.917247	0.236698	0.000224481
	363	Q86YL5	Testis development-related protein	TDRP	0.975175	0.77497	0.96947	-1.05027	-0.756697	-0.912644	0.127266	0.000108735
	364	O14832	Phytanoyl-CoA dioxygenase, peroxisomal	PHYH	0.933079	0.783901	1.00694	-0.99833	-0.774878	-0.950708	0.447193	4.35291e-05
	365	P32929	Cystathionine gamma-lyase	CTH	0.920958	0.848131	0.964174	-0.981132	-0.824695	-0.927436	0.316764	1.23743e-05
	366	P54652	Heat shock-related 70 kDa protein 2	HSPA2	0.948154	0.747215	1.02564	-1.02457	-0.816153	-0.880286	0.481591	0.000108263
	367	P35609	Alpha-actinin-2	ACTN2	1.00228	0.812591	0.916451	-0.981827	-0.853613	-0.895883	0.459893	2.96756e-05
	368	P29350	Tyrosine-protein phosphatase non-receptor type 6	PTPN6	0.769059	0.567349	1.30522	-0.95573	-0.687161	-0.998732	0.463124	0.0069981
	369	Q8N118	Cytochrome P450 4X1	CYP4X1	0.910085	0.627724	1.14805	-0.919747	-0.718443	-1.04767	0.413076	0.00121778
	370	P16885	1-phosphatidylinositol 4,5-bisphosphate phosphodiesterase gamma-2	PLCG2	0.859443	0.68279	1.14699	-1.03722	-0.686062	-0.965941	0.415788	0.000628406
	371	O95757	Heat shock 70 kDa protein 4L	HSPA4L	0.791846	0.918782	0.983001	-0.953549	-0.606094	-1.13399	0.418935	0.00349969
	372	O75506	Heat shock factor-binding protein 1	HSBP1	0.77825	0.807764	1.08133	-1.00146	-0.531217	-1.13467	0.427928	0.00318031
	373	O43679	LIM domain-binding protein 2	LDB2	0.721206	0.806873	1.1183	-1.15824	-0.489678	-0.99846	0.48087	0.00360919
	374	P35237	Serpin B6	SERPINB6	0.793759	0.831235	1.05378	-1.14846	-0.566845	-0.963467	0.440471	0.00311609
	375	Q96Q40	Cyclin-dependent kinase 15	CDK15	0.893472	0.823971	0.979283	-1.15163	-0.624447	-0.920647	0.350858	0.00426069
	376	P04792	Heat shock protein beta-1	HSPB1	0.841009	0.758488	1.05868	-1.1305	-0.488453	-1.03922	0.470876	0.00530982
	377	Q9UPT6	C-Jun-amino-terminal kinase-interacting protein 3	MAPK8IP3	0.895807	0.76718	1.03131	-1.0478	-0.608751	-1.03774	0.0925541	0.00154245
	378	Q9Y4E1	WASH complex subunit 2C	WASHC2C	0.921004	0.612864	1.0894	-1.13302	-0.4327	-1.05754	0.4438	0.00473609
	379	O60238	BCL2/adenovirus E1B 19 kDa protein-interacting protein 3-like	BNIP3L	0.732314	0.947941	1.03974	-0.852362	-0.851596	-1.01604	0.420314	0.000259078
	380	Q99969	Retinoic acid receptor responder protein 2	RARRES2	0.613663	1.01744	1.05785	-0.927074	-0.71125	-1.05063	0.155223	0.000853926
	381	Q01826	DNA-binding protein SATB1	SATB1	0.665301	1.06325	0.970014	-0.830576	-0.773668	-1.09432	0.165852	0.000390832
	382	O43598	2'-deoxynucleoside 5'-phosphate N-hydrolase 1	DNPH1	0.729539	0.889956	1.08997	-0.924049	-0.751271	-1.03414	0.446964	0.000232879
	383	Q9BYI3	Hyccin	FAM126A	0.573756	0.979335	1.13506	-0.895615	-0.981749	-0.810791	0.496822	0.00529993
	384	A9UHW6	MIF4G domain-containing protein	MIF4GD	0.42068	1.10794	1.11267	-0.736018	-0.97152	-0.933751	0.364828	0.0108241
	385	Q9Y216	Myotubularin-related protein 7	MTMR7	0.416809	1.14513	1.07442	-0.76811	-0.82143	-1.04682	0.45171	0.0097807
	386	Q96DG6	Carboxymethylenebutenolidase homolog	CMBL	0.65927	1.0156	1.03765	-0.868669	-0.958758	-0.885096	0.48486	0.00319963
	387	O00151	PDZ and LIM domain protein 1	PDLIM1	0.6481	1.10359	0.953358	-0.804982	-0.955465	-0.944597	0.421963	0.00242616
	388	Q969P0	Immunoglobulin superfamily member 8	IGSF8	0.688583	0.956487	1.07004	-0.882932	-0.979253	-0.852928	0.361225	0.00175586
	389	P0C870	Bifunctional peptidase and (3S)-lysyl hydroxylase JMJD7	JMJD7	0.656706	1.0216	1.02224	-1.08094	-0.816331	-0.803277	0.0840185	0.000448766
	390	P49903	Selenide, water dikinase 1	SEPHS1	0.729416	1.03773	0.945514	-0.997375	-0.732688	-0.982594	0.421516	0.000137651
	391	P98171	Rho GTPase-activating protein 4	ARHGAP4	0.73898	0.980772	0.994822	-1.07114	-0.774035	-0.869399	0.281122	0.000117392
	392	Q6F5E8	Capping protein, Arp2/3 and myosin-I linker protein 2	CARMIL2	0.759746	1.00003	0.955394	-1.07195	-0.748121	-0.895091	0.158003	0.000154832
	393	P55789	FAD-linked sulfhydryl oxidase ALR	GFER	0.526165	1.1955	0.937698	-1.07598	-0.832779	-0.750607	0.411208	0.00415987
	394	P33316	Deoxyuridine 5'-triphosphate nucleotidohydrolase, mitochondrial	DUT	0.686853	1.16796	0.842454	-1.03758	-0.813852	-0.845833	0.490369	0.0016547
	395	Q15652	Probable JmjC domain-containing histone demethylation protein 2C	JMJD1C	0.588913	1.14381	0.952698	-0.920185	-0.755157	-1.01008	0.463827	0.00281514
	396	Q96SZ4	Zinc finger and SCAN domain-containing protein 10	ZSCAN10	0.636281	1.09999	0.968839	-0.922981	-0.833478	-0.948651	0.324507	0.00384521
	397	O75600	2-amino-3-ketobutyrate coenzyme A ligase, mitochondrial	GCAT	0.367214	1.0576	1.13308	-1.2174	-0.467459	-0.873036	0.445538	0.00663025
	398	Q9BSQ5	Cerebral cavernous malformations 2 protein	CCM2	0.469934	1.15132	1.02115	-1.0861	-0.677585	-0.878719	0.487512	0.0043728
	399	Q92466	DNA damage-binding protein 2	DDB2	1.01886	0.831354	0.861386	-0.822071	-0.760598	-1.12893	0.33516	0.000800516
	400	P14316	Interferon regulatory factor 2	IRF2	1.03228	0.853333	0.836764	-0.891573	-0.782657	-1.04814	0.0760847	7.08729e-05
	401	P13631	Retinoic acid receptor gamma	RARG	1.01859	0.786644	0.902044	-0.852904	-0.723272	-1.13111	0.267836	0.000771454
	402	Q9ULR3	Protein phosphatase 1H	PPM1H	0.964903	0.855775	0.889669	-0.796082	-0.758207	-1.15606	0.408051	0.00315312
	403	Q9H788	SH2 domain-containing protein 4A	SH2D4A	1.10252	0.712334	0.878322	-0.756915	-0.797696	-1.13857	0.447553	0.000420688
	404	P17676	CCAAT/enhancer-binding protein beta	CEBPB	1.03709	0.881355	0.801758	-0.837694	-0.8164	-1.06611	0.412455	7.81718e-05
	405	Q8WUI4	Histone deacetylase 7	HDAC7	1.05941	0.862942	0.795907	-0.759171	-0.933836	-1.02525	0.487215	8.27809e-05
	406	P62253	Ubiquitin-conjugating enzyme E2 G1	UBE2G1	1.10525	0.791527	0.806439	-0.748487	-0.853135	-1.10159	0.463998	0.000250432
	407	Q8NAA5	Leucine-rich repeat-containing protein 75A	LRRC75A	0.989442	0.872671	0.832014	-0.882209	-0.634497	-1.17742	0.0808936	0.00446632
	408	Q9GZY4	Cytochrome c oxidase assembly factor 1 homolog	COA1	0.934158	0.931686	0.804259	-0.825533	-0.583351	-1.26122	0.369335	0.0096128
	409	O60566	Mitotic checkpoint serine/threonine-protein kinase BUB1 beta	BUB1B	0.877159	0.974315	0.822563	-0.792831	-0.619166	-1.26204	0.411205	0.00865028
	410	P06239	Tyrosine-protein kinase Lck	LCK	0.911225	0.995999	0.749956	-0.770882	-0.595368	-1.29093	0.407579	0.00791571
	411	Q8WY07	Cationic amino acid transporter 3	SLC7A3	1.0229	0.717813	0.924183	-0.988151	-0.52048	-1.15627	0.445377	0.00421454
	412	Q9UH03	Neuronal-specific septin-3	SEPTIN3	0.982919	0.810523	0.893011	-0.93142	-0.584395	-1.17064	0.457439	0.00556212
	413	O94832	Unconventional myosin-Id	MYO1D	0.936941	0.835826	0.909384	-1.00688	-0.538069	-1.1372	0.430221	0.00876193
	414	Q7L190	Developmental pluripotency-associated protein 4	DPPA4	1.05145	0.767517	0.832501	-0.898252	-0.510157	-1.24306	0.344312	0.00694193
	415	Q9HCM7	Fibrosin-1-like protein	FBRSL1	0.774389	0.88157	0.993238	-0.630948	-0.691418	-1.32683	0.382714	0.0108236
	416	Q99962	Endophilin-A1	SH3GL2	0.700597	1.06174	0.890252	-0.696292	-0.669153	-1.28714	0.3311	0.00440839
	417	Q71UM5	40S ribosomal protein S27-like	RPS27L	0.754731	0.94356	0.991898	-0.709208	-0.777067	-1.20391	0.402226	0.0023638
	418	Q96IK1	Biorientation of chromosomes in cell division protein 1	BOD1	0.759227	0.867066	1.06007	-0.677096	-0.816244	-1.19302	0.472678	0.00161027
	419	Q8WY54	Protein phosphatase 1E	PPM1E	0.557549	1.14876	0.940354	-0.725356	-0.722553	-1.19875	0.491274	0.00172592
	420	O14763	Tumor necrosis factor receptor superfamily member 10B	TNFRSF10B	0.778556	0.87371	1.01604	-0.652926	-0.74223	-1.27315	0.277502	0.0063199
	421	Q6DD87	Zinc finger protein 787	ZNF787	0.474385	1.0613	1.06057	-0.627073	-0.674953	-1.29422	0.466843	0.00409591
	422	Q9Y675	SNRPN upstream reading frame protein	SNURF	0.746969	1.13177	0.79942	-0.747194	-0.742516	-1.18845	0.345331	0.000876193
	423	Q9Y2S2	Lambda-crystallin homolog	CRYL1	0.882102	0.887561	0.948469	-0.766879	-0.829436	-1.12182	0.109553	0.00273093
	424	Q05DH4	FHF complex subunit HOOK interacting protein 1A	FHIP1A	0.786068	0.942631	0.957539	-0.84257	-0.632713	-1.21096	0.375587	0.00495599
	425	A0JNW5	UHRF1-binding protein 1-like	UHRF1BP1L	0.816897	0.96938	0.923168	-0.76586	-0.790903	-1.15268	0.303921	0.00203493
	426	Q8N474	Secreted frizzled-related protein 1	SFRP1	0.794724	0.985462	0.892964	-0.732617	-0.669991	-1.27054	0.466003	0.00736801
	427	Q15649	Zinc finger HIT domain-containing protein 3	ZNHIT3	0.975251	1.07472	0.641227	-0.846381	-0.742579	-1.10223	0.497442	0.000549503
	428	Q9BYZ2	L-lactate dehydrogenase A-like 6B	LDHAL6B	0.804315	1.20756	0.67641	-0.938809	-0.76151	-0.987969	0.386286	0.00298511
	429	Q53F39	Metallophosphoesterase 1	MPPE1	1.05507	0.990935	0.571472	-1.00101	-0.440944	-1.17552	0.30951	0.00438561
	430	Q8NEG4	Protein FAM83F	FAM83F	1.03728	0.962387	0.659121	-1.01414	-0.520248	-1.1244	0.301717	0.00260082
	431	Q0ZGT2	Nexilin	NEXN	1.12209	0.967904	0.549282	-1.05368	-0.532907	-1.05268	0.344246	0.00195119
	432	O94854	Uncharacterized protein KIAA0754	KIAA0754	1.10083	1.04983	0.516778	-0.912525	-0.725154	-1.02976	0.479552	0.00396598
	433	Q96BJ8	Engulfment and cell motility protein 3	ELMO3	1.07183	1.27878	0.135307	-1.1307	-0.697337	-0.657887	0.266659	0.0277754
	434	Q9H9S4	Calcium-binding protein 39-like	CAB39L	0.789616	1.45051	0.311278	-0.873293	-0.789317	-0.888798	0.297188	0.0347112
	435	Q96EF6	F-box only protein 17	FBXO17	0.873756	1.42308	0.134463	-0.816922	-0.473379	-1.141	0.285959	0.0308617
	436	Q9NP73	Putative bifunctional UDP-N-acetylglucosamine transferase and deubiquitinase ALG13	ALG13	0.805036	1.28354	0.403432	-1.27778	-0.31403	-0.900198	0.485062	0.0120462
	437	P14902	Indoleamine 2,3-dioxygenase 1	IDO1	0.816826	1.23049	0.56795	-1.01809	-0.495175	-1.102	0.469189	0.00300034
	438	Q9Y4E5	E3 SUMO-protein ligase ZNF451	ZNF451	0.616547	1.15814	0.753921	-1.46405	-0.525326	-0.539226	0.463047	0.0168803
	439	Q9BUK0	Coiled-coil-helix-coiled-coil-helix domain-containing protein 7	CHCHD7	0.68682	1.08416	0.849974	-1.34778	-0.677993	-0.595181	0.0454713	0.00795518
	440	P42338	Phosphatidylinositol 4,5-bisphosphate 3-kinase catalytic subunit beta isoform	PIK3CB	0.350449	1.20884	0.904564	-1.43992	-0.506183	-0.517742	0.379963	0.0158745
	441	Q8NEM7	Transcription factor SPT20 homolog	SUPT20H	0.559848	1.38924	0.599284	-1.03544	-1.05715	-0.455778	0.40735	0.00894664
	442	Q14596	Next to BRCA1 gene 1 protein	NBR1	0.283979	1.50262	0.722779	-0.906768	-0.92912	-0.67349	0.36629	0.0368248
	443	Q9NRP2	COX assembly mitochondrial protein 2 homolog	CMC2	0.489865	1.54168	0.288215	-1.00985	-1.11456	-0.195347	0.354302	0.0371099
	444	O75298	Reticulon-2	RTN2	0.371881	1.46755	0.713551	-0.867879	-0.956188	-0.72892	0.321175	0.0300885
	Accession number: Uniprot accession number (https://www.uniprot.org/)
	Protein name: Protein name
	Gene Symbol： Gene symbol
	Sample name： Z score value
	Fold-change： Fold change
	p-value： p-value (2 groups: T test, 3 or more groups: ANOVA results)
