# Supplementary material for: Laminin-511 Activates the Human Induced Pluripotent Stem Cell Survival via α6β1 Integrin-Fyn-RhoA-ROCK Signaling
Source: Stem Cells Dev. 2022 Nov 8;31(21-22):706–19. doi: 10.1089/scd.2022.0010 (PMC9700348; doi:10.1089/scd.2022.0010)
Supplement: Supplemental data [file Supp_TableS3.xlsx]

## Sheet: Supplementary Table 3
	Supplementary Table 3. 649 proteins in cluster 2.
	Number	Accession Number	Protein Name	Gene Symbol	KK1538-1_iMatrix-511(1)	KK1538-2_iMatrix-511(2)	KK1538-3_iMatrix-511(3)	KK1538-4_collagen+MFGE8(1)	KK1538-5_collagen+MFGE8(2)	KK1538-6_collagen+MFGE8(3)	Fold-change (collagen+MFGE8 / iMatrix-511)	p-value
	1	P51798	H(+)/Cl(-) exchange transporter 7	CLCN7	-0.954434	-1.22547	-0.170783	0.103622	1.23016	1.01691	2.09785	0.0290168
	2	Q8IX21	SMC5-SMC6 complex localization factor protein 2	SLF2	-1.05256	-1.03813	-0.188325	1.25394	-0.0710586	1.09614	2.25271	0.0467197
	3	Q9P0M6	Core histone macro-H2A.2	MACROH2A2	-0.904006	-1.0307	-0.52277	0.939776	0.121564	1.39613	2.28363	0.0337653
	4	P07196	Neurofilament light polypeptide	NEFL	-0.760296	-1.17266	-0.510599	0.636769	0.291669	1.51511	2.90988	0.0281812
	5	P23142	Fibulin-1	FBLN1	-1.40541	-0.366125	-0.790431	1.06219	0.669018	0.830759	2.46733	0.0193852
	6	P55001	Microfibrillar-associated protein 2	MFAP2	-1.55404	-0.127774	-0.663492	1.11619	0.3624	0.866714	10.4792	0.0440372
	7	P15529	Membrane cofactor protein	CD46	-0.954708	-0.680176	-1.05615	1.11495	0.900563	0.675517	2.66784	0.000485814
	8	Q96A11	Galactose-3-O-sulfotransferase 3	GAL3ST3	-0.99384	-0.595369	-1.08	1.05418	1.00242	0.6126	2.90418	0.000975731
	9	Q9NRK6	ATP-binding cassette sub-family B member 10, mitochondrial	ABCB10	-0.930966	-0.486909	-1.20144	0.856047	1.16919	0.594084	2.10478	0.00331207
	10	P09038	Fibroblast growth factor 2	FGF2	-0.941216	-0.565287	-1.16153	0.908172	1.06977	0.690089	2.57959	0.00203789
	11	Q5T9A4	ATPase family AAA domain-containing protein 3B	ATAD3B	-0.895492	-0.666166	-1.13022	0.920078	1.06017	0.711631	2.3756	0.000628956
	12	P52848	Bifunctional heparan sulfate N-deacetylase/N-sulfotransferase 1	NDST1	-0.989399	-0.490166	-1.17487	1.00749	0.944418	0.702524	6.75919	0.00548012
	13	Q9P283	Semaphorin-5B	SEMA5B	-1.19809	-0.368113	-1.02074	1.02099	1.02652	0.539436	3.80214	0.00730819
	14	P10415	Apoptosis regulator Bcl-2	BCL2	-1.25229	-0.375079	-0.961965	1.13148	0.835702	0.622145	2.51403	0.00860994
	15	Q02535	DNA-binding protein inhibitor ID-3	ID3	-1.0743	-0.420482	-1.1366	1.06518	0.872857	0.693346	2.24023	0.00733601
	16	Q9UBN7	Histone deacetylase 6	HDAC6	-1.3071	-0.433409	-0.885947	0.946176	0.916981	0.763303	2.12699	0.0163644
	17	P62745	Rho-related GTP-binding protein RhoB	RHOB	-1.32942	-0.360193	-0.904746	0.979795	0.909594	0.704969	8.24163	0.0186582
	18	P15907	Beta-galactoside alpha-2,6-sialyltransferase 1	ST6GAL1	-1.46311	-0.400274	-0.581883	0.806198	1.24806	0.391008	3.09194	0.0191144
	19	Q969Y2	tRNA modification GTPase GTPBP3, mitochondrial	GTPBP3	-1.18742	-0.699425	-0.756148	0.897591	1.18907	0.556336	2.91667	0.00201702
	20	P33897	ATP-binding cassette sub-family D member 1	ABCD1	-1.53839	-0.332495	-0.626904	1.00513	0.79866	0.694007	3.75702	0.0376071
	21	Q9H5V8	CUB domain-containing protein 1	CDCP1	-1.45803	-0.585902	-0.352687	1.19004	0.965481	0.241098	3.73513	0.0234029
	22	Q9NRX5	Serine incorporator 1	SERINC1	-1.5724	-0.435576	-0.48806	0.889951	0.897536	0.708551	4.18228	0.0428697
	23	Q8WXE9	Stonin-2	STON2	-1.076	-0.252568	-1.17481	0.733291	0.50168	1.26841	2.52894	0.0123186
	24	P31431	Syndecan-4	SDC4	-1.17529	-0.482516	-0.972133	0.729894	0.723094	1.17695	4.06659	0.00320516
	25	Q15004	PCNA-associated factor	PCLAF	-1.2587	-0.489876	-0.867158	0.815207	0.637361	1.16316	2.23054	0.00436687
	26	Q6UB99	Ankyrin repeat domain-containing protein 11	ANKRD11	-1.32529	-0.245241	-0.968321	0.640717	0.818971	1.07916	4.08405	0.0215581
	27	Q9UHW9	Solute carrier family 12 member 6	SLC12A6	-1.36827	-0.19004	-0.946707	0.675172	0.73401	1.09583	6.80403	0.0278766
	28	P48067	Sodium- and chloride-dependent glycine transporter 1	SLC6A9	-1.33002	-0.180257	-1.02553	0.829614	0.814232	0.891965	18.906	0.0384211
	29	Q16666	Gamma-interferon-inducible protein 16	IFI16	-1.25749	-0.218181	-1.07616	0.864451	0.698612	0.988768	160.257	0.0272816
	30	Q70Z35	Phosphatidylinositol 3,4,5-trisphosphate-dependent Rac exchanger 2 protein	PREX2	-1.34262	-0.162081	-1.01798	0.935627	0.798346	0.788709	3.10301	0.0390319
	31	P08069	Insulin-like growth factor 1 receptor	IGF1R	-1.15996	-0.240914	-1.1737	0.917556	0.783287	0.873738	8.43601	0.0291608
	32	Q6NXT6	Transmembrane anterior posterior transformation protein 1 homolog	TAPT1	-0.660619	-0.274036	-1.55213	0.725688	0.912405	0.848691	3.66243	0.0457804
	33	O00124	UBX domain-containing protein 8	UBXN8	-0.581402	-0.362852	-1.53871	0.592092	0.834987	1.05589	2.69693	0.0321847
	34	P52803	Ephrin-A5	EFNA5	-1.04195	-0.496615	-1.09404	0.579219	0.910308	1.14308	2.03586	0.00241891
	35	Q96L50	Leucine-rich repeat protein 1	LRR1	-0.855548	-0.472604	-1.28917	0.615371	0.993364	1.00859	2.32863	0.00674839
	36	Q9Y250	Leucine zipper putative tumor suppressor 1	LZTS1	-0.738916	-0.420475	-1.3995	0.716606	0.688709	1.15358	2.11618	0.0133269
	37	Q9NUA8	Zinc finger and BTB domain-containing protein 40	ZBTB40	-0.967289	-0.140748	-1.38661	0.934797	0.905274	0.654581	3.09074	0.0387606
	38	Q9HD26	Golgi-associated PDZ and coiled-coil motif-containing protein	GOPC	-1.20793	-0.0265592	-1.21588	0.950576	0.879417	0.620375	2.69925	0.0464761
	39	O75414	Nucleoside diphosphate kinase 6	NME6	-0.775235	-0.201922	-1.51285	0.83925	0.788782	0.861975	2.96829	0.0480574
	40	Q9UBS9	SUN domain-containing ossification factor	SUCO	-0.845715	-0.215191	-1.45597	0.862433	0.882938	0.77151	9.94906	0.041571
	41	Q9Y227	Ectonucleoside triphosphate diphosphohydrolase 4	ENTPD4	-1.00453	-0.0894803	-1.38841	0.802027	0.832697	0.8477	14.9947	0.0499954
	42	Q7Z494	Nephrocystin-3	NPHP3	-1.00916	-0.0592701	-1.38247	0.615683	0.874161	0.961057	3.28759	0.0456993
	43	Q8N3Z3	GTP-binding protein 8	GTPBP8	-0.95773	-0.222307	-1.36305	0.760795	0.955714	0.826578	2.36881	0.0334935
	44	Q6UXH9	Inactive serine protease PAMR1	PAMR1	-1.15262	-0.311834	-1.1258	1.00004	0.649616	0.940594	20.0642	0.0147771
	45	Q9Y2J4	Angiomotin-like protein 2	AMOTL2	-0.930713	-0.514694	-1.19582	1.07925	0.616378	0.945599	7.4337	0.00289768
	46	P16870	Carboxypeptidase E	CPE	-0.934527	-0.489602	-1.15552	1.16249	0.3954	1.02176	32.0402	0.00546726
	47	P34741	Syndecan-2	SDC2	-0.831666	-0.352112	-1.38631	0.944749	0.656037	0.969305	6.23284	0.0203147
	48	P23760	Paired box protein Pax-3	PAX3	-0.878156	-0.316751	-1.37347	0.987775	0.697514	0.883092	48.9365	0.0236287
	49	Q8IWF2	FAD-dependent oxidoreductase domain-containing protein 2	FOXRED2	-0.944908	-0.379209	-1.29165	0.891254	0.779533	0.94498	47.7338	0.0196739
	50	Q9BRB3	Phosphatidylinositol N-acetylglucosaminyltransferase subunit Q	PIGQ	-0.975	-0.284863	-1.29519	1.12536	0.748485	0.681207	4.93445	0.0161909
	51	Q9H2S1	Small conductance calcium-activated potassium channel protein 2	KCNN2	-0.619549	-0.811373	-1.09739	0.206655	1.2498	1.07185	2.11644	0.0214343
	52	Q9H334	Forkhead box protein P1	FOXP1	-0.714577	-0.661141	-1.18755	0.312049	1.05276	1.19846	3.12995	0.0101081
	53	Q96EY8	Corrinoid adenosyltransferase	MMAB	-0.860272	-0.802593	-1.02805	0.606064	0.94683	1.13802	2.01206	0.00270919
	54	Q56NI9	N-acetyltransferase ESCO2	ESCO2	-0.847529	-0.757184	-1.08564	0.646805	0.913755	1.1298	2.14214	0.000805304
	55	Q71U36	Tubulin alpha-1A chain	TUBA1A	-0.804931	-0.828478	-1.0202	0.462626	1.02237	1.16861	2.6068	0.0091975
	56	Q13523	Serine/threonine-protein kinase PRP4 homolog	PRPF4B	-0.811709	-0.905862	-0.849233	0.309061	0.85037	1.40737	2.27326	0.0318508
	57	Q16394	Exostosin-1	EXT1	-0.899178	-0.378322	-1.0702	-0.0351413	1.36868	1.01416	3.5301	0.0465307
	58	P0DME0	Protein SETSIP	SETSIP	-1.13181	-0.625683	-0.722472	0.128012	1.06795	1.284	6.74604	0.0282846
	59	Q92581	Sodium/hydrogen exchanger 6	SLC9A6	-0.851346	-0.612226	-1.05588	0.172412	1.14634	1.2007	3.31663	0.0254642
	60	Q5HYA8	Meckelin	TMEM67	-0.637006	-1.57839	-0.218692	0.719152	0.673909	1.04103	2.9839	0.0471422
	61	Q9BX74	TM2 domain-containing protein 1	TM2D1	-0.709662	-1.36872	-0.547187	0.750253	0.971366	0.903953	9.02721	0.0151848
	62	Q13449	Limbic system-associated membrane protein	LSAMP	-0.802634	-1.40333	-0.384062	0.82132	0.874389	0.894321	15.9406	0.0275645
	63	Q9GZU1	Mucolipin-1	MCOLN1	-0.699006	-1.40062	-0.514268	0.81618	0.938473	0.859241	15.7659	0.0216113
	64	Q10589	Bone marrow stromal antigen 2	BST2	-0.871444	-1.38237	-0.306068	0.671643	0.91146	0.976779	2.90092	0.0239497
	65	Q8WTP8	Apoptosis-enhancing nuclease	AEN	-0.676491	-1.46653	-0.402943	0.786767	1.05696	0.702228	7.67816	0.0241351
	66	Q9UNN8	Endothelial protein C receptor	PROCR	-0.666953	-1.42409	-0.508457	0.768714	0.885471	0.945318	4.5311	0.0225533
	67	Q9NP64	Nucleolar protein of 40 kDa	ZCCHC17	-0.878556	-1.37243	-0.320633	0.705833	0.894088	0.971693	13.0279	0.0240187
	68	Q92504	Zinc transporter SLC39A7	SLC39A7	-0.875148	-1.31364	-0.421312	0.670404	0.957112	0.982582	2.89766	0.0123541
	69	Q09019	Dystrophia myotonica WD repeat-containing protein	DMWD	-1.04988	-1.35995	-0.0489392	0.698203	0.814736	0.945834	5.06278	0.0495701
	70	Q5VTL8	Pre-mRNA-splicing factor 38B	PRPF38B	-1.01652	-1.35562	-0.107797	0.624237	0.981973	0.873731	2.32311	0.0387436
	71	O60671	Cell cycle checkpoint protein RAD1	RAD1	-1.13462	-1.28095	-0.0408204	0.645763	0.988773	0.821857	2.01358	0.045368
	72	P35548	Homeobox protein MSX-2	MSX2	-1.13363	-1.2114	-0.152557	1.11073	0.573587	0.813265	9.5126	0.0244799
	73	Q9BVC6	Transmembrane protein 109	TMEM109	-1.19167	-1.23468	-0.0442165	0.933778	0.749591	0.787203	2.95429	0.0491066
	74	P13591	Neural cell adhesion molecule 1	NCAM1	-1.12206	-1.26244	-0.102676	1.02478	0.638394	0.823998	67.4679	0.0359865
	75	Q9BX79	Receptor for retinol uptake STRA6	STRA6	-1.18015	-1.23228	-0.0690058	0.879168	0.684119	0.918153	47.8093	0.0444621
	76	P78414	Iroquois-class homeodomain protein IRX-1	IRX1	-1.05878	-1.23999	-0.288466	0.764803	0.990621	0.83182	8.05816	0.0227934
	77	Q8NBJ9	SID1 transmembrane family member 2	SIDT2	-1.02352	-1.26099	-0.304291	0.864521	0.728474	0.99581	6.63676	0.0207386
	78	Q9H920	RING finger protein 121	RNF121	-1.04629	-1.29821	-0.208969	0.890478	0.847969	0.815021	3.24305	0.0349285
	79	P13284	Gamma-interferon-inducible lysosomal thiol reductase	IFI30	-0.984	-1.28266	-0.324386	0.878707	1.00302	0.709322	3.8272	0.0188595
	80	Q6UXH1	Protein disulfide isomerase CRELD2	CRELD2	-1.01933	-1.23429	-0.372316	0.890814	0.865345	0.869775	33.3263	0.0211198
	81	O43493	Trans-Golgi network integral membrane protein 2	TGOLN2	-0.998903	-1.34963	-0.18649	0.817228	0.822637	0.895161	19.5074	0.0384964
	82	Q9BRK3	Matrix remodeling-associated protein 8	MXRA8	-1.06908	-1.16321	-0.350523	1.15711	0.82665	0.599062	9.7877	0.007826
	83	O00305	Voltage-dependent L-type calcium channel subunit beta-4	CACNB4	-1.3591	-1.00793	-0.145573	0.790369	0.924356	0.79788	6.66285	0.0415911
	84	Q6NWY9	Pre-mRNA-processing factor 40 homolog B	PRPF40B	-1.45266	-0.881323	-0.165706	0.820472	0.875194	0.804022	19.9763	0.0460341
	85	Q9BY12	S phase cyclin A-associated protein in the endoplasmic reticulum	SCAPER	-1.23016	-1.15556	-0.0945363	0.579606	0.962656	0.937987	2.8699	0.0349687
	86	P08138	Tumor necrosis factor receptor superfamily member 16	NGFR	-1.38601	-0.932737	-0.10945	1.15977	0.480168	0.788259	3.37589	0.030761
	87	O15068	Guanine nucleotide exchange factor DBS	MCF2L	-1.49018	-0.437604	-0.598068	0.666424	0.760442	1.09899	7.06951	0.0234574
	88	P43121	Cell surface glycoprotein MUC18	MCAM	-1.47915	-0.536691	-0.556121	0.930246	0.79052	0.851194	9.88739	0.0295972
	89	Q01974	Tyrosine-protein kinase transmembrane receptor ROR2	ROR2	-1.45057	-0.518628	-0.606835	0.983607	0.688462	0.903966	7.91841	0.0214185
	90	P21675	Transcription initiation factor TFIID subunit 1	TAF1	-1.46986	-0.467164	-0.634361	0.758214	0.916206	0.896962	2.10275	0.0286068
	91	Q9P0U4	CXXC-type zinc finger protein 1	CXXC1	-1.45298	-0.350554	-0.757832	0.854839	0.804423	0.902107	2.52012	0.0328912
	92	O95477	Phospholipid-transporting ATPase ABCA1	ABCA1	-1.42083	-0.63722	-0.549939	0.929972	0.842152	0.835869	8.17773	0.0233217
	93	Q96B23	Uncharacterized protein C18orf25	C18orf25	-1.41242	-0.644212	-0.547683	0.887749	0.738448	0.978115	3.40534	0.0187862
	94	P17050	Alpha-N-acetylgalactosaminidase	NAGA	-1.29492	-0.689986	-0.667475	1.02582	0.698341	0.928217	2.39918	0.00528664
	95	Q9BXY0	Protein MAK16 homolog	MAK16	-1.29575	-0.723588	-0.648595	0.923734	0.906608	0.83759	3.89116	0.0119004
	96	Q9UBV2	Protein sel-1 homolog 1	SEL1L	-1.35819	-0.687831	-0.592065	0.967642	0.826702	0.843741	2.94535	0.0157572
	97	Q9NUM4	Transmembrane protein 106B	TMEM106B	-1.40273	-0.779789	-0.416096	0.855972	0.867486	0.875161	18.0046	0.0265173
	98	P16070	CD44 antigen	CD44	-1.46759	-0.7272	-0.344327	0.944491	0.664439	0.930188	8.83641	0.0286966
	99	Q96M94	Kelch-like protein 15	KLHL15	-1.54319	-0.606989	-0.364054	0.840347	0.764625	0.909262	5.59528	0.0414238
	100	Q9NWB6	Arginine and glutamate-rich protein 1	ARGLU1	-1.48146	-0.704384	-0.332611	0.793463	0.661132	1.06386	3.02973	0.0276853
	101	P78504	Protein jagged-1	JAG1	-1.46297	-0.595832	-0.4435	0.847038	0.495531	1.15973	10.5512	0.0168333
	102	Q92545	Transmembrane protein 131	TMEM131	-1.45828	-0.782923	-0.307025	0.833525	0.883113	0.831589	5.49702	0.0362535
	103	Q9H4G0	Band 4.1-like protein 1	EPB41L1	-1.52672	-0.724963	-0.21377	0.949972	0.604349	0.911135	3.43467	0.0413019
	104	Q9UD71	Protein phosphatase 1 regulatory subunit 1B	PPP1R1B	-1.33424	-0.685069	-0.582082	0.609505	0.828049	1.16383	2.55537	0.00546525
	105	Q5T2R2	All trans-polyprenyl-diphosphate synthase PDSS1	PDSS1	-1.27276	-0.772122	-0.618074	0.841775	1.04279	0.778398	3.51552	0.00580083
	106	O75127	Pentatricopeptide repeat-containing protein 1, mitochondrial	PTCD1	-1.19041	-0.727934	-0.743683	0.625192	1.15024	0.886594	2.18412	0.00116212
	107	Q6SJ93	Serine protease FAM111B	FAM111B	-1.32743	-0.71079	-0.588156	0.636068	0.96745	1.02286	4.43047	0.00635302
	108	Q9HCL2	Glycerol-3-phosphate acyltransferase 1, mitochondrial	GPAM	-1.21612	-0.927424	-0.529014	0.901866	0.890706	0.879983	4.84414	0.0122048
	109	Q8N129	Protein canopy homolog 4	CNPY4	-1.20195	-0.927961	-0.549158	0.891326	0.902075	0.885673	4.08946	0.0110035
	110	Q15041	ADP-ribosylation factor-like protein 6-interacting protein 1	ARL6IP1	-1.16099	-0.977063	-0.538055	1.00105	0.875711	0.799348	3.20295	0.00629506
	111	Q9BXQ6	Transmembrane protein 121B	TMEM121B	-1.25629	-0.975025	-0.375702	0.685139	0.87823	1.04365	14.3755	0.0123413
	112	Q8NBI3	Draxin	DRAXIN	-1.18945	-1.00895	-0.428587	0.772013	0.74436	1.11061	2.08142	0.00664232
	113	Q86Y46	Keratin, type II cytoskeletal 73	KRT73	-1.18003	-0.975075	-0.518335	0.844525	0.879723	0.949189	4.56163	0.0103951
	114	Q15223	Nectin-1	NECTIN1	-1.28644	-0.999482	-0.305053	0.876111	0.770561	0.944305	8.61918	0.0244771
	115	Q6UXD5	Seizure 6-like protein 2	SEZ6L2	-1.16531	-0.927338	-0.57913	0.680642	0.971798	1.01934	3.26547	0.00193321
	116	Q8IYK4	Procollagen galactosyltransferase 2	COLGALT2	-1.13016	-1.03289	-0.513925	0.854625	0.890313	0.932043	66.8354	0.0104949
	117	Q9NUM3	Zinc transporter ZIP9	SLC39A9	-0.987495	-1.2146	-0.350344	0.505235	1.21866	0.828538	4.16302	0.00771543
	118	Q9H825	mRNA N(3)-methylcytidine methyltransferase METTL8	METTL8	-1.03274	-1.22471	-0.348925	0.723884	1.03037	0.852118	2.35723	0.0150595
	119	Q99541	Perilipin-2	PLIN2	-0.966169	-1.07819	-0.623414	0.613442	1.14742	0.906918	2.12199	0.00106079
	120	P53355	Death-associated protein kinase 1	DAPK1	-1.09875	-1.07637	-0.467694	0.831939	1.11	0.700866	2.27146	0.00405462
	121	P50453	Serpin B9	SERPINB9	-1.15678	-0.903626	-0.563008	0.613843	1.26203	0.74754	2.15032	0.00279711
	122	P27037	Activin receptor type-2A	ACVR2A	-0.787788	-0.660681	-1.08311	1.31831	0.991215	0.222057	6.69095	0.0235201
	123	Q8IZE3	Protein-associating with the carboxyl-terminal domain of ezrin	SCYL3	-0.798467	-0.78131	-0.91845	1.28964	1.11171	0.0968772	2.62024	0.0446612
	124	Q86WA9	Sodium-independent sulfate anion transporter	SLC26A11	-0.822801	-0.835573	-0.952955	1.16128	1.12302	0.327028	12.8	0.0214981
	125	Q9BVS5	tRNA (adenine(58)-N(1))-methyltransferase, mitochondrial	TRMT61B	-0.82723	-0.926545	-0.887037	1.3486	0.737586	0.554622	2.41327	0.0169621
	126	Q96S94	Cyclin-L2	CCNL2	-1.11659	-0.759737	-0.771446	1.28202	0.73122	0.634534	3.06397	0.0037621
	127	P56199	Integrin alpha-1	ITGA1	-1.26228	-0.928141	-0.369959	1.109	0.975907	0.475468	12.9526	0.00777034
	128	Q5SXM8	DNL-type zinc finger protein	DNLZ	-1.03725	-0.90485	-0.658152	1.25281	0.985867	0.361576	2.3975	0.0123441
	129	Q9UHL4	Dipeptidyl peptidase 2	DPP7	-0.864111	-1.17719	-0.332036	1.34692	0.969458	0.0569559	2.50698	0.032808
	130	P06213	Insulin receptor	INSR	-1.16604	-0.810106	-0.464355	1.16896	1.18055	0.0909868	42.409	0.0269451
	131	Q96QT4	Transient receptor potential cation channel subfamily M member 7	TRPM7	-1.10237	-0.862388	-0.371071	1.5965	0.571236	0.168093	15.1897	0.0477276
	132	Q9NWM8	Peptidyl-prolyl cis-trans isomerase FKBP14	FKBP14	-0.535355	-1.15798	-0.822358	1.05819	1.23584	0.221663	2.73426	0.0163245
	133	Q6NUS6	Tectonic-3	TCTN3	-0.443558	-1.36053	-0.689805	1.1598	1.01444	0.319655	3.50487	0.0117009
	134	P28749	Retinoblastoma-like protein 1	RBL1	-0.920654	-1.06042	-0.59764	0.95542	1.28088	0.342407	2.22819	0.0119666
	135	Q6ZRV2	Protein FAM83H	FAM83H	-0.91089	-1.20653	-0.520459	0.991054	1.05305	0.593779	2.68128	0.0028342
	136	Q6PIU2	Neutral cholesterol ester hydrolase 1	NCEH1	-0.802897	-1.30233	-0.515415	0.950707	1.05345	0.616477	2.38553	0.00586908
	137	O15431	High affinity copper uptake protein 1	SLC31A1	-0.742528	-1.07356	-0.852235	1.11759	1.01871	0.53203	2.13662	0.00297297
	138	Q6ZRP7	Sulfhydryl oxidase 2	QSOX2	-0.724466	-1.08583	-0.884543	0.908334	1.10872	0.677782	2.39229	0.000446334
	139	Q9GZX3	Carbohydrate sulfotransferase 6	CHST6	-0.824796	-1.0667	-0.805823	1.05998	1.00376	0.633578	6.1392	0.000838494
	140	Q9Y234	Lipoyltransferase 1, mitochondrial	LIPT1	-0.423161	-0.865184	-1.30403	0.776794	1.15306	0.662528	2.07401	0.00807477
	141	Q5T3U5	ATP-binding cassette sub-family C member 10	ABCC10	-0.231938	-1.06435	-1.26403	0.815203	0.753527	0.991585	2.61649	0.0277045
	142	Q5SNT2	Transmembrane protein 201	TMEM201	-0.402092	-1.06771	-1.16118	0.734309	0.870613	1.02606	2.11637	0.0109923
	143	Q9P2K2	Thioredoxin domain-containing protein 16	TXNDC16	-0.434588	-0.986354	-1.20298	0.787509	0.712411	1.124	2.43383	0.00601548
	144	Q13286	Battenin	CLN3	-0.288254	-1.02408	-1.27759	0.865213	0.860492	0.864223	21.0179	0.0282787
	145	Q9NZJ4	Sacsin	SACS	-0.405185	-0.969426	-1.25571	0.788451	0.895024	0.946844	2.32167	0.017022
	146	P11309	Serine/threonine-protein kinase pim-1	PIM1	-0.424703	-1.01178	-1.2082	0.849592	0.937555	0.857535	2.14084	0.0162738
	147	Q9NPF0	CD320 antigen	CD320	-0.469674	-1.05515	-1.13948	0.908776	0.898213	0.857315	42.7117	0.0133946
	148	O00458	Interferon-related developmental regulator 1	IFRD1	-0.502464	-1.04504	-1.12386	0.916506	0.79795	0.956903	2.59645	0.00872991
	149	P54289	Voltage-dependent calcium channel subunit alpha-2/delta-1	CACNA2D1	-0.438336	-1.09144	-1.12521	0.869596	0.908723	0.876669	45.9187	0.0153646
	150	Q96EU7	C1GALT1-specific chaperone 1	C1GALT1C1	-0.533425	-1.04171	-1.10666	0.821707	0.91522	0.944867	2.21628	0.008051
	151	A6NMB9	Fidgetin-like protein 2	FIGNL2	-0.568507	-0.957593	-1.16168	0.899289	0.860766	0.927726	63.4562	0.00865665
	152	P78540	Arginase-2, mitochondrial	ARG2	-0.574696	-1.01813	-1.10042	0.951201	0.877823	0.864215	2.89772	0.00694289
	153	Q9BRS2	Serine/threonine-protein kinase RIO1	RIOK1	-0.579435	-0.994368	-1.12023	0.906207	0.869398	0.918427	23.8254	0.00778377
	154	Q15904	V-type proton ATPase subunit S1	ATP6AP1	-0.61999	-0.91933	-1.15788	0.953696	0.859177	0.884329	4.89884	0.00605606
	155	Q4G0N4	NAD kinase 2, mitochondrial	NADK2	-0.261547	-1.104	-1.21193	0.931869	0.9267	0.718913	2.25561	0.0243013
	156	Q96RD7	Pannexin-1	PANX1	-0.350713	-1.09353	-1.16057	0.828424	1.07555	0.700836	2.47804	0.0116692
	157	Q86X52	Chondroitin sulfate synthase 1	CHSY1	-0.204304	-0.92021	-1.39812	0.694988	0.871493	0.956152	2.56115	0.0347888
	158	P58005	Sestrin-3	SESN3	-0.278064	-0.835637	-1.42952	0.724743	0.876124	0.942351	2.18003	0.0324213
	159	Q9H7Z3	Nuclear exosome regulator NRDE2	NRDE2	-0.353992	-0.779152	-1.41468	0.818009	0.640157	1.08966	4.49877	0.019045
	160	Q8TBB5	Kelch domain-containing protein 4	KLHDC4	-0.302904	-0.834059	-1.42329	0.887157	0.845738	0.827358	8.71004	0.0337754
	161	P85037	Forkhead box protein K1	FOXK1	-0.344194	-1.22722	-1.033	0.733923	0.834364	1.03613	2.85589	0.0154557
	162	P55011	Solute carrier family 12 member 2	SLC12A2	-0.316603	-1.36366	-0.87764	0.615643	0.922565	1.0197	2.58358	0.0187275
	163	A2RU67	Protein FAM234B	FAM234B	-0.392362	-1.24663	-0.977304	0.740513	0.817047	1.05874	3.22125	0.0118768
	164	Q9HAZ1	Dual specificity protein kinase CLK4	CLK4	0.00163591	-1.41243	-0.981608	0.598758	0.703962	1.08968	4.24973	0.0495165
	165	Q92765	Secreted frizzled-related protein 3	FRZB	-0.0331771	-1.22291	-1.20228	0.989454	0.730217	0.738698	9.97495	0.0474734
	166	Q8TD10	Mirror-image polydactyly gene 1 protein	MIPOL1	-0.168155	-1.22673	-1.12876	0.987778	0.630801	0.905066	2.84025	0.0287376
	167	Q9Y5F9	Protocadherin gamma-B6	PCDHGB6	-0.177462	-1.21957	-1.13056	1.04743	0.66782	0.812343	7.51696	0.0273313
	168	Q14CZ7	FAST kinase domain-containing protein 3, mitochondrial	FASTKD3	-0.144199	-1.21851	-1.16479	0.783251	0.911069	0.833177	2.60218	0.0390967
	169	Q6UWY0	Arylsulfatase K	ARSK	-0.108859	-1.35607	-1.03204	0.894286	0.808306	0.794371	3.57264	0.0459833
	170	Q92769	Histone deacetylase 2	HDAC2	-0.126603	-1.32885	-1.05071	0.947724	0.750756	0.807675	3.3986	0.0411453
	171	Q9HAU5	Regulator of nonsense transcripts 2	UPF2	-0.266797	-1.21339	-1.10624	0.896974	0.822107	0.867353	2.03657	0.0282846
	172	O60832	H/ACA ribonucleoprotein complex subunit DKC1	DKC1	-0.0882195	-1.27743	-1.1191	0.903353	0.646605	0.934797	2.21191	0.0405023
	173	Q9NY61	Protein AATF	AATF	-0.149593	-1.34609	-0.994007	0.992726	0.937746	0.559223	2.68014	0.030203
	174	O60507	Protein-tyrosine sulfotransferase 1	TPST1	-0.309792	-1.37953	-0.87685	0.935506	0.932276	0.69839	6.32634	0.0252389
	175	P43307	Translocon-associated protein subunit alpha	SSR1	-0.385668	-1.47605	-0.698268	0.861986	0.836378	0.861626	7.09631	0.0341602
	176	P30825	High affinity cationic amino acid transporter 1	SLC7A1	-0.449046	-1.35543	-0.81141	0.920515	0.943264	0.752112	2.57426	0.0179651
	177	P49759	Dual specificity protein kinase CLK1	CLK1	-0.298381	-1.40718	-0.852215	0.854257	0.960811	0.742711	9.86323	0.0295733
	178	Q7Z6M4	Transcription termination factor 4, mitochondrial	MTERF4	-0.362241	-1.43237	-0.779433	0.836384	0.880871	0.856795	18.9365	0.0312047
	179	P30533	Alpha-2-macroglobulin receptor-associated protein	LRPAP1	-0.395899	-1.40654	-0.787403	0.905165	0.899464	0.785209	2.95599	0.0261072
	180	P27797	Calreticulin	CALR	-0.278281	-1.39876	-0.879887	0.763683	0.915835	0.877414	5.70458	0.0320967
	181	Q9BRK5	45 kDa calcium-binding protein	SDF4	-0.330778	-1.42844	-0.807701	0.88588	0.843583	0.83746	2.78479	0.0325424
	182	P49641	Alpha-mannosidase 2x	MAN2A2	-0.360879	-1.56109	-0.569691	0.679293	0.858934	0.953428	6.06556	0.0409204
	183	P31641	Sodium- and chloride-dependent taurine transporter	SLC6A6	-0.359608	-1.5343	-0.623437	0.738216	0.877245	0.901886	2.49749	0.0397411
	184	Q8WXF0	Serine/arginine-rich splicing factor 12	SRSF12	-0.364617	-1.59125	-0.513234	0.700734	0.792037	0.976329	8.84125	0.0457688
	185	Q9P2E3	NFX1-type zinc finger-containing protein 1	ZNFX1	-0.221851	-1.57382	-0.620199	0.536686	1.0729	0.80628	2.77727	0.0427573
	186	P18433	Receptor-type tyrosine-protein phosphatase alpha	PTPRA	-0.175398	-1.51154	-0.788625	0.872607	0.71105	0.89191	28.482	0.0478795
	187	Q13206	Probable ATP-dependent RNA helicase DDX10	DDX10	-0.332598	-1.50062	-0.702189	0.839841	0.819119	0.876446	2.43012	0.0388741
	188	Q96AE7	Tetratricopeptide repeat protein 17	TTC17	-0.298778	-1.48875	-0.74466	0.810295	0.840875	0.881017	2.48346	0.0393541
	189	P53999	Activated RNA polymerase II transcriptional coactivator p15	SUB1	-0.489388	-1.39213	-0.724224	0.804698	0.781059	1.01999	2.78493	0.0174502
	190	Q8N5F7	NF-kappa-B-activating protein	NKAP	-0.524815	-1.48508	-0.543758	0.782857	0.739286	1.03151	6.15364	0.0255994
	191	Q9P2C4	Transmembrane protein 181	TMEM181	-0.417891	-1.41493	-0.718372	0.99879	0.547396	1.00501	2.07077	0.014567
	192	P07305	Histone H1.0	H1-0	-0.276383	-1.57695	-0.546501	0.881799	0.43622	1.08181	2.73942	0.0382834
	193	P55081	Microfibrillar-associated protein 1	MFAP1	-0.275213	-1.47958	-0.747028	0.952518	0.588134	0.961171	2.70513	0.0303823
	194	P11802	Cyclin-dependent kinase 4	CDK4	-0.360026	-1.60454	-0.499046	0.848029	0.701503	0.914077	2.07776	0.0497588
	195	P10071	Transcriptional activator GLI3	GLI3	-0.419183	-1.5395	-0.560314	0.901932	0.710237	0.906832	27.016	0.037518
	196	Q9P2N2	Rho GTPase-activating protein 28	ARHGAP28	-0.384935	-1.49408	-0.637792	1.01853	0.586412	0.911866	2.2707	0.0256649
	197	Q9UEE9	Craniofacial development protein 1	CFDP1	-0.494892	-1.51171	-0.522995	0.866489	0.65477	1.00834	3.54612	0.028482
	198	Q9Y2C2	Uronyl 2-sulfotransferase	UST	-0.480217	-1.57491	-0.446956	0.873185	0.824242	0.804653	6.21154	0.0455932
	199	Q9BY67	Cell adhesion molecule 1	CADM1	-0.612007	-1.51913	-0.402919	0.892929	0.745091	0.896033	72.2417	0.0363647
	200	P13611	Versican core protein	VCAN	-0.46802	-1.54114	-0.517855	0.891776	0.765657	0.869582	8.92653	0.0390364
	201	O00461	Golgi integral membrane protein 4	GOLIM4	-0.623802	-1.53053	-0.369801	0.907844	0.783596	0.832696	5.94905	0.0398933
	202	O60906	Sphingomyelin phosphodiesterase 2	SMPD2	-0.498318	-1.52135	-0.496944	0.783154	1.05966	0.673796	2.48058	0.028847
	203	Q6P4E1	Protein GOLM2	GOLM2	-0.452489	-1.49267	-0.615819	0.887423	0.832175	0.84138	6.94411	0.0336574
	204	Q96L58	Beta-1,3-galactosyltransferase 6	B3GALT6	-0.408817	-1.52639	-0.588958	0.853898	0.961844	0.708419	2.55522	0.0350469
	205	Q9HBW0	Lysophosphatidic acid receptor 2	LPAR2	-0.611322	-1.24988	-0.800522	0.701429	0.90983	1.05046	4.4489	0.00345144
	206	Q6IEG0	U11/U12 small nuclear ribonucleoprotein 48 kDa protein	SNRNP48	-0.651827	-1.26868	-0.742335	0.706746	0.947369	1.00872	3.2558	0.00426599
	207	Q9UPY5	Cystine/glutamate transporter	SLC7A11	-0.678142	-1.22618	-0.765356	0.706239	0.870987	1.09245	2.56605	0.00177448
	208	Q96EN9	Required for excision 1-B domain-containing protein	REX1BD	-0.738352	-1.2971	-0.612752	0.684536	0.994531	0.969136	2.30972	0.00565835
	209	O95232	Luc7-like protein 3	LUC7L3	-0.670003	-1.21437	-0.76613	0.610376	0.886253	1.15388	2.07612	0.0015638
	210	Q8NBJ4	Golgi membrane protein 1	GOLM1	-0.662961	-1.13418	-0.837306	0.468747	1.0188	1.1469	2.77191	0.00359534
	211	Q13563	Polycystin-2	PKD2	-0.735677	-1.24036	-0.652113	0.527903	0.976509	1.12374	2.88086	0.00241313
	212	Q8NEZ3	WD repeat-containing protein 19	WDR19	-0.592837	-1.34702	-0.672905	0.738714	1.13644	0.737607	2.00357	0.00692118
	213	Q9Y6M5	Zinc transporter 1	SLC30A1	-0.596973	-1.35514	-0.687901	0.808212	0.954894	0.876911	2.43667	0.0156329
	214	Q9P0T7	Proton-transporting V-type ATPase complex assembly regulator TMEM9	TMEM9	-0.717263	-1.33295	-0.569366	1.04009	0.623249	0.95624	2.14315	0.00657219
	215	O60462	Neuropilin-2	NRP2	-0.667362	-1.34437	-0.63067	0.927033	0.760431	0.954938	7.92291	0.0125493
	216	Q70UQ0	Inhibitor of nuclear factor kappa-B kinase-interacting protein	IKBIP	-0.671622	-1.30373	-0.670783	0.976297	0.673799	0.996041	2.10221	0.00536797
	217	Q9GZU3	Transmembrane protein 39B	TMEM39B	-0.803233	-1.27488	-0.592307	0.920753	0.885432	0.864232	23.1295	0.0121759
	218	Q9BUF7	Protein crumbs homolog 3	CRB3	-0.807053	-1.34779	-0.475403	0.883421	0.872854	0.873968	10.5697	0.0203657
	219	Q9UK58	Cyclin-L1	CCNL1	-0.705091	-1.37873	-0.541615	0.876044	0.800591	0.948797	6.78298	0.0184974
	220	O14657	Torsin-1B	TOR1B	-0.780492	-1.3565	-0.489163	0.929285	0.784412	0.912459	2.82337	0.0179746
	221	P04216	Thy-1 membrane glycoprotein	THY1	-0.733397	-1.34871	-0.550456	1.01251	0.84636	0.77369	3.58144	0.0129265
	222	Q5ZPR3	CD276 antigen	CD276	-0.54114	-1.42024	-0.644509	0.916484	0.782723	0.906688	10.6091	0.0224001
	223	Q9Y6X5	Bis(5'-adenosyl)-triphosphatase ENPP4	ENPP4	-0.560725	-1.4679	-0.553145	0.838499	0.837509	0.905758	12.0248	0.0291669
	224	O60704	Protein-tyrosine sulfotransferase 2	TPST2	-0.604562	-1.36471	-0.670324	0.884888	0.887492	0.867217	5.75298	0.018508
	225	P05155	Plasma protease C1 inhibitor	SERPING1	-0.555076	-1.4269	-0.624702	0.890303	0.856978	0.859393	4.83367	0.0248028
	226	P11362	Fibroblast growth factor receptor 1	FGFR1	-0.582184	-1.37276	-0.679538	0.891278	0.848367	0.894833	4.04069	0.0191942
	227	O15118	NPC intracellular cholesterol transporter 1	NPC1	-0.598418	-1.37832	-0.656408	0.878529	0.885246	0.869366	26.4972	0.0197879
	228	O00592	Podocalyxin	PODXL	-0.638601	-1.36605	-0.633286	0.819416	0.915686	0.902837	7.9002	0.017404
	229	Q01105	Protein SET	SET	-0.651775	-1.35742	-0.628916	0.833243	0.818789	0.98608	5.78814	0.0144921
	230	Q06418	Tyrosine-protein kinase receptor TYRO3	TYRO3	-0.596086	-1.36191	-0.681742	0.916952	0.849219	0.873571	12.3936	0.01789
	231	Q9Y289	Sodium-dependent multivitamin transporter	SLC5A6	-0.627935	-1.34417	-0.675478	0.946005	0.846568	0.855007	4.53059	0.0153423
	232	Q92820	Gamma-glutamyl hydrolase	GGH	-0.528274	-1.38051	-0.705179	1.02063	0.738369	0.85496	2.39584	0.0147598
	233	P07197	Neurofilament medium polypeptide	NEFM	-0.64397	-1.31663	-0.699575	0.932339	0.87847	0.849365	112.058	0.0135834
	234	Q9BYC5	Alpha-(1,6)-fucosyltransferase	FUT8	-0.622882	-1.32848	-0.701759	0.958487	0.840753	0.853885	3.30475	0.0136553
	235	Q9NRF9	DNA polymerase epsilon subunit 3	POLE3	-0.816456	-1.21087	-0.666151	0.846605	0.898623	0.948249	105.954	0.00666086
	236	Q8IYR6	Tomoregulin-1	TMEFF1	-0.833609	-1.23775	-0.608995	0.952457	0.830754	0.897144	4.04792	0.00855796
	237	Q5IJ48	Protein crumbs homolog 2	CRB2	-0.747141	-1.25718	-0.674607	0.93917	0.796594	0.94317	35.6184	0.00719499
	238	Q9UHB7	AF4/FMR2 family member 4	AFF4	-0.781582	-1.27545	-0.611796	0.825337	0.859965	0.98353	4.60924	0.00918079
	239	P11279	Lysosome-associated membrane glycoprotein 1	LAMP1	-0.769813	-1.23048	-0.690466	0.905672	0.853467	0.93162	14.5655	0.00779543
	240	P26583	High mobility group protein B2	HMGB2	-0.733537	-1.20528	-0.754774	0.958829	0.779381	0.95538	4.6663	0.00316388
	241	O95490	Adhesion G protein-coupled receptor L2	ADGRL2	-0.828517	-1.21441	-0.639825	0.955873	0.752418	0.974459	3.36277	0.00358724
	242	O75976	Carboxypeptidase D	CPD	-0.815555	-1.16865	-0.722559	0.939086	0.846265	0.92141	4.63401	0.00421056
	243	P05556	Integrin beta-1	ITGB1	-0.789788	-1.17832	-0.737565	0.931793	0.853514	0.920366	7.21125	0.00481094
	244	Q9BXS9	Solute carrier family 26 member 6	SLC26A6	-0.716559	-1.21732	-0.762032	0.92651	0.89392	0.875482	30.0935	0.00741669
	245	Q8WTV0	Scavenger receptor class B member 1	SCARB1	-0.672096	-1.24269	-0.771925	0.87969	0.932077	0.874942	3.94507	0.00894149
	246	Q92673	Sortilin-related receptor	SORL1	-0.587132	-1.27551	-0.806326	0.859192	0.939085	0.87069	3.10637	0.0118247
	247	Q8NBN3	Transmembrane protein 87A	TMEM87A	-0.663753	-1.24988	-0.770949	0.903728	0.905177	0.875675	7.6943	0.00982585
	248	Q9UKT7	F-box/LRR-repeat protein 3	FBXL3	-0.735544	-1.23328	-0.714953	0.803362	0.858128	1.02229	16.3374	0.0040372
	249	Q3ZCQ3	Membrane protein FAM174B	FAM174B	-0.686689	-1.23056	-0.77311	0.899106	0.851988	0.939262	18.8536	0.00767044
	250	Q9H0X4	Protein FAM234A	FAM234A	-0.707326	-1.24052	-0.740025	0.903427	0.84302	0.941428	3.2265	0.0078125
	251	O15318	DNA-directed RNA polymerase III subunit RPC7	POLR3G	-0.619577	-1.2669	-0.788008	0.904797	0.832135	0.937557	9.69573	0.010148
	252	O00462	Beta-mannosidase	MANBA	-0.639834	-1.25759	-0.7787	0.825107	0.85922	0.991794	2.63319	0.00738108
	253	Q9NY47	Voltage-dependent calcium channel subunit alpha-2/delta-2	CACNA2D2	-0.666845	-1.25799	-0.75579	0.860258	0.861877	0.958486	5.93991	0.00881211
	254	A6NGU5	Putative glutathione hydrolase 3 proenzyme	GGT3P	-0.669451	-1.32139	-0.668732	0.885572	0.86741	0.906595	24.7187	0.0145141
	255	P13473	Lysosome-associated membrane glycoprotein 2	LAMP2	-0.677734	-1.31227	-0.672812	0.847652	0.907332	0.907838	12.3302	0.013406
	256	P35613	Basigin	BSG	-0.723934	-1.28633	-0.66142	0.915169	0.83586	0.920654	5.50301	0.0110724
	257	P07602	Prosaposin	PSAP	-0.738211	-1.25277	-0.694063	0.892008	0.877487	0.915548	5.29871	0.00967654
	258	Q92542	Nicastrin	NCSTN	-0.671254	-1.2746	-0.731527	0.896624	0.880066	0.900687	11.7671	0.0112915
	259	Q96QE2	Proton myo-inositol cotransporter	SLC2A13	-0.674915	-1.30394	-0.673747	0.961475	0.979552	0.711575	6.67973	0.00666055
	260	Q7Z408	CUB and sushi domain-containing protein 2	CSMD2	-0.667409	-1.2293	-0.790884	0.911142	0.958341	0.818107	30.3293	0.0064328
	261	Q12913	Receptor-type tyrosine-protein phosphatase eta	PTPRJ	-0.702711	-1.23431	-0.751803	0.939984	0.922808	0.826031	28.9831	0.00688288
	262	P07199	Major centromere autoantigen B	CENPB	-0.776533	-1.1342	-0.799599	0.98573	0.941136	0.783468	2.42822	0.00076136
	263	Q96MU7	YTH domain-containing protein 1	YTHDC1	-0.609394	-1.15554	-0.917716	0.751705	0.860997	1.06995	2.19643	0.00164604
	264	Q7L014	Probable ATP-dependent RNA helicase DDX46	DDX46	-0.728538	-1.10648	-0.858328	0.811339	0.742328	1.13968	2.46569	0.000429616
	265	Q9Y4C5	Carbohydrate sulfotransferase 2	CHST2	-0.520897	-1.20877	-0.899319	0.912256	0.581783	1.13494	5.24074	0.00277313
	266	P52926	High mobility group protein HMGI-C	HMGA2	-0.466506	-1.29093	-0.849282	0.846874	0.626091	1.13376	2.33461	0.00615021
	267	P29317	Ephrin type-A receptor 2	EPHA2	-0.532375	-1.10467	-1.02826	0.893637	0.69746	1.07421	2.79878	0.00239834
	268	P62995	Transformer-2 protein homolog beta	TRA2B	-0.524751	-1.18344	-0.949615	0.932217	0.683209	1.04237	2.29684	0.00349929
	269	Q9BX67	Junctional adhesion molecule C	JAM3	-0.63916	-1.21957	-0.805936	0.996308	0.646736	1.02162	6.16393	0.00173237
	270	Q14012	Calcium/calmodulin-dependent protein kinase type 1	CAMK1	-0.59814	-1.18838	-0.862401	1.09687	0.577692	0.974364	2.19208	0.0016384
	271	P08648	Integrin alpha-5	ITGA5	-0.635621	-1.24185	-0.789852	1.00028	0.692335	0.97471	8.9715	0.00298222
	272	Q9H307	Pinin	PNN	-0.601238	-1.28552	-0.762072	0.983695	0.672595	0.992545	2.97127	0.00485154
	273	Q92541	RNA polymerase-associated protein RTF1 homolog	RTF1	-0.661464	-1.1637	-0.85118	1.00734	0.63924	1.02976	2.55483	0.000847871
	274	Q5JS37	NHL repeat-containing protein 3	NHLRC3	-0.627917	-1.12255	-0.942616	0.89113	0.760508	1.04144	2.8564	0.00135432
	275	Q15287	RNA-binding protein with serine-rich domain 1	RNPS1	-0.629227	-1.18929	-0.869423	1.0033	0.77842	0.906215	3.44693	0.00343171
	276	Q8WVC0	RNA polymerase-associated protein LEO1	LEO1	-0.583994	-1.17393	-0.928413	0.898434	0.812088	0.975816	7.93731	0.00590337
	277	P54284	Voltage-dependent L-type calcium channel subunit beta-3	CACNB3	-0.637021	-1.1941	-0.854026	0.953269	0.742323	0.989552	37.9853	0.00262047
	278	P17480	Nucleolar transcription factor 1	UBTF	-0.593223	-1.20285	-0.887277	0.931773	0.799119	0.952461	5.27335	0.00637221
	279	P51688	N-sulphoglucosamine sulphohydrolase	SGSH	-0.604882	-1.12971	-0.957247	0.969017	0.765251	0.957572	2.45883	0.00272308
	280	P00749	Urokinase-type plasminogen activator	PLAU	-0.462518	-1.30404	-0.870135	0.856493	0.818343	0.961854	18.1978	0.0162282
	281	Q13740	CD166 antigen	ALCAM	-0.36817	-1.36628	-0.863669	0.855004	0.843624	0.899488	12.617	0.0262271
	282	O75475	PC4 and SFRS1-interacting protein	PSIP1	-0.444819	-1.31944	-0.862093	0.888398	0.77277	0.965185	2.83386	0.0165059
	283	Q7Z3C6	Autophagy-related protein 9A	ATG9A	-0.414014	-1.33931	-0.863643	0.870476	0.817951	0.92854	2.53517	0.0213885
	284	Q08170	Serine/arginine-rich splicing factor 4	SRSF4	-0.550601	-1.28632	-0.822864	0.884077	0.828886	0.946822	6.81314	0.012706
	285	P49760	Dual specificity protein kinase CLK2	CLK2	-0.528163	-1.2501	-0.88232	0.909291	0.776949	0.974344	2.81041	0.00936268
	286	Q8N7H5	RNA polymerase II-associated factor 1 homolog	PAF1	-0.600146	-1.28591	-0.774309	0.921884	0.755946	0.982537	4.02788	0.00797572
	287	Q07955	Serine/arginine-rich splicing factor 1	SRSF1	-0.543727	-1.27639	-0.838	0.923473	0.778923	0.955725	3.76563	0.010388
	288	Q9NY97	N-acetyllactosaminide beta-1,3-N-acetylglucosaminyltransferase 2	B3GNT2	-0.52121	-1.35084	-0.764821	0.858492	0.876692	0.901683	6.34707	0.0188404
	289	P01130	Low-density lipoprotein receptor	LDLR	-0.544178	-1.32472	-0.777335	0.926195	0.798314	0.921728	8.4007	0.0144541
	290	P45973	Chromobox protein homolog 5	CBX5	-0.510182	-1.37058	-0.746235	0.902237	0.824166	0.900596	4.3173	0.0199499
	291	P07910	Heterogeneous nuclear ribonucleoproteins C1/C2	HNRNPC	-0.556178	-1.34683	-0.739616	0.896084	0.845944	0.900601	6.96339	0.0174715
	292	Q9Y639	Neuroplastin	NPTN	-0.543137	-1.29151	-0.823174	0.941801	0.853072	0.862945	14.6808	0.013706
	293	P51665	26S proteasome non-ATPase regulatory subunit 7	PSMD7	-0.496783	-1.32329	-0.821557	0.900351	0.886622	0.854654	5.03814	0.0178739
	294	Q15758	Neutral amino acid transporter B(0)	SLC1A5	-0.548029	-1.30819	-0.794995	0.97598	0.82135	0.853888	3.64852	0.0127859
	295	P43243	Matrin-3	MATR3	-0.504864	-1.28131	-0.866903	0.924548	0.824499	0.904026	4.65916	0.0143976
	296	O14647	Chromodomain-helicase-DNA-binding protein 2	CHD2	-0.487569	-1.29958	-0.85606	0.932816	0.793348	0.917048	2.34447	0.0147754
	297	Q6PK18	2-oxoglutarate and iron-dependent oxygenase domain-containing protein 3	OGFOD3	-0.498576	-1.23267	-0.928357	0.953575	0.905557	0.800474	6.52872	0.0113744
	298	P22413	Ectonucleotide pyrophosphatase/phosphodiesterase family member 1	ENPP1	-0.501491	-1.23319	-0.923467	0.923995	0.960797	0.773351	3.18904	0.00994764
	299	Q96JJ7	Protein disulfide-isomerase TMX3	TMX3	-0.583385	-1.18203	-0.915221	0.966839	0.960645	0.753148	2.5496	0.00403005
	300	Q8NC54	Keratinocyte-associated transmembrane protein 2	KCT2	-0.506377	-1.18931	-0.975223	0.886713	0.883975	0.900221	16.7596	0.012545
	301	P04920	Anion exchange protein 2	SLC4A2	-0.468612	-1.23933	-0.94568	0.853088	0.926997	0.873537	5.08508	0.0150352
	302	O14646	Chromodomain-helicase-DNA-binding protein 1	CHD1	-0.424607	-1.26172	-0.951619	0.911795	0.840632	0.885523	10.7244	0.0181748
	303	Q9HCG8	Pre-mRNA-splicing factor CWC22 homolog	CWC22	-0.490602	-1.24619	-0.921742	0.867518	0.884154	0.906862	2.69126	0.0147106
	304	Q86X95	Corepressor interacting with RBPJ 1	CIR1	-0.436612	-1.15219	-1.05857	0.852514	0.788597	1.00627	93.8965	0.0109625
	305	Q13823	Nucleolar GTP-binding protein 2	GNL2	-0.370119	-1.20947	-1.04774	0.906419	0.854703	0.866209	5.96127	0.0205494
	306	O60513	Beta-1,4-galactosyltransferase 4	B4GALT4	-0.465932	-1.17678	-1.01379	0.922093	0.777751	0.956654	3.16931	0.0106456
	307	Q9NUY8	TBC1 domain family member 23	TBC1D23	-0.586176	-1.12648	-0.97567	0.803155	1.02485	0.860316	2.02313	0.00322463
	308	Q9HCU9	Breast cancer metastasis-suppressor 1	BRMS1	-0.631655	-1.13119	-0.939845	0.946257	0.868268	0.888162	5.8024	0.00547444
	309	Q8NE00	Transmembrane protein 104	TMEM104	-0.652307	-1.17254	-0.873709	0.946443	0.928899	0.823212	3.61133	0.00467283
	310	O96001	Protein phosphatase 1 regulatory subunit 17	PPP1R17	-0.598589	-1.13986	-0.956824	0.940993	0.913871	0.840405	20.3268	0.00624223
	311	Q9BT09	Protein canopy homolog 3	CNPY3	-0.647774	-1.1542	-0.894997	0.996904	0.914243	0.785828	7.05536	0.00241691
	312	O95251	Histone acetyltransferase KAT7	KAT7	-0.618393	-1.1634	-0.915273	0.926005	0.902251	0.868808	2.18666	0.00708973
	313	O14656	Torsin-1A	TOR1A	-0.619948	-1.18432	-0.887964	0.963861	0.895166	0.833202	2.65479	0.00596197
	314	O75648	Mitochondrial tRNA-specific 2-thiouridylase 1	TRMU	-0.573387	-1.22581	-0.879646	0.852181	0.925529	0.901129	4.52761	0.0102026
	315	Q15043	Metal cation symporter ZIP14	SLC39A14	-0.618361	-1.18404	-0.89144	0.877876	0.880686	0.935278	4.74895	0.00755423
	316	Q8NE71	ATP-binding cassette sub-family F member 1	ABCF1	-0.545335	-1.20829	-0.923615	0.900269	0.876534	0.900437	3.50681	0.0112722
	317	Q9Y388	RNA-binding motif protein, X-linked 2	RBMX2	-0.649836	-1.14896	-0.903847	0.867309	0.871836	0.963502	4.74678	0.00469332
	318	Q15696	U2 small nuclear ribonucleoprotein auxiliary factor 35 kDa subunit-related protein 2	ZRSR2	-0.665114	-1.14878	-0.88513	0.890579	1.01845	0.790003	10.0236	0.00172389
	319	Q7L0J3	Synaptic vesicle glycoprotein 2A	SV2A	-0.705976	-1.17445	-0.82459	0.88335	0.948047	0.87362	3.24372	0.00503292
	320	Q9BXP2	Solute carrier family 12 member 9	SLC12A9	-0.661598	-1.19285	-0.840507	0.809661	0.953531	0.931761	3.67374	0.00460437
	321	P30291	Wee1-like protein kinase	WEE1	-0.718166	-1.14341	-0.850488	0.876561	0.900117	0.935388	2.95486	0.00421046
	322	Q8IZQ1	WD repeat and FYVE domain-containing protein 3	WDFY3	-0.717032	-1.11427	-0.876412	0.755958	0.980199	0.971554	2.80096	0.000494675
	323	Q6PD62	RNA polymerase-associated protein CTR9 homolog	CTR9	-0.713886	-1.14967	-0.847049	0.911269	0.930686	0.868649	3.90142	0.00439451
	324	Q9Y3B9	RRP15-like protein	RRP15	-0.742703	-1.09068	-0.888369	0.911348	0.893785	0.916622	5.51095	0.00296524
	325	Q16352	Alpha-internexin	INA	-0.774055	-0.994617	-0.897635	0.891061	0.544047	1.2312	2.27277	0.00742489
	326	P51654	Glypican-3	GPC3	-0.736426	-0.936953	-0.881995	0.871917	0.282878	1.40058	2.53439	0.0305471
	327	Q8WUQ7	Cactin	CACTIN	-0.67312	-0.843395	-1.11878	0.751165	0.592276	1.29185	2.55588	0.004138
	328	Q68CR1	Protein sel-1 homolog 3	SEL1L3	-0.541595	-1.02419	-1.10285	0.996672	0.677344	0.994623	3.52802	0.00223573
	329	Q96IZ7	Serine/Arginine-related protein 53	RSRC1	-0.606035	-0.96196	-1.09466	1.05075	0.575859	1.03604	3.52248	0.00116528
	330	P10451	Osteopontin	SPP1	-0.307296	-0.885244	-1.2951	1.10194	0.325245	1.06045	3.05157	0.0126468
	331	Q68CZ2	Tensin-3	TNS3	-0.631353	-0.853305	-1.12802	1.13048	0.406135	1.07606	2.28897	0.00569626
	332	Q9NZC7	WW domain-containing oxidoreductase	WWOX	-0.703036	-0.843011	-1.1077	1.19336	0.533205	0.927182	2.0558	0.00292112
	333	O15540	Fatty acid-binding protein, brain	FABP7	-0.707178	-0.861877	-1.03938	1.15399	0.348174	1.10627	2.59778	0.0133928
	334	P11137	Microtubule-associated protein 2	MAP2	-0.705645	-1.03418	-0.905304	1.11596	0.449609	1.07956	2.05331	0.00667052
	335	Q53F19	Nuclear cap-binding protein subunit 3	NCBP3	-0.505747	-1.13048	-0.938698	1.11153	0.358324	1.10507	2.12498	0.00666684
	336	Q9HCB6	Spondin-1	SPON1	-0.8912	-0.867696	-0.898596	1.10561	0.445148	1.10673	84.8587	0.0149879
	337	Q9Y277	Voltage-dependent anion-selective channel protein 3	VDAC3	-0.865986	-0.862183	-0.932398	1.13917	0.458782	1.06261	2.50156	0.0136298
	338	Q14563	Semaphorin-3A	SEMA3A	-0.887918	-0.834789	-0.869549	1.19482	0.277645	1.11979	3.32089	0.0274606
	339	Q92688	Acidic leucine-rich nuclear phosphoprotein 32 family member B	ANP32B	-0.89316	-1.07327	-0.703135	0.98469	0.553507	1.13136	2.30532	0.0020893
	340	Q9Y3E1	Hepatoma-derived growth factor-related protein 3	HDGFL3	-0.91038	-1.16744	-0.59453	0.911546	0.688447	1.07236	3.31225	0.00157532
	341	Q13243	Serine/arginine-rich splicing factor 5	SRSF5	-0.850264	-1.14052	-0.704404	0.96209	0.704334	1.02877	2.28115	0.000521951
	342	O15047	Histone-lysine N-methyltransferase SETD1A	SETD1A	-0.867939	-1.12219	-0.704794	0.89985	0.710756	1.08431	2.17005	0.000409185
	343	Q7Z4V5	Hepatoma-derived growth factor-related protein 2	HDGFL2	-0.803306	-1.20748	-0.633733	0.917934	0.578739	1.14784	2.43245	0.00175643
	344	Q8TCZ2	CD99 antigen-like protein 2	CD99L2	-0.798966	-1.22028	-0.656748	1.02653	0.708312	0.941159	9.71255	0.00223594
	345	Q8IXK0	Polyhomeotic-like protein 2	PHC2	-0.864191	-1.12247	-0.706808	1.04717	0.678364	0.967938	5.57577	0.000418475
	346	Q93098	Protein Wnt-8b	WNT8B	-0.864242	-1.06462	-0.749967	1.08667	0.562757	1.0294	53.3316	0.00215159
	347	P09429	High mobility group protein B1	HMGB1	-0.834882	-1.16493	-0.672177	1.12867	0.650679	0.89264	3.38654	0.000890348
	348	Q96EE4	Coiled-coil domain-containing protein 126	CCDC126	-0.867903	-1.18095	-0.625551	1.11543	0.752968	0.806006	11.015	0.00133616
	349	P25391	Laminin subunit alpha-1	LAMA1	-0.708456	-1.27996	-0.609797	0.989913	0.476494	1.1318	12.0193	0.00390418
	350	Q5H9L2	Transcription elongation factor A protein-like 5	TCEAL5	-0.767502	-1.1602	-0.612905	1.14762	0.248183	1.14481	8.88086	0.0145949
	351	Q9NRA0	Sphingosine kinase 2	SPHK2	-1.08768	-1.03814	-0.522145	0.727755	0.744033	1.17617	2.23943	0.00191443
	352	Q9H313	Protein tweety homolog 1	TTYH1	-0.994567	-1.12207	-0.5126	0.740717	0.663954	1.22456	4.43155	0.00238809
	353	Q9BZA7	Protocadherin-11 X-linked	PCDH11X	-1.25526	-0.803958	-0.541734	1.00914	0.480301	1.11151	4.7074	0.00377511
	354	P80370	Protein delta homolog 1	DLK1	-1.25746	-0.894049	-0.38341	1.07398	0.375613	1.08533	31.8557	0.00821467
	355	Q96SB3	Neurabin-2	PPP1R9B	-1.2033	-0.962685	-0.427654	1.01535	0.501046	1.07724	2.95077	0.0048064
	356	Q9H1E3	Nuclear ubiquitous casein and cyclin-dependent kinase substrate 1	NUCKS1	-1.11691	-1.06011	-0.440232	1.13425	0.585488	0.897517	3.00249	0.0038961
	357	Q8TCU6	Phosphatidylinositol 3,4,5-trisphosphate-dependent Rac exchanger 1 protein	PREX1	-1.06853	-0.880964	-0.688543	0.982323	0.458791	1.19692	3.05072	0.00594758
	358	Q99715	Collagen alpha-1(XII) chain	COL12A1	-1.06513	-0.95694	-0.656814	0.90666	0.635191	1.13704	15.2862	0.000811204
	359	P29373	Cellular retinoic acid-binding protein 2	CRABP2	-1.05857	-1.01322	-0.582171	1.03766	0.552269	1.06403	2.37372	0.00146795
	360	P17677	Neuromodulin	GAP43	-1.11199	-0.957604	-0.578284	1.02615	0.542467	1.07926	2.98649	0.00166433
	361	P39687	Acidic leucine-rich nuclear phosphoprotein 32 family member A	ANP32A	-1.06479	-0.940137	-0.665162	0.974429	0.571441	1.12422	2.78136	0.00144408
	362	Q9C004	Protein sprouty homolog 4	SPRY4	-0.834188	-0.793802	-1.06425	1.16841	0.674764	0.849064	2.86992	0.00125826
	363	P55157	Microsomal triglyceride transfer protein large subunit	MTTP	-0.747769	-0.843338	-1.12154	1.01083	0.820037	0.881779	3.28251	0.000796159
	364	O95297	Myelin protein zero-like protein 1	MPZL1	-0.765162	-0.8206	-1.12473	0.985204	0.76993	0.955357	6.57677	0.000503199
	365	P98179	RNA-binding protein 3	RBM3	-0.856093	-0.618444	-1.18986	1.01182	0.626822	1.02576	2.05398	0.00137173
	366	P00918	Carbonic anhydrase 2	CA2	-0.839238	-0.689166	-1.16222	1.00251	0.702486	0.985627	3.26977	0.000809636
	367	P19022	Cadherin-2	CDH2	-0.805614	-0.779394	-1.12477	0.965053	0.760393	0.984329	10.9705	0.000418109
	368	P24821	Tenascin	TNC	-0.836176	-0.761477	-1.10437	1.05662	0.697748	0.947652	153.701	0.000267258
	369	Q504Y2	Extracellular tyrosine-protein kinase PKDCC	PKDCC	-0.890103	-0.6429	-1.16717	0.928828	0.869181	0.902167	43.3455	0.00645298
	370	O75503	Ceroid-lipofuscinosis neuronal protein 5	CLN5	-0.884671	-0.707554	-1.12187	0.945964	0.876206	0.89193	125.062	0.0035034
	371	P23352	Anosmin-1	ANOS1	-0.811666	-0.633295	-1.22917	1.03548	0.734282	0.904374	3.27095	0.00316446
	372	Q96AQ8	Mitochondrial calcium uniporter regulator 1	MCUR1	-0.870068	-0.600745	-1.20923	0.931152	0.766059	0.982831	2.37736	0.00472117
	373	P26992	Ciliary neurotrophic factor receptor subunit alpha	CNTFR	-0.923235	-0.681673	-1.09909	1.01073	0.747137	0.946133	163.278	0.000544503
	374	Q8TDR0	TRAF3-interacting protein 1	TRAF3IP1	-0.988564	-0.536974	-1.15145	0.955165	0.77753	0.944288	3.35544	0.00631161
	375	Q6P4I2	WD repeat-containing protein 73	WDR73	-0.921454	-0.608086	-1.15229	0.878077	0.735137	1.06862	2.337	0.00153119
	376	Q15406	Nuclear receptor subfamily 6 group A member 1	NR6A1	-0.912237	-0.624707	-1.15499	0.963893	0.76059	0.967454	3.9694	0.00248823
	377	O00219	Hyaluronan synthase 3	HAS3	-0.942334	-0.652364	-1.11276	0.941987	0.847973	0.917496	14.3946	0.00410856
	378	Q9H0K1	Serine/threonine-protein kinase SIK2	SIK2	-0.741343	-0.773853	-1.18032	0.815979	1.05437	0.825162	2.31647	0.00130128
	379	Q96RR1	Twinkle mtDNA helicase	TWNK	-0.750437	-0.556114	-1.33116	0.786791	1.0341	0.81682	3.88189	0.0107317
	380	Q96SL1	Solute carrier family 49 member 4	SLC49A4	-0.670888	-0.858465	-1.17245	0.890976	0.855842	0.954987	10.846	0.00509612
	381	Q9NV66	S-adenosyl-L-methionine-dependent tRNA 4-demethylwyosine synthase TYW1	TYW1	-0.659152	-0.823466	-1.20978	0.932139	0.933545	0.826717	3.35402	0.0062044
	382	Q8IWA5	Choline transporter-like protein 2	SLC44A2	-0.698195	-0.690151	-1.28409	0.892758	0.832027	0.947651	2.78584	0.0103048
	383	Q13309	S-phase kinase-associated protein 2	SKP2	-0.764803	-0.834226	-1.12006	0.898475	0.906261	0.914353	2.34518	0.00352891
	384	Q86VW0	SEC14 domain and spectrin repeat-containing protein 1	SESTD1	-0.603358	-0.791523	-1.27586	0.937343	0.847904	0.885489	2.82396	0.011393
	385	Q9NRB3	Carbohydrate sulfotransferase 12	CHST12	-0.742275	-0.635402	-1.28455	1.0316	0.843351	0.787276	16.0932	0.0067355
	386	O75319	RNA/RNP complex-1-interacting phosphatase	DUSP11	-0.775299	-0.787302	-1.14931	0.944903	0.929028	0.837982	2.38748	0.00276051
	387	Q99608	Necdin	NDN	-0.858359	-0.757122	-1.08218	1.12042	0.887845	0.689395	2.99183	0.000468749
	388	P04626	Receptor tyrosine-protein kinase erbB-2	ERBB2	-0.769582	-0.720829	-1.19514	0.995216	0.987884	0.702446	2.6656	0.00121588
	389	Q9H5Q4	Dimethyladenosine transferase 2, mitochondrial	TFB2M	-0.754523	-0.829905	-1.12425	0.930697	1.01391	0.764077	2.07128	0.000433112
	390	P05412	Transcription factor AP-1	JUN	-0.631536	-0.606203	-1.3877	0.918533	0.914624	0.792286	26.6204	0.0186599
	391	Q96A23	Copine-4	CPNE4	-0.599559	-0.701246	-1.34347	0.972159	0.816397	0.855723	26.8803	0.0142086
	392	Q9GZT6	Coiled-coil domain-containing protein 90B, mitochondrial	CCDC90B	-0.472295	-0.611422	-1.47001	0.719688	1.06258	0.771455	2.69673	0.0225445
	393	Q8TEY7	Ubiquitin carboxyl-terminal hydrolase 33	USP33	-0.601214	-0.580407	-1.41358	1.00478	0.674512	0.915917	2.63891	0.0155378
	394	Q96CM3	Mitochondrial RNA pseudouridine synthase RPUSD4	RPUSD4	-0.563873	-0.521814	-1.48534	0.865305	0.850525	0.855201	2.33757	0.032017
	395	Q7Z4L5	Tetratricopeptide repeat protein 21B	TTC21B	-0.61429	-0.698627	-1.31759	0.988191	1.01272	0.629602	2.21762	0.00538072
	396	Q6ZPD9	Probable C-mannosyltransferase DPY19L3	DPY19L3	-1.1538	-0.610488	-0.902568	0.624068	0.969098	1.07369	2.06894	0.00111733
	397	Q7Z449	Cytochrome P450 2U1	CYP2U1	-1.33065	-0.408062	-0.876681	0.774587	0.922205	0.918604	2.04435	0.0197638
	398	Q9C0H6	Kelch-like protein 4	KLHL4	-1.15673	-0.456629	-1.04464	0.866183	0.953464	0.83835	4.3726	0.0129897
	399	Q5JPE7	Nodal modulator 2	NOMO2	-1.02577	-0.585415	-1.03052	0.509844	1.13929	0.992568	2.04582	0.00233281
	400	Q9NZM1	Myoferlin	MYOF	-1.15098	-0.543744	-0.984651	0.79968	0.984293	0.895399	43.3617	0.00642865
	401	Q8N0Z8	tRNA pseudouridine synthase-like 1	PUSL1	-1.0369	-0.926187	-0.748476	1.02326	0.712708	0.975593	4.78129	0.000164335
	402	Q9C0H2	Protein tweety homolog 3	TTYH3	-1.09292	-0.847704	-0.771472	1.02129	0.747193	0.943619	2.13832	0.000168205
	403	Q92871	Phosphomannomutase 1	PMM1	-1.25024	-0.723417	-0.691986	0.991933	0.678545	0.995168	3.87727	0.00264704
	404	O14773	Tripeptidyl-peptidase 1	TPP1	-1.0999	-0.858242	-0.757744	0.94801	0.788917	0.978957	4.42906	0.000405341
	405	P35659	Protein DEK	DEK	-1.15302	-0.858652	-0.694421	0.975408	0.833801	0.896882	2.68003	0.00301675
	406	P34903	Gamma-aminobutyric acid receptor subunit alpha-3	GABRA3	-1.20239	-0.663611	-0.822822	0.801211	1.02555	0.862066	2.31307	0.00309037
	407	Q9H093	NUAK family SNF1-like kinase 2	NUAK2	-1.08266	-0.701088	-0.932385	0.866793	0.871702	0.97764	2.61199	0.00175845
	408	Q13595	Transformer-2 protein homolog alpha	TRA2A	-1.07356	-0.803611	-0.848521	0.921256	0.852382	0.952058	5.61758	0.000766302
	409	Q5H8A4	GPI ethanolamine phosphate transferase 2	PIGG	-1.10335	-0.699472	-0.912054	0.854327	0.950541	0.910007	4.86463	0.00274448
	410	O75882	Attractin	ATRN	-1.08604	-0.741662	-0.893257	0.94587	0.922099	0.852995	88.7042	0.00165071
	411	Q9UGP8	Translocation protein SEC63 homolog	SEC63	-1.12572	-0.753385	-0.838213	0.90084	0.933329	0.883148	3.48114	0.00338766
	412	Q9H3G5	Probable serine carboxypeptidase CPVL	CPVL	-1.14028	-0.694672	-0.875296	0.943205	0.873222	0.893817	2.94979	0.00426511
	413	Q6P4F1	Alpha-(1,3)-fucosyltransferase 10	FUT10	-1.21867	-0.753746	-0.714317	0.842909	0.807603	1.03622	4.36436	0.00298373
	414	Q01130	Serine/arginine-rich splicing factor 2	SRSF2	-1.13441	-0.726279	-0.849604	0.999146	0.883033	0.828112	2.74503	0.00145925
	415	O75752	UDP-GalNAc:beta-1,3-N-acetylgalactosaminyltransferase 1	B3GALNT1	-1.2244	-0.646646	-0.81775	0.899849	0.849211	0.939733	22.4182	0.00787916
	416	Q8IZP9	Adhesion G-protein coupled receptor G2	ADGRG2	-1.20584	-0.715586	-0.776533	0.864755	0.953875	0.879326	92.2201	0.00597819
	417	Q96B54	Zinc finger protein 428	ZNF428	-1.25685	-0.649084	-0.748384	1.12756	0.731335	0.795419	2.25522	0.00256437
	418	O15240	Neurosecretory protein VGF	VGF	-1.19542	-0.783466	-0.723189	0.898622	0.887501	0.915952	115.358	0.00658446
	419	Q9Y2G5	GDP-fucose protein O-fucosyltransferase 2	POFUT2	-1.16666	-0.75116	-0.790331	0.962219	0.878114	0.867814	2.24415	0.00380242
	420	Q9NZ53	Podocalyxin-like protein 2	PODXL2	-1.21684	-0.564465	-0.891964	0.994589	0.780595	0.898082	4.13997	0.00640088
	421	Q5T2S8	Outer dynein arm-docking complex subunit 2	ODAD2	-1.2297	-0.553283	-0.886813	0.884596	0.79433	0.990866	18.7639	0.00776748
	422	O75096	Low-density lipoprotein receptor-related protein 4	LRP4	-1.29668	-0.54036	-0.787238	1.07075	0.612964	0.940562	2.46972	0.0049255
	423	Q7Z4H8	Protein O-glucosyltransferase 3	POGLUT3	-1.14998	-0.515208	-1.00895	0.974777	0.848177	0.851189	2.75309	0.0089747
	424	P10915	Hyaluronan and proteoglycan link protein 1	HAPLN1	-1.07528	-0.596996	-1.01655	1.03134	0.737417	0.920072	83.4552	0.00150536
	425	Q8WUA8	Tsukushi	TSKU	-1.01327	-0.499317	-1.1439	0.855101	0.724903	1.07647	2.47478	0.00403878
	426	P41440	Reduced folate transporter	SLC19A1	-1.1311	-0.545529	-1.00878	0.879138	0.878794	0.927476	2.48062	0.00933297
	427	Q9NQ29	Putative RNA-binding protein Luc7-like 1	LUC7L	-1.09033	-0.550088	-1.03237	0.931527	0.698777	1.04248	2.19841	0.00213599
	428	Q96SB8	Structural maintenance of chromosomes protein 6	SMC6	-1.03202	-0.62658	-1.04596	0.842761	0.881407	0.980394	3.86994	0.0032864
	429	P23508	Colorectal mutant cancer protein	MCC	-1.08905	-0.612692	-1.0011	0.92299	0.873393	0.906455	8.14712	0.00612731
	430	Q13569	G/T mismatch-specific thymine DNA glycosylase	TDG	-0.69503	-0.908928	-1.10691	0.833851	1.00425	0.872761	3.72257	0.00129652
	431	Q8NEW0	Zinc transporter 7	SLC30A7	-0.841509	-0.861257	-1.01951	0.823136	1.07163	0.827501	2.05247	0.00012547
	432	Q9NZJ5	Eukaryotic translation initiation factor 2-alpha kinase 3	EIF2AK3	-0.776768	-0.808149	-1.12302	0.765056	1.04083	0.90205	4.57354	0.000330012
	433	Q92485	Acid sphingomyelinase-like phosphodiesterase 3b	SMPDL3B	-0.746499	-0.911276	-1.04309	0.760081	1.1482	0.79259	2.51349	0.000543
	434	P31321	cAMP-dependent protein kinase type I-beta regulatory subunit	PRKAR1B	-0.561853	-0.901945	-1.19403	0.683494	1.1075	0.866828	2.26652	0.00222792
	435	Q9UBU7	Protein DBF4 homolog A	DBF4	-0.680171	-0.920368	-1.05821	0.608973	1.24719	0.802588	2.34351	0.00300566
	436	Q9NRP4	Succinate dehydrogenase assembly factor 3, mitochondrial	SDHAF3	-0.896286	-0.934178	-0.870324	0.870943	1.17358	0.656262	2.95878	0.00624195
	437	Q8TAP6	Centrosomal protein of 76 kDa	CEP76	-0.965687	-0.905596	-0.848756	0.846212	1.10315	0.770679	5.23645	0.00132526
	438	Q13705	Activin receptor type-2B	ACVR2B	-0.984588	-0.939428	-0.779315	0.787704	1.1645	0.751127	5.21548	0.00147292
	439	P11498	Pyruvate carboxylase, mitochondrial	PC	-0.857901	-0.93085	-0.941277	0.827948	1.04342	0.858656	2.66281	0.000358105
	440	Q9P0J1	[Pyruvate dehydrogenase [acetyl-transferring]]-phosphatase 1, mitochondrial	PDP1	-0.862246	-0.966061	-0.902202	0.860299	1.03593	0.834277	2.41157	0.00017227
	441	O14524	Nuclear envelope integral membrane protein 1	NEMP1	-1.02438	-0.94301	-0.731935	0.659623	1.0918	0.947907	6.02395	0.000593622
	442	Q8TAA5	GrpE protein homolog 2, mitochondrial	GRPEL2	-0.946486	-0.831911	-0.937429	0.727348	1.11098	0.877496	2.67521	0.00175562
	443	Q15035	Translocating chain-associated membrane protein 2	TRAM2	-0.847945	-0.915146	-0.934871	0.596945	1.10543	0.995586	2.07569	0.0061045
	444	P51810	G-protein coupled receptor 143	GPR143	-0.798089	-1.00751	-0.911593	0.714537	1.02481	0.977843	4.24625	0.000279081
	445	Q8IVL1	Neuron navigator 2	NAV2	-0.932877	-0.9099	-0.881184	0.729012	1.042	0.952949	2.18377	0.00212026
	446	O95613	Pericentrin	PCNT	-0.945871	-0.884624	-0.89584	0.74073	1.00386	0.98175	6.17025	0.00140388
	447	Q9HAW0	Transcription factor IIIB 50 kDa subunit	BRF2	-0.928063	-0.86313	-0.873769	0.585955	1.29025	0.788754	2.013	0.0129837
	448	Q8IVQ6	Palmitoyltransferase ZDHHC21	ZDHHC21	-0.97687	-0.793323	-0.917659	0.615925	1.19163	0.880301	2.23625	0.00475916
	449	Q14432	cGMP-inhibited 3',5'-cyclic phosphodiesterase A	PDE3A	-1.05038	-0.821754	-0.805217	0.640114	1.22852	0.808717	2.13831	0.00353728
	450	Q9P0V3	SH3 domain-binding protein 4	SH3BP4	-0.740659	-1.05244	-0.874342	0.617688	1.24516	0.804596	2.04103	0.00379158
	451	O14494	Phospholipid phosphatase 1	PLPP1	-0.775748	-1.09466	-0.754748	0.688795	1.34309	0.593263	2.21161	0.00801586
	452	P49281	Natural resistance-associated macrophage protein 2	SLC11A2	-1.02569	-1.03267	-0.645582	0.969656	0.968792	0.765496	26.0635	0.00103834
	453	P40967	Melanocyte protein PMEL	PMEL	-1.05521	-0.889783	-0.777972	0.984616	0.936874	0.801479	5.28169	0.000119327
	454	Q8TCT8	Signal peptide peptidase-like 2A	SPPL2A	-1.05726	-0.958589	-0.696798	0.937513	0.995497	0.779639	33.7003	0.000448229
	455	Q9H7F0	Polyamine-transporting ATPase 13A3	ATP13A3	-1.0959	-0.891692	-0.706299	1.01784	1.01755	0.658498	11.3256	0.000406116
	456	Q9H5K3	Protein O-mannose kinase	POMK	-1.10866	-0.757546	-0.826491	1.11897	0.895308	0.678416	2.59598	0.000484931
	457	Q6Y288	Beta-1,3-glucosyltransferase	B3GLCT	-1.07943	-0.877672	-0.754308	1.02407	0.951501	0.735838	3.68455	0.000155228
	458	Q8WVK2	U4/U6.U5 small nuclear ribonucleoprotein 27 kDa protein	SNRNP27	-0.797774	-0.888043	-1.03739	0.923055	0.785073	1.01508	4.05691	4.80707e-05
	459	P55285	Cadherin-6	CDH6	-0.7412	-0.895351	-1.08188	0.951062	0.805639	0.961731	356.683	0.000515585
	460	O94880	PHD finger protein 14	PHF14	-0.731234	-0.961149	-1.02891	0.961115	0.809435	0.950741	2.7566	0.000332575
	461	P78536	Disintegrin and metalloproteinase domain-containing protein 17	ADAM17	-0.748832	-0.924678	-1.04778	0.95663	0.797961	0.966696	5.89789	0.000191673
	462	Q01484	Ankyrin-2	ANK2	-0.766533	-0.870242	-1.07669	0.771447	0.884402	1.05762	2.25229	0.000132981
	463	Q2VWP7	Protogenin	PRTG	-0.755462	-0.854558	-1.10462	0.977903	0.783509	0.953227	252.537	0.000420485
	464	Q08722	Leukocyte surface antigen CD47	CD47	-0.76986	-0.950762	-0.987772	1.00769	0.668641	1.03206	267.175	0.000661592
	465	Q9NYF8	Bcl-2-associated transcription factor 1	BCLAF1	-0.747865	-0.961825	-1.00603	1.0069	0.732693	0.976121	2.91701	0.000109575
	466	Q5EB52	Mesoderm-specific transcript homolog protein	MEST	-0.77039	-0.982325	-0.967166	0.958904	0.746116	1.01486	2.01305	8.74178e-05
	467	Q4G148	Glucoside xylosyltransferase 1	GXYLT1	-0.723782	-1.03672	-0.956552	1.03212	0.81416	0.87077	3.34292	0.00019525
	468	Q14696	LRP chaperone MESD	MESD	-0.702496	-1.05551	-0.959099	0.978501	0.912196	0.826411	2.2805	0.00100374
	469	P98164	Low-density lipoprotein receptor-related protein 2	LRP2	-0.725999	-1.02311	-0.965665	1.04473	0.773032	0.897007	5.58602	0.000130125
	470	P48723	Heat shock 70 kDa protein 13	HSPA13	-0.801523	-0.985405	-0.938063	1.05052	0.814207	0.860267	2.59425	6.16709e-05
	471	O75487	Glypican-4	GPC4	-0.769172	-1.02735	-0.930244	0.974028	0.838934	0.913802	5.70826	0.00022013
	472	P06756	Integrin alpha-V	ITGAV	-0.72844	-1.0758	-0.915474	0.978131	0.852896	0.888687	3.8634	0.00111314
	473	Q9Y4L1	Hypoxia up-regulated protein 1	HYOU1	-0.719772	-1.0781	-0.91797	1.00471	0.813434	0.897697	3.03475	0.000536649
	474	P11387	DNA topoisomerase 1	TOP1	-0.77186	-1.01264	-0.939638	1.01545	0.804718	0.903971	2.11565	5.01603e-05
	475	Q9NUN5	Lysosomal cobalamin transport escort protein LMBD1	LMBRD1	-0.65366	-0.998951	-1.05788	0.960645	0.843961	0.905879	47.2702	0.00298023
	476	Q15742	NGFI-A-binding protein 2	NAB2	-0.67083	-1.01733	-1.02328	0.977104	0.799292	0.935049	4.78175	0.00107949
	477	P11117	Lysosomal acid phosphatase	ACP2	-0.671433	-1.03891	-1.00468	0.913879	0.860495	0.940652	6.88316	0.00311537
	478	P54709	Sodium/potassium-transporting ATPase subunit beta-3	ATP1B3	-0.681039	-1.00219	-1.03249	0.973295	0.856462	0.885964	2.24981	0.00192371
	479	Q96KA5	Cleft lip and palate transmembrane protein 1-like protein	CLPTM1L	-0.72621	-0.954186	-1.04284	0.949479	0.887092	0.886669	2.01991	0.00181439
	480	P01033	Metalloproteinase inhibitor 1	TIMP1	-0.722776	-1.01132	-0.989954	0.90595	0.883214	0.934884	72.6998	0.00210417
	481	Q86X53	Glutamate-rich protein 1	ERICH1	-0.743098	-0.916945	-1.06428	0.893405	0.911176	0.919738	57.8458	0.00245573
	482	Q8TCT7	Signal peptide peptidase-like 2B	SPPL2B	-0.714201	-0.991116	-1.0177	0.895488	0.919164	0.908366	3.13188	0.00273288
	483	Q9BXW9	Fanconi anemia group D2 protein	FANCD2	-0.756779	-1.01265	-0.958956	0.899655	0.93346	0.895269	3.87958	0.00147737
	484	Q13427	Peptidyl-prolyl cis-trans isomerase G	PPIG	-0.722319	-1.02656	-0.971937	0.819883	0.97051	0.930419	4.39121	0.000520943
	485	Q8TCB7	tRNA N(3)-methylcytidine methyltransferase METTL6	METTL6	-0.935217	-0.80812	-0.979085	0.74079	0.963408	1.01822	2.26759	0.000200683
	486	Q8TF44	C2 calcium-dependent domain-containing protein 4C	C2CD4C	-0.97639	-0.756646	-0.984735	0.79271	0.855001	1.07006	2.66442	9.50999e-05
	487	Q9BZ76	Contactin-associated protein-like 3	CNTNAP3	-0.874986	-0.751043	-1.09414	0.840131	0.932908	0.94713	11.8392	0.00132127
	488	P46100	Transcriptional regulator ATRX	ATRX	-0.944372	-0.730844	-1.04589	0.824897	0.917418	0.978791	3.62905	0.000505883
	489	O60518	Ran-binding protein 6	RANBP6	-0.931225	-0.703586	-1.08189	0.84041	0.918534	0.957759	2.84084	0.00181009
	490	Q9UJJ9	N-acetylglucosamine-1-phosphotransferase subunit gamma	GNPTG	-0.911566	-0.768445	-1.04777	0.910595	0.893604	0.923583	4.06332	0.00177035
	491	P36383	Gap junction gamma-1 protein	GJC1	-1.01903	-0.779495	-0.930515	0.858058	0.907422	0.963556	2.10938	0.0002979
	492	Q5UCC4	ER membrane protein complex subunit 10	EMC10	-0.962267	-0.809042	-0.962469	0.892468	0.893868	0.947442	2.30785	0.000222926
	493	Q9NS84	Carbohydrate sulfotransferase 7	CHST7	-1.00311	-0.744486	-0.979466	0.917164	0.928302	0.881598	6.66812	0.00159805
	494	O14682	Ectoderm-neural cortex protein 1	ENC1	-0.96512	-0.762863	-1.00076	0.950856	0.873495	0.904397	266.151	0.00073748
	495	Q9C091	GREB1-like protein	GREB1L	-0.924072	-0.737735	-1.06125	0.928655	0.857025	0.937381	704.258	0.00148051
	496	Q8NAV1	Pre-mRNA-splicing factor 38A	PRPF38A	-1.02964	-0.778672	-0.921119	0.89453	0.890531	0.944367	8.65348	0.000952906
	497	Q8TCT9	Minor histocompatibility antigen H13	HM13	-0.89148	-0.907265	-0.939486	0.901422	0.917275	0.919534	4.1065	5.36958e-06
	498	Q9HCJ6	Synaptic vesicle membrane protein VAT-1 homolog-like	VAT1L	-0.845908	-0.821708	-1.06082	0.929374	0.869195	0.929869	3.19368	0.000939356
	499	Q09666	Neuroblast differentiation-associated protein AHNAK	AHNAK	-0.8336	-0.89321	-1.00725	0.919129	0.885799	0.929134	3.51409	0.00039241
	500	Q9Y2X3	Nucleolar protein 58	NOP58	-0.862792	-0.864983	-1.00676	0.934588	0.884649	0.915298	3.07825	0.000255935
	501	Q96J42	Thioredoxin domain-containing protein 15	TXNDC15	-0.811501	-0.958971	-0.963863	0.931519	0.903261	0.899555	12.2676	0.000487719
	502	Q9UH62	Armadillo repeat-containing X-linked protein 3	ARMCX3	-0.835922	-0.941059	-0.958746	0.929795	0.87812	0.927812	2.23335	5.50732e-05
	503	Q02818	Nucleobindin-1	NUCB1	-0.800162	-0.916301	-1.0142	0.965913	0.908397	0.856357	2.10833	0.000128115
	504	O00767	Stearoyl-CoA desaturase	SCD	-0.79825	-0.93605	-0.995869	0.965266	0.93571	0.829193	2.05281	3.43558e-05
	505	P01137	Transforming growth factor beta-1 proprotein	TGFB1	-0.975718	-0.894517	-0.866548	0.922249	0.914255	0.90028	42.5448	0.000200576
	506	Q5PSV4	Breast cancer metastasis-suppressor 1-like protein	BRMS1L	-1.0154	-0.860138	-0.858062	0.945415	0.905146	0.883039	60.1528	0.000239508
	507	Q9ULQ1	Two pore channel protein 1	TPCN1	-0.877087	-0.908134	-0.944859	1.00212	0.95366	0.7743	4.98509	0.000698972
	508	Q9H2C1	LIM/homeobox protein Lhx5	LHX5	-0.951445	-0.924139	-0.858868	0.982301	0.91566	0.836491	141.857	1.44924e-05
	509	P38571	Lysosomal acid lipase/cholesteryl ester hydrolase	LIPA	-0.936898	-0.93399	-0.86482	0.970342	0.915481	0.849884	5.20634	6.35536e-06
	510	O43657	Tetraspanin-6	TSPAN6	-0.994527	-0.808589	-0.928487	0.950012	0.943023	0.838568	4.58719	3.29708e-05
	511	P20645	Cation-dependent mannose-6-phosphate receptor	M6PR	-1.00409	-0.854399	-0.87354	0.991147	0.84778	0.893103	5.28345	9.57878e-06
	512	Q8NDZ4	Divergent protein kinase domain 2A	DIPK2A	-0.902886	-0.945778	-0.880587	0.963559	1.0003	0.765391	2.15074	0.000866702
	513	Q08431	Lactadherin	MFGE8	-0.915893	-0.914444	-0.907587	0.921574	0.942498	0.873853	77.4783	9.86189e-05
	514	P04083	Annexin A1	ANXA1	-0.911154	-0.891496	-0.935287	0.919493	0.936007	0.882437	15.9048	1.72171e-07
	515	Q13217	DnaJ homolog subfamily C member 3	DNAJC3	-0.810016	-0.98672	-0.934184	0.913262	0.984894	0.832764	2.07428	1.53405e-05
	516	Q9P2L0	WD repeat-containing protein 35	WDR35	-0.744461	-1.02402	-0.953208	0.909811	1.00427	0.80761	2.33713	0.000140369
	517	P12429	Annexin A3	ANXA3	-0.795764	-0.939979	-0.984433	0.92893	1.04876	0.742488	2.09456	0.000201744
	518	Q8N8R3	Mitochondrial basic amino acids transporter	SLC25A29	-0.952165	-0.766623	-1.00219	0.913809	1.03264	0.774528	3.41494	6.27856e-05
	519	Q9NRC1	Suppressor of tumorigenicity 7 protein	ST7	-1.00164	-0.827617	-0.883713	0.933131	1.08507	0.694765	3.44501	0.00104891
	520	Q8NBZ7	UDP-glucuronic acid decarboxylase 1	UXS1	-0.90953	-0.827544	-0.981334	0.96876	1.04183	0.707818	2.03821	0.000815962
	521	O95237	Lecithin retinol acyltransferase	LRAT	-0.998382	-0.72951	-0.984549	0.938606	1.041	0.732837	2.1649	0.00013768
	522	Q99519	Sialidase-1	NEU1	-1.01944	-0.801266	-0.902722	0.827233	1.05229	0.843908	2.57591	5.29005e-05
	523	A0A0U1RR11	Centromere protein V-like protein 1	CENPVL1	-0.886572	-0.752423	-1.07761	0.881673	1.031	0.803926	3.21667	0.000192615
	524	O75629	Protein CREG1	CREG1	-0.891624	-0.805677	-1.01383	1.07484	0.94862	0.687664	3.21585	0.000733905
	525	Q9UIF8	Bromodomain adjacent to zinc finger domain protein 2B	BAZ2B	-0.856666	-0.797814	-1.07232	0.904637	0.935901	0.886264	65.9043	0.00162054
	526	P35790	Choline kinase alpha	CHKA	-0.865884	-0.804715	-1.05511	0.884373	0.998264	0.843073	2.66839	0.000128003
	527	P05121	Plasminogen activator inhibitor 1	SERPINE1	-0.927536	-0.820558	-0.98462	0.894615	0.979229	0.85887	5.66502	1.44361e-05
	528	Q9P291	Armadillo repeat-containing X-linked protein 1	ARMCX1	-0.909459	-0.777921	-1.03313	0.847981	1.0548	0.817734	2.01345	6.5432e-05
	529	Q93050	V-type proton ATPase 116 kDa subunit a1	ATP6V0A1	-0.88084	-0.819247	-1.02714	0.932089	0.992133	0.803006	2.03582	2.80098e-05
	530	O94925	Glutaminase kidney isoform, mitochondrial	GLS	-0.858903	-0.77691	-1.08603	0.890102	0.984183	0.847553	2.95541	0.000638484
	531	O43298	Zinc finger and BTB domain-containing protein 43	ZBTB43	-1.03786	-0.706349	-0.959377	1.08314	0.716939	0.90351	2.66933	0.000248725
	532	Q7Z6E9	E3 ubiquitin-protein ligase RBBP6	RBBP6	-0.967964	-0.818499	-0.931836	1.10804	0.788316	0.821941	2.73407	0.000794072
	533	P48436	Transcription factor SOX-9	SOX9	-1.05168	-0.694038	-0.941321	1.1696	0.699927	0.817509	4.63182	0.000770708
	534	Q5BKY9	Protein FAM133B	FAM133B	-0.937163	-0.943542	-0.824068	0.972365	0.635711	1.0967	4.11722	0.00348474
	535	Q8WUA2	Peptidyl-prolyl cis-trans isomerase-like 4	PPIL4	-0.986461	-0.894157	-0.838222	0.966627	0.709867	1.04235	2.42959	0.000835295
	536	Q719H9	BTB/POZ domain-containing protein KCTD1	KCTD1	-0.90689	-0.894989	-0.890226	0.954067	0.583176	1.15486	2.26795	0.0085483
	537	O95970	Leucine-rich glioma-inactivated protein 1	LGI1	-1.02464	-0.755869	-0.935467	0.990383	0.732462	0.993133	60.0982	0.000107728
	538	Q9BPU6	Dihydropyrimidinase-related protein 5	DPYSL5	-0.958204	-0.870988	-0.894807	0.99415	0.727041	1.00281	3.98821	0.00127488
	539	Q8NBL1	Protein O-glucosyltransferase 1	POGLUT1	-1.0503	-0.790559	-0.884339	0.99657	0.828271	0.900357	4.23356	0.000115319
	540	Q9Y6Q1	Calpain-6	CAPN6	-0.97244	-0.751047	-0.995397	0.874068	0.792395	1.05242	3.82503	7.77768e-05
	541	P32242	Homeobox protein OTX1	OTX1	-0.946688	-0.807119	-0.972924	0.954087	0.775996	0.996647	62.99	4.79446e-05
	542	P04062	Lysosomal acid glucosylceramidase	GBA	-0.871388	-0.866153	-0.99295	0.996663	0.803302	0.930527	3.41132	2.78535e-05
	543	Q8NBP0	Tetratricopeptide repeat protein 13	TTC13	-0.890485	-0.756484	-1.07322	0.956133	0.801948	0.962109	3.46866	0.000305745
	544	P17661	Desmin	DES	-0.899004	-0.769999	-1.0527	0.994415	0.792566	0.934719	11.1162	0.000105315
	545	P08670	Vimentin	VIM	-0.881135	-0.82541	-1.02006	0.968124	0.783338	0.97514	10.4543	3.03529e-05
	546	Q96ST2	Protein IWS1 homolog	IWS1	-0.929278	-0.820459	-0.981684	0.983672	0.825597	0.922152	3.70823	1.04275e-05
	547	P27105	Stomatin	STOM	-0.905594	-0.977725	-0.845945	0.973788	0.779712	0.975764	5.06682	9.30122e-05
	548	Q8N131	Porimin	TMEM123	-0.917575	-0.966173	-0.84438	0.944316	0.771785	1.01203	102.988	0.000218978
	549	Q9UHN6	Cell surface hyaluronidase	CEMIP2	-0.929398	-0.858927	-0.942604	0.972311	0.783901	0.974717	4.37542	0.000265748
	550	Q8WX93	Palladin	PALLD	-0.890998	-0.891046	-0.948646	0.974003	0.776916	0.97977	2.87456	0.000622128
	551	P48681	Nestin	NES	-0.92151	-0.862797	-0.950561	0.937594	0.832857	0.964417	3.37049	1.29652e-05
	552	Q13885	Tubulin beta-2A chain	TUBB2A	-0.889263	-0.893754	-0.947466	0.939784	0.780827	1.00987	2.23755	0.000685867
	553	P35968	Vascular endothelial growth factor receptor 2	KDR	-0.890647	-0.908525	-0.919481	1.10045	0.720771	0.897432	41.6594	0.00348377
	554	Q9NZU0	Leucine-rich repeat transmembrane protein FLRT3	FLRT3	-0.888001	-0.918913	-0.925802	0.979064	0.793961	0.95969	25.3754	0.0007027
	555	P11047	Laminin subunit gamma-1	LAMC1	-0.857239	-0.934575	-0.941166	0.975744	0.808251	0.948985	2.36554	7.21689e-05
	556	P08758	Annexin A5	ANXA5	-0.827044	-0.991845	-0.909126	0.971373	0.78017	0.976473	2.22442	4.38258e-05
	557	Q66PJ3	ADP-ribosylation factor-like protein 6-interacting protein 4	ARL6IP4	-1.00117	-0.814632	-0.838601	0.659355	0.676642	1.31841	2.42093	0.0104961
	558	Q13247	Serine/arginine-rich splicing factor 6	SRSF6	-0.994375	-0.872711	-0.857523	0.851702	0.804233	1.06867	4.65361	0.000258523
	559	O15020	Spectrin beta chain, non-erythrocytic 2	SPTBN2	-1.00753	-0.812896	-0.905607	0.793042	0.908146	1.02485	2.31193	3.96789e-05
	560	Q5T3I0	G patch domain-containing protein 4	GPATCH4	-0.998463	-0.903903	-0.823025	0.84651	0.823282	1.0556	3.47897	8.60796e-05
	561	P51531	Probable global transcription activator SNF2L2	SMARCA2	-0.968892	-0.999123	-0.739605	0.838556	0.752722	1.11634	2.7476	0.000302991
	562	Q6PCB0	von Willebrand factor A domain-containing protein 1	VWA1	-0.81307	-1.13693	-0.748676	0.889198	1.07508	0.734398	11.0886	0.000390868
	563	Q9H2H9	Sodium-coupled neutral amino acid transporter 1	SLC38A1	-0.833654	-1.10123	-0.764844	0.779006	1.12751	0.793217	7.02978	0.000319558
	564	Q5U5R9	Probable E3 ubiquitin-protein ligase HECTD2	HECTD2	-0.895623	-1.1602	-0.634047	0.795998	1.05373	0.840141	15.095	0.00180984
	565	P15260	Interferon gamma receptor 1	IFNGR1	-0.842925	-1.17438	-0.681326	0.789204	0.966855	0.942575	2.47094	0.00273621
	566	O43272	Proline dehydrogenase 1, mitochondrial	PRODH	-0.823461	-1.12842	-0.762634	0.830868	0.977592	0.906056	5.46454	0.00149077
	567	Q99767	Amyloid-beta A4 precursor protein-binding family A member 2	APBA2	-0.813661	-1.15329	-0.74108	0.840727	0.998582	0.868725	4.43862	0.00193798
	568	P51617	Interleukin-1 receptor-associated kinase 1	IRAK1	-0.889226	-0.970612	-0.843333	1.18072	0.722808	0.799648	4.15382	0.00395367
	569	Q5T9L3	Protein wntless homolog	WLS	-0.843458	-0.899143	-0.978526	1.08655	0.872499	0.762082	68.5579	0.000791061
	570	Q06481	Amyloid beta precursor like protein 2	APLP2	-0.834076	-1.08765	-0.797058	1.01449	0.89986	0.804433	2.3832	0.000197702
	571	P51532	Transcription activator BRG1	SMARCA4	-0.844894	-1.03368	-0.844939	1.04923	0.861852	0.812431	2.11267	5.20823e-05
	572	P50454	Serpin H1	SERPINH1	-0.846176	-1.00213	-0.879599	1.03364	0.881336	0.812934	2.0696	4.69786e-05
	573	P35610	Sterol O-acyltransferase 1	SOAT1	-1.06015	-0.983346	-0.669617	0.842361	0.909964	0.960789	23.8522	0.00244833
	574	Q86VM9	Zinc finger CCCH domain-containing protein 18	ZC3H18	-0.994551	-0.970531	-0.755581	0.889912	0.792355	1.0384	2.54859	6.59751e-05
	575	Q9UIQ6	Leucyl-cystinyl aminopeptidase	LNPEP	-0.979357	-0.994088	-0.75172	0.931438	0.82182	0.971906	180.001	0.000184731
	576	Q5T1C6	Acyl-coenzyme A thioesterase THEM4	THEM4	-1.02578	-0.882001	-0.824173	0.94274	0.870319	0.918896	25.0589	0.000329018
	577	Q9HCI7	E3 ubiquitin-protein ligase MSL2	MSL2	-1.01989	-0.904548	-0.805682	0.870711	0.876519	0.982889	2.0967	7.77732e-05
	578	Q16563	Synaptophysin-like protein 1	SYPL1	-1.00474	-0.954232	-0.77001	0.892178	0.963764	0.87304	4.05348	0.000423448
	579	Q92503	SEC14-like protein 1	SEC14L1	-0.990766	-0.951882	-0.789188	0.945223	0.888633	0.897981	22.1436	0.000531814
	580	P28799	Progranulin	GRN	-1.04785	-0.918638	-0.758684	0.941257	0.840139	0.943776	3.13988	0.000569416
	581	P05549	Transcription factor AP-2-alpha	TFAP2A	-0.966137	-0.923108	-0.845949	0.957155	0.857656	0.920382	130.021	3.35066e-06
	582	Q99442	Translocation protein SEC62	SEC62	-1.04127	-0.909253	-0.777735	0.937652	0.865281	0.925329	7.77407	0.000823702
	583	Q9BTT0	Acidic leucine-rich nuclear phosphoprotein 32 family member E	ANP32E	-0.967353	-0.960655	-0.803765	0.946843	0.838453	0.946477	5.33216	2.89414e-05
	584	P42785	Lysosomal Pro-X carboxypeptidase	PRCP	-0.978025	-0.957636	-0.794847	0.926705	0.834884	0.968919	3.0002	3.70322e-05
	585	O75110	Probable phospholipid-transporting ATPase IIA	ATP9A	-1.03911	-0.931452	-0.75615	0.946462	0.875013	0.905235	3.81618	0.00120072
	586	P35269	General transcription factor IIF subunit 1	GTF2F1	-0.970826	-0.994886	-0.73783	1.1077	0.690798	0.905046	2.26538	0.000495964
	587	Q9NV96	Cell cycle control protein 50A	TMEM30A	-1.00483	-1.01791	-0.692963	1.00165	0.827946	0.88611	2.81634	0.000751138
	588	Q13510	Acid ceramidase	ASAH1	-0.938234	-0.922411	-0.871319	1.02095	0.813334	0.89768	2.06121	0.000377885
	589	Q12841	Follistatin-related protein 1	FSTL1	-0.951125	-0.989141	-0.790368	0.977444	0.881438	0.871751	4.9908	9.24187e-05
	590	O00267	Transcription elongation factor SPT5	SUPT5H	-0.881883	-1.02459	-0.823361	0.993092	0.858089	0.878651	2.41096	3.76426e-05
	591	P07686	Beta-hexosaminidase subunit beta	HEXB	-0.905285	-0.998261	-0.829744	0.969703	0.884697	0.87889	2.52734	3.27235e-05
	592	P15848	Arylsulfatase B	ARSB	-0.931841	-1.02395	-0.768987	1.00515	0.82129	0.898341	5.26203	7.96563e-05
	593	P12110	Collagen alpha-2(VI) chain	COL6A2	-0.935128	-1.04939	-0.739326	0.949813	0.855465	0.918562	3.16598	0.00117184
	594	Q86WC4	Osteopetrosis-associated transmembrane protein 1	OSTM1	-0.936578	-1.06887	-0.715153	0.928816	0.87411	0.917674	13.0651	0.00262845
	595	P08962	CD63 antigen	CD63	-0.918813	-1.10635	-0.688555	0.914791	0.862273	0.93665	8.00638	0.0034947
	596	Q6NYC1	Bifunctional arginine demethylase and lysyl-hydroxylase JMJD6	JMJD6	-0.857729	-1.13036	-0.725433	0.959592	0.903151	0.850781	3.74678	0.00265418
	597	Q6UX71	Plexin domain-containing protein 2	PLXDC2	-0.900603	-1.14414	-0.661514	0.923737	0.903427	0.879089	57.146	0.00558303
	598	P10909	Clusterin	CLU	-0.908949	-1.06828	-0.746882	0.900556	0.888634	0.934923	12.2223	0.00216371
	599	Q9UQ88	Cyclin-dependent kinase 11A	CDK11A	-0.950592	-1.0574	-0.710324	0.948174	0.948281	0.821859	26.4327	0.000971158
	600	Q14108	Lysosome membrane protein 2	SCARB2	-0.879181	-1.11825	-0.718515	0.925709	0.874182	0.916056	10.1111	0.00356895
	601	O95218	Zinc finger Ran-binding domain-containing protein 2	ZRANB2	-0.959366	-1.10192	-0.642862	0.997164	0.832317	0.874664	3.82352	0.00247531
	602	P17096	High mobility group protein HMG-I/HMG-Y	HMGA1	-0.792745	-1.0011	-0.924435	0.913348	0.741745	1.06319	2.62053	0.000217646
	603	Q14978	Nucleolar and coiled-body phosphoprotein 1	NOLC1	-0.840503	-1.04871	-0.833443	0.881448	0.804041	1.03716	3.17305	5.11729e-05
	604	P11166	Solute carrier family 2, facilitated glucose transporter member 1	SLC2A1	-0.775511	-1.02462	-0.922347	0.900611	0.794057	1.02781	2.33723	5.37391e-05
	605	P11169	Solute carrier family 2, facilitated glucose transporter member 3	SLC2A3	-0.781533	-1.03863	-0.896334	0.983046	0.728493	1.00496	3.31953	0.000119176
	606	Q96MM7	Heparan-sulfate 6-O-sulfotransferase 2	HS6ST2	-0.702583	-1.15218	-0.847231	1.00308	0.772838	0.926075	85.1639	0.00125904
	607	Q13641	Trophoblast glycoprotein	TPBG	-0.751928	-1.12398	-0.835498	0.970047	0.781096	0.960265	32.3806	0.000661135
	608	Q9Y2W1	Thyroid hormone receptor-associated protein 3	THRAP3	-0.740613	-1.09539	-0.872801	0.976759	0.732296	0.999753	2.21657	0.00021861
	609	Q9BZI7	Regulator of nonsense transcripts 3B	UPF3B	-0.733852	-1.13955	-0.835753	0.91525	0.802902	0.990998	5.0873	0.00129539
	610	Q9GZX9	Twisted gastrulation protein homolog 1	TWSG1	-0.813514	-1.06782	-0.844651	0.973791	0.852179	0.900019	6.92268	0.000417667
	611	Q8NFM7	Interleukin-17 receptor D	IL17RD	-0.795836	-1.09355	-0.830447	0.994707	0.819591	0.905531	187.154	0.000389996
	612	Q86V85	Integral membrane protein GPR180	GPR180	-0.739886	-1.11179	-0.862585	1.00044	0.818325	0.895494	3.10108	0.000811989
	613	P07942	Laminin subunit beta-1	LAMB1	-0.821802	-1.08742	-0.812477	0.948811	0.814875	0.95801	6.56489	0.000390976
	614	P23471	Receptor-type tyrosine-protein phosphatase zeta	PTPRZ1	-0.789547	-1.14008	-0.783652	0.92591	0.830212	0.95716	4.88125	0.00205078
	615	Q16629	Serine/arginine-rich splicing factor 7	SRSF7	-0.825352	-1.12049	-0.769744	0.909909	0.823428	0.982251	4.79167	0.0010755
	616	Q9NVC3	Putative sodium-coupled neutral amino acid transporter 7	SLC38A7	-0.814515	-1.08902	-0.82059	0.864602	0.909731	0.949787	2.18869	0.00136295
	617	P51797	Chloride transport protein 6	CLCN6	-0.868463	-1.06205	-0.797616	0.926594	0.888551	0.912981	32.2744	0.00157932
	618	P15586	N-acetylglucosamine-6-sulfatase	GNS	-0.823576	-1.08504	-0.81625	0.916276	0.864982	0.943606	6.33142	0.00135238
	619	P05186	Alkaline phosphatase, tissue-nonspecific isozyme	ALPL	-0.81645	-1.11615	-0.786645	0.933472	0.854486	0.931287	4.8428	0.00211831
	620	P42892	Endothelin-converting enzyme 1	ECE1	-0.828316	-1.09462	-0.800401	0.912228	0.867853	0.943255	13.4718	0.00171652
	621	Q13445	Transmembrane emp24 domain-containing protein 1	TMED1	-0.948574	-0.957815	-0.827531	0.89613	0.974591	0.8632	2.10255	7.37038e-06
	622	Q495W5	Alpha-(1,3)-fucosyltransferase 11	FUT11	-0.84367	-1.01315	-0.877364	0.909703	0.916628	0.907858	5.33456	0.00078417
	623	P05026	Sodium/potassium-transporting ATPase subunit beta-1	ATP1B1	-0.894577	-0.988164	-0.852988	0.931691	0.915269	0.88877	5.89965	0.000160724
	624	Q99808	Equilibrative nucleoside transporter 1	SLC29A1	-0.898568	-0.997977	-0.837415	0.927209	0.861766	0.944985	2.1443	4.4579e-05
	625	Q08380	Galectin-3-binding protein	LGALS3BP	-0.871262	-1.03601	-0.824209	0.936126	0.909979	0.885372	5.23094	0.000754953
	626	Q07954	Prolow-density lipoprotein receptor-related protein 1	LRP1	-0.811578	-1.01974	-0.899981	0.947172	0.929687	0.854436	3.89388	0.000155729
	627	Q96AY3	Peptidyl-prolyl cis-trans isomerase FKBP10	FKBP10	-0.910524	-0.967278	-0.859209	0.913259	0.911294	0.912458	3.76991	0.000291206
	628	Q5VW38	Protein GPR107	GPR107	-0.854841	-0.976833	-0.903695	0.866884	0.908967	0.959517	10.0734	4.40443e-06
	629	Q9BU23	Lipase maturation factor 2	LMF2	-0.922648	-0.943686	-0.868588	0.851362	0.891713	0.991848	2.1324	3.27265e-05
	630	O43719	HIV Tat-specific factor 1	HTATSF1	-0.809933	-1.0237	-0.897551	0.894862	0.875569	0.960754	3.1028	0.000245177
	631	Q8IV08	5'-3' exonuclease PLD3	PLD3	-0.851986	-0.965525	-0.91629	0.827666	0.935953	0.970183	3.2484	8.66962e-06
	632	Q7Z388	Probable C-mannosyltransferase DPY19L4	DPY19L4	-0.906743	-1.02652	-0.795871	0.842517	0.967364	0.919255	2.1242	0.000128295
	633	Q9Y297	F-box/WD repeat-containing protein 1A	BTRC	-0.900033	-1.04844	-0.780197	0.90107	0.914734	0.912871	2.20132	0.00176494
	634	Q9BT88	Synaptotagmin-11	SYT11	-0.922878	-1.02669	-0.772612	0.78226	1.01297	0.92695	5.78902	5.7248e-05
	635	O95476	CTD nuclear envelope phosphatase 1	CTDNEP1	-0.862907	-1.06626	-0.795784	0.850507	0.886775	0.987666	3.75885	0.000301669
	636	Q8NBK3	Formylglycine-generating enzyme	SUMF1	-0.868636	-1.09841	-0.749909	0.84686	0.861488	1.0086	2.02439	0.000595799
	637	P11532	Dystrophin	DMD	-0.350197	-0.613726	-1.51414	1.13949	0.586304	0.75227	2.16397	0.0268429
	638	O76041	Nebulette	NEBL	-0.437316	-0.489576	-1.5341	1.18026	0.605394	0.675336	4.26082	0.0269135
	639	Q8N2M8	CLK4-associating serine/arginine rich protein	CLASRP	-0.495005	-0.914077	-1.05911	1.49105	0.268226	0.708914	2.10948	0.0278567
	640	Q01973	Inactive tyrosine-protein kinase transmembrane receptor ROR1	ROR1	-0.286124	-1.132	-1.07226	1.33831	0.703069	0.449001	2.52678	0.0119757
	641	Q6ZWT7	Lysophospholipid acyltransferase 2	MBOAT2	-0.686698	-0.807846	-1.12731	1.32476	0.714846	0.582252	2.52674	0.00575268
	642	O43306	Adenylate cyclase type 6	ADCY6	-0.187269	-1.41382	-0.79379	1.32955	0.552409	0.51292	3.13421	0.0257051
	643	Q86YV5	Inactive tyrosine-protein kinase PRAG1	PRAG1	-0.532418	-1.31152	-0.638092	1.41241	0.429079	0.640543	2.80967	0.0138803
	644	Q9Y6W3	Calpain-7	CAPN7	-0.415252	-1.42422	-0.623884	1.22156	0.350089	0.891715	2.09959	0.01573
	645	Q9Y6A1	Protein O-mannosyl-transferase 1	POMT1	-0.0714036	-1.29075	-1.06064	0.945352	0.407962	1.06948	3.20712	0.0305907
	646	Q14686	Nuclear receptor coactivator 6	NCOA6	-0.261721	-1.24266	-0.986609	0.940454	0.370698	1.17984	2.94598	0.0129655
	647	Q7Z4R8	UPF0669 protein C6orf120	C6orf120	-0.124466	-0.98911	-1.17556	1.46924	0.15553	0.664358	2.34775	0.0395612
	648	Q7L775	EPM2A-interacting protein 1	EPM2AIP1	-0.44036	-1.11391	-0.886895	1.26154	0.0940984	1.08553	3.40025	0.0277243
	649	Q14703	Membrane-bound transcription factor site-1 protease	MBTPS1	-0.105604	-0.988292	-1.18916	1.19411	0.00631594	1.08263	4.32164	0.0400424
	Accession number: Uniprot accession number (https://www.uniprot.org/)
	Protein name: Protein name
	Gene Symbol： Gene symbol
	Sample name： Z score value
	Fold-change： Fold change
	p-value： p-value (2 groups: T test, 3 or more groups: ANOVA results)
