# Supplementary material for: Laminin-511 Activates the Human Induced Pluripotent Stem Cell Survival via α6β1 Integrin-Fyn-RhoA-ROCK Signaling
Source: Stem Cells Dev. 2022 Nov 8;31(21-22):706–19. doi: 10.1089/scd.2022.0010 (PMC9700348; doi:10.1089/scd.2022.0010)
Supplement: Supplemental data [file Supp_TableS4.xlsx]

## Sheet: GO (biological process)
ID	Level	Title	Number of hits	Group size	Expected hits	P-value	Adjusted P-value	Hits	Hit names
GO:0030036	4	actin cytoskeleton organization	40	728	15.5031	4.51492e-08	0.00012723	["ENSG00000042493","ENSG00000077522","ENSG00000082397","ENSG00000088280","ENSG00000095203","ENSG00000102890","ENSG00000103490","ENSG00000104332","ENSG00000106078","ENSG00000107438","ENSG00000109265","ENSG00000109458","ENSG00000115355","ENSG00000123572","ENSG00000124313","ENSG00000125733","ENSG00000128283","ENSG00000128849","ENSG00000134516","ENSG00000135723","ENSG00000138443","ENSG00000138771","E…	["ABI2","ABL2","ACTN2","ASAP3 (ENSG00000088280)","CAPG","CARMIL2","CCDC88A","CD2AP","CDC42EP1","CGNL1","CLDN3","COBL","CRACD","DOCK2","ELMO3","EPB41L3","EPB41L4B","FGD6","FHOD1","GAB1","HAX1","IQSEC2","MINK1","MYO1D","NAA80","NRK","PAK1","PARVB","PAWR","PDLIM1","PPM1E","PYCARD","SFRP1","SHC1","SHROOM3","SORBS2","TRIP10","TWF1","WASF2","WASHC2C"]
GO:0007010	6	cytoskeleton organization	62	1477	31.4533	1.95295e-07	0.000275171	["ENSG00000004478","ENSG00000042493","ENSG00000074935","ENSG00000077522","ENSG00000082397","ENSG00000088280","ENSG00000089820","ENSG00000095203","ENSG00000102890","ENSG00000103490","ENSG00000103540","ENSG00000104332","ENSG00000106078","ENSG00000106665","ENSG00000107438","ENSG00000108961","ENSG00000109265","ENSG00000109458","ENSG00000115355","ENSG00000117533","ENSG00000117650","ENSG00000123572","E…	["ABI2","ABL2","ACTN2","ANK3","ARHGAP4","ASAP3 (ENSG00000088280)","CAPG","CARMIL2","CCDC88A","CCP110","CD2AP","CDC42EP1","CGNL1","CLDN3","CLIP2","COBL","CRACD","DOCK2","ELMO3","EML3","EPB41L3","EPB41L4B","FGD6","FHOD1","FKBP4","GAB1","GOLGA6C","HAUS8","HAX1","IQSEC2","KATNBL1","MAP7","MID1IP1","MINK1","MYO1D","NAA80","NEK2","NEXN","NLGN1","NRK","PACSIN3","PAK1","PARVB","PAWR","PDLIM1","PPM1E","PS…
GO:0030029	3	actin filament-based process	41	825	17.5687	4.48191e-07	0.000421001	["ENSG00000042493","ENSG00000077522","ENSG00000082397","ENSG00000088280","ENSG00000095203","ENSG00000102890","ENSG00000103490","ENSG00000104332","ENSG00000106078","ENSG00000107438","ENSG00000108961","ENSG00000109265","ENSG00000109458","ENSG00000115355","ENSG00000123572","ENSG00000124313","ENSG00000125733","ENSG00000128283","ENSG00000128849","ENSG00000134516","ENSG00000135723","ENSG00000138443","E…	["ABI2","ABL2","ACTN2","ASAP3 (ENSG00000088280)","CAPG","CARMIL2","CCDC88A","CD2AP","CDC42EP1","CGNL1","CLDN3","COBL","CRACD","DOCK2","ELMO3","EPB41L3","EPB41L4B","FGD6","FHOD1","GAB1","HAX1","IQSEC2","MINK1","MYO1D","NAA80","NRK","PAK1","PARVB","PAWR","PDLIM1","PPM1E","PYCARD","RANGRF","SFRP1","SHC1","SHROOM3","SORBS2","TRIP10","TWF1","WASF2","WASHC2C"]
GO:0007015	6	actin filament organization	27	450	9.58294	1.47089e-06	0.00103624	["ENSG00000042493","ENSG00000077522","ENSG00000088280","ENSG00000102890","ENSG00000103490","ENSG00000104332","ENSG00000106078","ENSG00000107438","ENSG00000109265","ENSG00000115355","ENSG00000128283","ENSG00000128849","ENSG00000135723","ENSG00000138443","ENSG00000138771","ENSG00000143575","ENSG00000149269","ENSG00000151239","ENSG00000154556","ENSG00000158195","ENSG00000159753","ENSG00000172661","E…	["ABI2","ACTN2","ASAP3 (ENSG00000088280)","CAPG","CARMIL2","CCDC88A","CD2AP","CDC42EP1","CGNL1","COBL","CRACD","ELMO3","FHOD1","HAX1","MYO1D","NAA80","PAK1","PAWR","PDLIM1","PPM1E","PYCARD","SFRP1","SHROOM3","SORBS2","TWF1","WASF2","WASHC2C"]
GO:1902903	6	regulation of supramolecular fiber organization	23	384	8.17744	9.13663e-06	0.0048176	["ENSG00000004478","ENSG00000042493","ENSG00000077522","ENSG00000088280","ENSG00000103490","ENSG00000104332","ENSG00000108961","ENSG00000109265","ENSG00000115355","ENSG00000128283","ENSG00000128849","ENSG00000134222","ENSG00000135723","ENSG00000138443","ENSG00000143575","ENSG00000149269","ENSG00000151239","ENSG00000158195","ENSG00000159753","ENSG00000165175","ENSG00000172661","ENSG00000175175","E…	["ABI2","ACTN2","ASAP3 (ENSG00000088280)","CAPG","CARMIL2","CCDC88A","CDC42EP1","CGNL1","CRACD","FHOD1","FKBP4","HAX1","MID1IP1","NAA80","PAK1","PPM1E","PSRC1","PYCARD","RANGRF","SFRP1","TWF1","WASF2","WASHC2C"]
GO:0110053	7	regulation of actin filament organization	19	281	5.98402	1.02575e-05	0.0048176	["ENSG00000042493","ENSG00000077522","ENSG00000088280","ENSG00000103490","ENSG00000104332","ENSG00000109265","ENSG00000115355","ENSG00000128283","ENSG00000128849","ENSG00000135723","ENSG00000138443","ENSG00000143575","ENSG00000149269","ENSG00000151239","ENSG00000158195","ENSG00000159753","ENSG00000172661","ENSG00000175175","ENSG00000243477"]	["ABI2","ACTN2","ASAP3 (ENSG00000088280)","CAPG","CARMIL2","CCDC88A","CDC42EP1","CGNL1","CRACD","FHOD1","HAX1","NAA80","PAK1","PPM1E","PYCARD","SFRP1","TWF1","WASF2","WASHC2C"]
GO:0044087	5	regulation of cellular component biogenesis	44	1046	22.275	1.31969e-05	0.0053127	["ENSG00000004478","ENSG00000012061","ENSG00000042493","ENSG00000054611","ENSG00000065882","ENSG00000068024","ENSG00000068903","ENSG00000088280","ENSG00000099365","ENSG00000103490","ENSG00000103540","ENSG00000104332","ENSG00000106078","ENSG00000108961","ENSG00000109265","ENSG00000109756","ENSG00000110330","ENSG00000115355","ENSG00000126803","ENSG00000128283","ENSG00000128849","ENSG00000131374","E…	["ABI2","ASAP3 (ENSG00000088280)","BIRC2","CAPG","CARMIL2","CCDC88A","CCN1","CCP110","CDC42EP1","CGNL1","CLDN3","CLDN7 (ENSG00000181885)","CLSTN1","CNOT6L","COBL","CRACD","DDB2","EIF4EBP1","ERCC1","FHOD1","FKBP4","HAX1","HDAC4","HSPA2","LDB2","MIEN1","NLGN1","PAK1","PEAK1","PPM1E","PSRC1","PYCARD","RANGRF","RAPGEF2","SFRP1","SIRT2 (ENSG00000068903)","STX1B","TBC1D1","TBC1D22A","TBC1D5","TERF1","T…
GO:0051493	7	regulation of cytoskeleton organization	29	576	12.2662	1.82009e-05	0.00641126	["ENSG00000004478","ENSG00000042493","ENSG00000077522","ENSG00000088280","ENSG00000103490","ENSG00000103540","ENSG00000104332","ENSG00000108961","ENSG00000109265","ENSG00000115355","ENSG00000117650","ENSG00000128283","ENSG00000128849","ENSG00000134152","ENSG00000134222","ENSG00000135723","ENSG00000138443","ENSG00000143322","ENSG00000143575","ENSG00000149269","ENSG00000151239","ENSG00000158195","E…	["ABI2","ABL2","ACTN2","ASAP3 (ENSG00000088280)","CAPG","CARMIL2","CCDC88A","CCP110","CD2AP","CDC42EP1","CGNL1","CRACD","FHOD1","FKBP4","HAX1","KATNBL1","MID1IP1","NAA80","NEK2","NEXN","PAK1","PPM1E","PSRC1","PYCARD","RANGRF","SFRP1","TWF1","WASF2","WASHC2C"]
GO:0044282	4	small molecule catabolic process	25	469	9.98756	2.72855e-05	0.00695363	["ENSG00000003987","ENSG00000099810","ENSG00000100116","ENSG00000103316","ENSG00000103876","ENSG00000107537","ENSG00000109107","ENSG00000112357","ENSG00000116761","ENSG00000122971","ENSG00000123453","ENSG00000128059","ENSG00000131203","ENSG00000140263","ENSG00000140876","ENSG00000151224","ENSG00000165092","ENSG00000165475","ENSG00000169047","ENSG00000171097","ENSG00000172331","ENSG00000196139","E…	["ACADS","ADA","AKR1C3","ALDH1A1","ALDOC","APOBEC3C","BPGM","CRYL1","CRYM","CTH","FAH","GALT","GCAT","IDO1","IRS1","KYAT1","MAT1A","MTAP","MTMR7","NUDT7","PEX7","PHYH","PPAT","SARDH","SORD"]
GO:0006793	4	phosphorus metabolic process	109	3557	75.7478	2.73951e-05	0.00695363	["ENSG00000003987","ENSG00000004455","ENSG00000048392","ENSG00000051382","ENSG00000065534","ENSG00000065675","ENSG00000068024","ENSG00000068903","ENSG00000069956","ENSG00000077522","ENSG00000078295","ENSG00000085788","ENSG00000086232","ENSG00000086475","ENSG00000089022","ENSG00000100239","ENSG00000100504","ENSG00000100938","ENSG00000101224","ENSG00000102547","ENSG00000103490","ENSG00000104332","E…	["ABHD14B","ABI2","ABI3","ABL2","ACTN2","ACYP1","ADA","ADCY2","ADSS1","AK2","AK5","ALDH1A1","ALDOC","ARF3","BOD1","BPGM","BUB1B","CAB39L","CBFA2T3","CCDC88A","CCM2","CCN1","CDC25B","CDK15","CDK18","CDKN1C (ENSG00000129757)","CKMT1B","CLDN3","CRYL1","DDHD2","DEPTOR","DNPH1","DUT","EIF2AK1","FAM126A","FBP1","FKBP1B","FN3K","GALT","GMPR2 (ENSG00000100938)","HAX1","HDAC4","HSPA2","HSPB1","IDO1","IRS1…
GO:0009123	6	nucleoside monophosphate metabolic process	9	75	1.59716	2.9928e-05	0.00695363	["ENSG00000004455","ENSG00000100938","ENSG00000107902","ENSG00000112667","ENSG00000128059","ENSG00000128951","ENSG00000154027","ENSG00000185100","ENSG00000196839"]	["ADA","ADSS1","AK2","AK5","DNPH1","DUT","GMPR2 (ENSG00000100938)","LHPP","PPAT"]
GO:0032956	6	regulation of actin cytoskeleton organization	21	359	7.64506	3.1657e-05	0.00695363	["ENSG00000042493","ENSG00000077522","ENSG00000088280","ENSG00000103490","ENSG00000104332","ENSG00000109265","ENSG00000115355","ENSG00000128283","ENSG00000128849","ENSG00000135723","ENSG00000138443","ENSG00000143322","ENSG00000143575","ENSG00000149269","ENSG00000151239","ENSG00000158195","ENSG00000159753","ENSG00000172661","ENSG00000175175","ENSG00000198087","ENSG00000243477"]	["ABI2","ABL2","ACTN2","ASAP3 (ENSG00000088280)","CAPG","CARMIL2","CCDC88A","CD2AP","CDC42EP1","CGNL1","CRACD","FHOD1","HAX1","NAA80","PAK1","PPM1E","PYCARD","SFRP1","TWF1","WASF2","WASHC2C"]
GO:0006796	5	phosphate-containing compound metabolic process	108	3529	75.1516	3.20785e-05	0.00695363	["ENSG00000003987","ENSG00000004455","ENSG00000048392","ENSG00000051382","ENSG00000065534","ENSG00000065675","ENSG00000068024","ENSG00000068903","ENSG00000069956","ENSG00000077522","ENSG00000078295","ENSG00000085788","ENSG00000086232","ENSG00000086475","ENSG00000089022","ENSG00000100239","ENSG00000100504","ENSG00000100938","ENSG00000101224","ENSG00000102547","ENSG00000103490","ENSG00000104332","E…	["ABHD14B","ABI2","ABI3","ABL2","ACTN2","ACYP1","ADA","ADCY2","ADSS1","AK2","AK5","ALDH1A1","ALDOC","ARF3","BOD1","BPGM","BUB1B","CAB39L","CBFA2T3","CCDC88A","CCM2","CCN1","CDC25B","CDK15","CDK18","CDKN1C (ENSG00000129757)","CKMT1B","CLDN3","CRYL1","DDHD2","DEPTOR","DNPH1","DUT","EIF2AK1","FAM126A","FBP1","FKBP1B","FN3K","GMPR2 (ENSG00000100938)","HAX1","HDAC4","HSPA2","HSPB1","IDO1","IRS1","LCK"…
GO:2000813	7	negative regulation of barbed-end actin filament capping	3	4	0.0851817	3.77445e-05	0.00713136	["ENSG00000109265","ENSG00000159753","ENSG00000172661"]	["CARMIL2","CRACD","WASHC2C"]
GO:0048523	5	negative regulation of cellular process	151	5357	114.08	3.79597e-05	0.00713136	["ENSG00000004478","ENSG00000010278","ENSG00000012061","ENSG00000022840","ENSG00000039068","ENSG00000042493","ENSG00000048392","ENSG00000049323","ENSG00000060138","ENSG00000061273","ENSG00000065675","ENSG00000068024","ENSG00000068903","ENSG00000069482","ENSG00000077150","ENSG00000077522","ENSG00000078687","ENSG00000080802","ENSG00000083093","ENSG00000086232","ENSG00000087206","ENSG00000089022","E…	["ABL2","ACTN2","ADA","ADM","AKR1C3","ANK3","APBB2","APOBEC3C","ARHGAP4","ARRDC1","ATF2","ATRIP","BIRC2","BNIP3L","BOD1","BUB1B","CAB39L","CAPG","CARMIL2","CBFA2T3","CCN1","CCP110","CD2AP","CD9","CDH1","CDKN1C (ENSG00000129757)","CEBPB","CGNL1","CGREF1","CLDN3","CLDN7 (ENSG00000181885)","CNOT4","CNOT6L","CRACD","CRYM","CTH","CUX1","DEPTOR","EIF2AK1","EIF4EBP1","ERCC1","FABP6","FBP1","FKBP1B","FKB…
GO:0015949	5	nucleobase-containing small molecule interconversion	6	31	0.660158	4.21518e-05	0.00742398	["ENSG00000004455","ENSG00000048392","ENSG00000100938","ENSG00000128951","ENSG00000154027","ENSG00000173221"]	["AK2","AK5","DUT","GLRX","GMPR2 (ENSG00000100938)","RRM2B"]
GO:0032970	5	regulation of actin filament-based process	22	403	8.58206	5.81592e-05	0.00964074	["ENSG00000042493","ENSG00000077522","ENSG00000088280","ENSG00000103490","ENSG00000104332","ENSG00000108961","ENSG00000109265","ENSG00000115355","ENSG00000128283","ENSG00000128849","ENSG00000135723","ENSG00000138443","ENSG00000143322","ENSG00000143575","ENSG00000149269","ENSG00000151239","ENSG00000158195","ENSG00000159753","ENSG00000172661","ENSG00000175175","ENSG00000198087","ENSG00000243477"]	["ABI2","ABL2","ACTN2","ASAP3 (ENSG00000088280)","CAPG","CARMIL2","CCDC88A","CD2AP","CDC42EP1","CGNL1","CRACD","FHOD1","HAX1","NAA80","PAK1","PPM1E","PYCARD","RANGRF","SFRP1","TWF1","WASF2","WASHC2C"]
GO:0030031	6	cell projection assembly	30	649	13.8207	6.37149e-05	0.00997492	["ENSG00000042493","ENSG00000054611","ENSG00000055163","ENSG00000065534","ENSG00000065882","ENSG00000068024","ENSG00000077522","ENSG00000101052","ENSG00000103540","ENSG00000106078","ENSG00000109756","ENSG00000115355","ENSG00000117650","ENSG00000122970","ENSG00000125354","ENSG00000128283","ENSG00000130702","ENSG00000131351","ENSG00000131374","ENSG00000141503","ENSG00000141741","ENSG00000151239","E…	["ACTN2","CAPG","CARMIL2","CCDC28B","CCDC88A","CCP110","CD2AP","CDC42EP1","COBL","CYFIP2","FGD6","HAUS8","HDAC4","IFT52","IFT81","LAMA5","MIEN1","MINK1","MYLK","NEK2","NLGN1","PARVB","RAPGEF2","SEPTIN6","TBC1D1","TBC1D22A","TBC1D5","TTC39C","TWF1","WASF2"]
GO:0120036	6	plasma membrane bounded cell projection organization	58	1631	34.7328	7.51815e-05	0.0111506	["ENSG00000004478","ENSG00000039068","ENSG00000051382","ENSG00000054611","ENSG00000055163","ENSG00000065534","ENSG00000065675","ENSG00000065882","ENSG00000068024","ENSG00000069956","ENSG00000077522","ENSG00000082397","ENSG00000089820","ENSG00000099365","ENSG00000101052","ENSG00000103540","ENSG00000104332","ENSG00000106078","ENSG00000107295","ENSG00000109458","ENSG00000109756","ENSG00000115355","E…	["ABI2","ABL2","ACTN2","ADM","ANK3","APBB2","ARHGAP4","CARMIL2","CCDC28B","CCDC88A","CCP110","CD2AP","CDC42EP1","CDH1","COBL","CUX1","CYFIP2","EPB41L3","FGD6","FKBP1B","FKBP4","GAB1","HAUS8","HDAC4","IFT52","IFT81","KIF5A","LAMA5","MAPK6","MAPK8IP3","MIEN1","MINK1","MYLK","NEK2","NEXN","NLGN1","NPTX1","NRK","PAK1","PARVB","PIK3CB","PRKCQ","RAP1GAP2","RAPGEF2","SEPTIN6","SERPINF1 (ENSG00000132386)…
GO:0030030	5	cell projection organization	59	1673	35.6273	8.14981e-05	0.0114831	["ENSG00000004478","ENSG00000039068","ENSG00000042493","ENSG00000051382","ENSG00000054611","ENSG00000055163","ENSG00000065534","ENSG00000065675","ENSG00000065882","ENSG00000068024","ENSG00000069956","ENSG00000077522","ENSG00000082397","ENSG00000089820","ENSG00000099365","ENSG00000101052","ENSG00000103540","ENSG00000104332","ENSG00000106078","ENSG00000107295","ENSG00000109458","ENSG00000109756","E…	["ABI2","ABL2","ACTN2","ADM","ANK3","APBB2","ARHGAP4","CAPG","CARMIL2","CCDC28B","CCDC88A","CCP110","CD2AP","CDC42EP1","CDH1","COBL","CUX1","CYFIP2","EPB41L3","FGD6","FKBP1B","FKBP4","GAB1","HAUS8","HDAC4","IFT52","IFT81","KIF5A","LAMA5","MAPK6","MAPK8IP3","MIEN1","MINK1","MYLK","NEK2","NEXN","NLGN1","NPTX1","NRK","PAK1","PARVB","PIK3CB","PRKCQ","RAP1GAP2","RAPGEF2","SEPTIN6","SERPINF1 (ENSG00000…
GO:0031532	5	actin cytoskeleton reorganization	10	106	2.25732	8.88041e-05	0.0118953	["ENSG00000109458","ENSG00000123572","ENSG00000141503","ENSG00000143322","ENSG00000143575","ENSG00000149269","ENSG00000160691","ENSG00000165215","ENSG00000188677","ENSG00000198087"]	["ABL2","CD2AP","CLDN3","GAB1","HAX1","MINK1","NRK","PAK1","PARVB","SHC1"]
GO:2000812	9	regulation of barbed-end actin filament capping	3	5	0.106477	9.28664e-05	0.0118953	["ENSG00000109265","ENSG00000159753","ENSG00000172661"]	["CARMIL2","CRACD","WASHC2C"]
GO:0051016	10	barbed-end actin filament capping	5	23	0.489795	0.000104774	0.0128371	["ENSG00000042493","ENSG00000109265","ENSG00000151239","ENSG00000159753","ENSG00000172661"]	["CAPG","CARMIL2","CRACD","TWF1","WASHC2C"]
GO:0009167	8	purine ribonucleoside monophosphate metabolic process	6	39	0.830522	0.000161774	0.0189949	["ENSG00000004455","ENSG00000100938","ENSG00000107902","ENSG00000128059","ENSG00000185100","ENSG00000196839"]	["ADA","ADSS1","AK2","GMPR2 (ENSG00000100938)","LHPP","PPAT"]
GO:0030836	8	positive regulation of actin filament depolymerization	4	14	0.298136	0.000171257	0.0193041	["ENSG00000077522","ENSG00000109265","ENSG00000159753","ENSG00000172661"]	["ACTN2","CARMIL2","CRACD","WASHC2C"]
GO:0097435	5	supramolecular fiber organization	32	757	16.1206	0.000190658	0.0206644	["ENSG00000004478","ENSG00000042493","ENSG00000077522","ENSG00000088280","ENSG00000102890","ENSG00000103490","ENSG00000104332","ENSG00000106078","ENSG00000106665","ENSG00000107438","ENSG00000108961","ENSG00000109265","ENSG00000115355","ENSG00000128283","ENSG00000128849","ENSG00000134222","ENSG00000135723","ENSG00000138443","ENSG00000138771","ENSG00000143575","ENSG00000149269","ENSG00000151239","E…	["ABI2","ACTN2","ASAP3 (ENSG00000088280)","CAPG","CARMIL2","CCDC88A","CD2AP","CDC42EP1","CGNL1","CLIP2","COBL","CRACD","ELMO3","FHOD1","FKBP4","HAX1","MID1IP1","MYO1D","NAA80","PAK1","PAWR","PDLIM1","PPM1E","PSRC1","PYCARD","RANGRF","SFRP1","SHROOM3","SORBS2","TWF1","WASF2","WASHC2C"]
GO:1990778	6	protein localization to cell periphery	19	352	7.49599	0.000212545	0.0221834	["ENSG00000039068","ENSG00000077522","ENSG00000082397","ENSG00000099365","ENSG00000108961","ENSG00000109756","ENSG00000115355","ENSG00000117533","ENSG00000118640","ENSG00000122591","ENSG00000124313","ENSG00000130702","ENSG00000135525","ENSG00000148943","ENSG00000151150","ENSG00000171603","ENSG00000184363","ENSG00000186193","ENSG00000188026"]	["ACTN2","ANK3","CCDC88A","CDH1","CLSTN1","EPB41L3","FAM126A","IQSEC2","LAMA5","LIN7C","MAP7","PKP3","RANGRF","RAPGEF2","RILPL1","SAPCD2","STX1B","VAMP4","VAMP8"]
GO:0006000	6	fructose metabolic process	4	15	0.319431	0.000229619	0.0224978	["ENSG00000109107","ENSG00000140263","ENSG00000165092","ENSG00000165140"]	["ALDH1A1","ALDOC","FBP1","SORD"]
GO:0120031	7	plasma membrane bounded cell projection assembly	28	633	13.48	0.000231525	0.0224978	["ENSG00000054611","ENSG00000065534","ENSG00000065882","ENSG00000068024","ENSG00000077522","ENSG00000101052","ENSG00000103540","ENSG00000106078","ENSG00000109756","ENSG00000115355","ENSG00000117650","ENSG00000122970","ENSG00000125354","ENSG00000128283","ENSG00000130702","ENSG00000131351","ENSG00000131374","ENSG00000141503","ENSG00000141741","ENSG00000151239","ENSG00000158195","ENSG00000159753","E…	["ACTN2","CARMIL2","CCDC28B","CCDC88A","CCP110","CD2AP","CDC42EP1","COBL","FGD6","HAUS8","HDAC4","IFT52","IFT81","LAMA5","MIEN1","MINK1","MYLK","NEK2","NLGN1","PARVB","RAPGEF2","SEPTIN6","TBC1D1","TBC1D22A","TBC1D5","TTC39C","TWF1","WASF2"]
GO:0009126	7	purine nucleoside monophosphate metabolic process	6	42	0.894408	0.000246485	0.0231531	["ENSG00000004455","ENSG00000100938","ENSG00000107902","ENSG00000128059","ENSG00000185100","ENSG00000196839"]	["ADA","ADSS1","AK2","GMPR2 (ENSG00000100938)","LHPP","PPAT"]
GO:0022607	5	cellular component assembly	95	3184	67.8046	0.000286558	0.026049	["ENSG00000004478","ENSG00000010278","ENSG00000012061","ENSG00000039068","ENSG00000042493","ENSG00000054611","ENSG00000055163","ENSG00000061273","ENSG00000065054","ENSG00000065534","ENSG00000065882","ENSG00000068024","ENSG00000068903","ENSG00000077522","ENSG00000082397","ENSG00000083845","ENSG00000088280","ENSG00000099365","ENSG00000101052","ENSG00000103490","ENSG00000103540","ENSG00000104332","E…	["ABI2","ACTN2","ANK3","ASAP3 (ENSG00000088280)","BIRC2","CAPG","CARMIL2","CCDC28B","CCDC88A","CCP110","CD2AP","CD9","CDC42EP1","CDH1","CGNL1","CHCHD4","CLDN10","CLDN3","CLDN7 (ENSG00000181885)","CLSTN1","CLYBL","CNOT6L","COA1","COBL","COX16","CRACD","CTH","CYFIP2","DDB2","DMKN","EIF4EBP1","EPB41L3","ERCC1","EXO1","FGD6","FHOD1","FKBP4","GOLGA6C","HAUS8","HAX1","HDAC4","HDAC7","HSPA2","IFT52","IF…
GO:0051495	8	positive regulation of cytoskeleton organization	15	250	5.32386	0.000321524	0.0283142	["ENSG00000077522","ENSG00000103490","ENSG00000104332","ENSG00000109265","ENSG00000115355","ENSG00000128283","ENSG00000134152","ENSG00000134222","ENSG00000135723","ENSG00000138443","ENSG00000143575","ENSG00000149269","ENSG00000159753","ENSG00000172661","ENSG00000175175"]	["ABI2","ACTN2","CARMIL2","CCDC88A","CDC42EP1","CRACD","FHOD1","HAX1","KATNBL1","PAK1","PPM1E","PSRC1","PYCARD","SFRP1","WASHC2C"]
GO:0044089	6	positive regulation of cellular component biogenesis	26	593	12.6282	0.000440032	0.0352707	["ENSG00000012061","ENSG00000042493","ENSG00000068024","ENSG00000103490","ENSG00000103540","ENSG00000104332","ENSG00000106078","ENSG00000109265","ENSG00000115355","ENSG00000128283","ENSG00000134222","ENSG00000134574","ENSG00000135723","ENSG00000138443","ENSG00000138767","ENSG00000141741","ENSG00000147601","ENSG00000149269","ENSG00000158195","ENSG00000159753","ENSG00000165215","ENSG00000169744","E…	["ABI2","CAPG","CARMIL2","CCDC88A","CCP110","CDC42EP1","CLDN3","CLSTN1","CNOT6L","COBL","CRACD","DDB2","ERCC1","FHOD1","HDAC4","LDB2","MIEN1","NLGN1","PAK1","PPM1E","PSRC1","PYCARD","SFRP1","TERF1","WASF2","WASHC2C"]
GO:0072658	5	maintenance of protein location in membrane	2	2	0.0425909	0.00045241	0.0352707	["ENSG00000115355","ENSG00000151150"]	["ANK3","CCDC88A"]
GO:0072660	6	maintenance of protein location in plasma membrane	2	2	0.0425909	0.00045241	0.0352707	["ENSG00000115355","ENSG00000151150"]	["ANK3","CCDC88A"]
GO:0019637	4	organophosphate metabolic process	41	1113	23.7018	0.000456267	0.0352707	["ENSG00000003987","ENSG00000004455","ENSG00000048392","ENSG00000051382","ENSG00000068024","ENSG00000078295","ENSG00000085788","ENSG00000100504","ENSG00000100938","ENSG00000105647","ENSG00000107902","ENSG00000109107","ENSG00000112667","ENSG00000112874","ENSG00000114779","ENSG00000122591","ENSG00000126821","ENSG00000128059","ENSG00000128951","ENSG00000129951","ENSG00000129993","ENSG00000131203","E…	["ABHD14B","ADA","ADCY2","ADSS1","AK2","AK5","ALDH1A1","ALDOC","ARF3","BPGM","CBFA2T3","CKMT1B","CRYL1","DDHD2","DNPH1","DUT","FAM126A","FBP1","GMPR2 (ENSG00000100938)","HDAC4","IDO1","IRS1","LHPP","MPPE1","MTMR7","NUDT12","NUDT7","OGDHL","PDE5A","PIK3CB","PIK3R2","PLCG2","PLPPR3 (ENSG00000129951)","PPAT","PPIP5K1","PYGL","RRM2B","SGPP1 (ENSG00000126821)","SORD","THTPA","TKT"]
GO:0051128	5	regulation of cellular component organization	79	2576	54.857	0.000467349	0.0352707	["ENSG00000004478","ENSG00000012061","ENSG00000042493","ENSG00000051382","ENSG00000054611","ENSG00000065675","ENSG00000065882","ENSG00000068024","ENSG00000068903","ENSG00000069956","ENSG00000077522","ENSG00000082397","ENSG00000085788","ENSG00000088280","ENSG00000089022","ENSG00000089820","ENSG00000099365","ENSG00000100335","ENSG00000103490","ENSG00000103540","ENSG00000104332","ENSG00000104765","E…	["ABI2","ABL2","ACTN2","APBB2","ARHGAP4","ASAP3 (ENSG00000088280)","BIRC2","BNIP3L","BUB1B","CAPG","CARMIL2","CCDC88A","CCP110","CD2AP","CDC42EP1","CGNL1","CLDN3","CLDN7 (ENSG00000181885)","CLSTN1","CNOT6L","COBL","CRACD","CUX1","DDB2","DDHD2","DNPH1","EIF4EBP1","EPB41L3","ERCC1","FBP1","FHOD1","FKBP1B","FKBP4","HAX1","HDAC4","HSPA2","KATNBL1","MAPK6","MAPKAPK5","MID1IP1","MIEF1","MIEN1","NAA80",…
GO:0044281	3	small molecule metabolic process	67	2100	44.7204	0.000475616	0.0352707	["ENSG00000003987","ENSG00000004455","ENSG00000048392","ENSG00000068024","ENSG00000078295","ENSG00000086475","ENSG00000099810","ENSG00000100116","ENSG00000100938","ENSG00000103316","ENSG00000103876","ENSG00000107537","ENSG00000107902","ENSG00000109107","ENSG00000112357","ENSG00000112667","ENSG00000112874","ENSG00000114779","ENSG00000116761","ENSG00000122729","ENSG00000122971","ENSG00000123453","E…	["ABHD14B","ACADS","ACO1","ACY1","ADA","ADCY2","ADM","ADSS1","AK2","AK5","AKR1C3","ALDH1A1","ALDOC","APOBEC3C","BPGM","CBFA2T3","CBR1","CKMT1B","CLYBL","CRYL1","CRYM","CTH","DNPH1","DUT","ECHDC3","FADS3","FAH","FBP1","FN3K","FUOM","GALT","GCAT","GLRX","GMPR2 (ENSG00000100938)","HDAC4","IDO1","IRS1","KYAT1","LDHAL6B","LHPP","MACROD1","MAT1A","MID1IP1","MTAP","MTMR7","NUDT12","NUDT7","OGDHL","OMA1"…
GO:0030038	7	contractile actin filament bundle assembly	9	109	2.3212	0.0005387	0.0362615	["ENSG00000088280","ENSG00000104332","ENSG00000107438","ENSG00000115355","ENSG00000128849","ENSG00000135723","ENSG00000149269","ENSG00000158195","ENSG00000175175"]	["ASAP3 (ENSG00000088280)","CCDC88A","CGNL1","FHOD1","PAK1","PDLIM1","PPM1E","SFRP1","WASF2"]
GO:0043149	6	stress fiber assembly	9	109	2.3212	0.0005387	0.0362615	["ENSG00000088280","ENSG00000104332","ENSG00000107438","ENSG00000115355","ENSG00000128849","ENSG00000135723","ENSG00000149269","ENSG00000158195","ENSG00000175175"]	["ASAP3 (ENSG00000088280)","CCDC88A","CGNL1","FHOD1","PAK1","PDLIM1","PPM1E","SFRP1","WASF2"]
GO:0051130	6	positive regulation of cellular component organization	46	1306	27.8118	0.000542546	0.0362615	["ENSG00000012061","ENSG00000042493","ENSG00000065675","ENSG00000068024","ENSG00000068903","ENSG00000069956","ENSG00000077522","ENSG00000085788","ENSG00000089022","ENSG00000100335","ENSG00000103490","ENSG00000103540","ENSG00000104332","ENSG00000106078","ENSG00000107295","ENSG00000109265","ENSG00000109756","ENSG00000115355","ENSG00000117650","ENSG00000119782","ENSG00000128283","ENSG00000131374","E…	["ABI2","ABL2","ACTN2","CAPG","CARMIL2","CCDC88A","CCP110","CDC42EP1","CLDN3","CLSTN1","CNOT6L","COBL","CRACD","CUX1","DDB2","DDHD2","ERCC1","FHOD1","FKBP1B","HAX1","HDAC4","KATNBL1","MAPK6","MAPKAPK5","MIEF1","MIEN1","NEK2","NLGN1","PAK1","PLCG2","PPM1E","PRKCQ","PSRC1","PYCARD","RAPGEF2","SERPINF1 (ENSG00000132386)","SFRP1","SH3GL2","SHANK2","SIRT2 (ENSG00000068903)","SKIL","TBC1D5","TERF1","TW…
GO:0120034	7	positive regulation of plasma membrane bounded cell projection assembly	9	110	2.3425	0.000575898	0.0362615	["ENSG00000068024","ENSG00000103540","ENSG00000106078","ENSG00000115355","ENSG00000128283","ENSG00000141741","ENSG00000158195","ENSG00000159753","ENSG00000169760"]	["CARMIL2","CCDC88A","CCP110","CDC42EP1","COBL","HDAC4","MIEN1","NLGN1","WASF2"]
GO:0016054	5	organic acid catabolic process	16	293	6.23956	0.000581633	0.0362615	["ENSG00000100116","ENSG00000103316","ENSG00000103876","ENSG00000107537","ENSG00000112357","ENSG00000116761","ENSG00000122971","ENSG00000123453","ENSG00000128059","ENSG00000131203","ENSG00000140263","ENSG00000140876","ENSG00000151224","ENSG00000165475","ENSG00000169047","ENSG00000171097"]	["ACADS","CRYL1","CRYM","CTH","FAH","GCAT","IDO1","IRS1","KYAT1","MAT1A","NUDT7","PEX7","PHYH","PPAT","SARDH","SORD"]
GO:0046395	6	carboxylic acid catabolic process	16	293	6.23956	0.000581633	0.0362615	["ENSG00000100116","ENSG00000103316","ENSG00000103876","ENSG00000107537","ENSG00000112357","ENSG00000116761","ENSG00000122971","ENSG00000123453","ENSG00000128059","ENSG00000131203","ENSG00000140263","ENSG00000140876","ENSG00000151224","ENSG00000165475","ENSG00000169047","ENSG00000171097"]	["ACADS","CRYL1","CRYM","CTH","FAH","GCAT","IDO1","IRS1","KYAT1","MAT1A","NUDT7","PEX7","PHYH","PPAT","SARDH","SORD"]
GO:0051494	8	negative regulation of cytoskeleton organization	11	158	3.36468	0.000585545	0.0362615	["ENSG00000004478","ENSG00000042493","ENSG00000103540","ENSG00000109265","ENSG00000117650","ENSG00000128849","ENSG00000151239","ENSG00000158195","ENSG00000159753","ENSG00000165175","ENSG00000172661"]	["CAPG","CARMIL2","CCP110","CGNL1","CRACD","FKBP4","MID1IP1","NEK2","TWF1","WASF2","WASHC2C"]
GO:1901605	5	alpha-amino acid metabolic process	13	210	4.47204	0.00059192	0.0362615	["ENSG00000086475","ENSG00000099810","ENSG00000100116","ENSG00000103316","ENSG00000103876","ENSG00000116761","ENSG00000123453","ENSG00000128059","ENSG00000131203","ENSG00000146733","ENSG00000151224","ENSG00000171097","ENSG00000185100"]	["ADSS1","CRYM","CTH","FAH","GCAT","IDO1","KYAT1","MAT1A","MTAP","PPAT","PSPH","SARDH","SEPHS1"]
GO:0051492	7	regulation of stress fiber assembly	8	91	1.93788	0.000719002	0.0405965	["ENSG00000088280","ENSG00000104332","ENSG00000115355","ENSG00000128849","ENSG00000135723","ENSG00000149269","ENSG00000158195","ENSG00000175175"]	["ASAP3 (ENSG00000088280)","CCDC88A","CGNL1","FHOD1","PAK1","PPM1E","SFRP1","WASF2"]
GO:0030834	8	regulation of actin filament depolymerization	6	51	1.08607	0.000720382	0.0405965	["ENSG00000042493","ENSG00000077522","ENSG00000109265","ENSG00000151239","ENSG00000159753","ENSG00000172661"]	["ACTN2","CAPG","CARMIL2","CRACD","TWF1","WASHC2C"]
GO:0099641	8	anterograde axonal protein transport	3	9	0.191659	0.000731935	0.0405965	["ENSG00000106211","ENSG00000138834","ENSG00000155980"]	["HSPB1","KIF5A","MAPK8IP3"]
GO:0120032	7	regulation of plasma membrane bounded cell projection assembly	13	215	4.57852	0.000737401	0.0405965	["ENSG00000054611","ENSG00000065882","ENSG00000068024","ENSG00000103540","ENSG00000106078","ENSG00000115355","ENSG00000128283","ENSG00000131374","ENSG00000141741","ENSG00000151239","ENSG00000158195","ENSG00000159753","ENSG00000169760"]	["CARMIL2","CCDC88A","CCP110","CDC42EP1","COBL","HDAC4","MIEN1","NLGN1","TBC1D1","TBC1D22A","TBC1D5","TWF1","WASF2"]
GO:0009168	9	purine ribonucleoside monophosphate biosynthetic process	4	20	0.425909	0.000749119	0.0405965	["ENSG00000107902","ENSG00000128059","ENSG00000185100","ENSG00000196839"]	["ADA","ADSS1","LHPP","PPAT"]
GO:1901881	8	positive regulation of protein depolymerization	4	20	0.425909	0.000749119	0.0405965	["ENSG00000077522","ENSG00000109265","ENSG00000159753","ENSG00000172661"]	["ACTN2","CARMIL2","CRACD","WASHC2C"]
GO:0060491	6	regulation of cell projection assembly	13	217	4.62111	0.000803476	0.0427207	["ENSG00000054611","ENSG00000065882","ENSG00000068024","ENSG00000103540","ENSG00000106078","ENSG00000115355","ENSG00000128283","ENSG00000131374","ENSG00000141741","ENSG00000151239","ENSG00000158195","ENSG00000159753","ENSG00000169760"]	["CARMIL2","CCDC88A","CCP110","CDC42EP1","COBL","HDAC4","MIEN1","NLGN1","TBC1D1","TBC1D22A","TBC1D5","TWF1","WASF2"]
GO:0009161	7	ribonucleoside monophosphate metabolic process	6	53	1.12866	0.000886103	0.0448223	["ENSG00000004455","ENSG00000100938","ENSG00000107902","ENSG00000128059","ENSG00000185100","ENSG00000196839"]	["ADA","ADSS1","AK2","GMPR2 (ENSG00000100938)","LHPP","PPAT"]
GO:0031333	7	negative regulation of protein-containing complex assembly	10	141	3.00266	0.00089254	0.0448223	["ENSG00000004478","ENSG00000042493","ENSG00000068903","ENSG00000109265","ENSG00000110330","ENSG00000151239","ENSG00000159753","ENSG00000172661","ENSG00000181885","ENSG00000187840"]	["BIRC2","CAPG","CARMIL2","CLDN7 (ENSG00000181885)","CRACD","EIF4EBP1","FKBP4","SIRT2 (ENSG00000068903)","TWF1","WASHC2C"]
GO:0006996	5	organelle organization	117	4223	89.9306	0.000905787	0.0448223	["ENSG00000004478","ENSG00000012061","ENSG00000042493","ENSG00000054611","ENSG00000061273","ENSG00000065675","ENSG00000065882","ENSG00000068024","ENSG00000068903","ENSG00000071794","ENSG00000074935","ENSG00000077522","ENSG00000082397","ENSG00000083845","ENSG00000085788","ENSG00000087206","ENSG00000088280","ENSG00000089022","ENSG00000089820","ENSG00000095203","ENSG00000099365","ENSG00000100335","E…	["ABI2","ABL2","ACTN2","ANK3","ARFGAP3","ARHGAP4","ASAP3 (ENSG00000088280)","ATF2","BNIP3L","BOD1","BUB1B","CAPG","CARMIL2","CCDC28B","CCDC88A","CCP110","CD2AP","CDC25B","CDC42EP1","CGNL1","CHCHD4","CHCHD6","CLDN3","CLIP2","CNOT6L","COA1","COBL","COX16","CRACD","DDB2","DDHD2","DOCK2","ELMO3","EML3","EPB41L3","EPB41L4B","ERCC1","EXO1","FGD6","FHOD1","FKBP4","GAB1","GOLGA6C","HAUS8","HAX1","HDAC4",…
GO:0019752	6	carboxylic acid metabolic process	40	1116	23.7657	0.000906627	0.0448223	["ENSG00000068024","ENSG00000086475","ENSG00000099810","ENSG00000100116","ENSG00000103316","ENSG00000103876","ENSG00000107537","ENSG00000109107","ENSG00000112357","ENSG00000116761","ENSG00000122729","ENSG00000122971","ENSG00000123453","ENSG00000128059","ENSG00000129993","ENSG00000131203","ENSG00000134463","ENSG00000140043","ENSG00000140263","ENSG00000140876","ENSG00000146733","ENSG00000151116","E…	["ACADS","ACO1","ACY1","ADSS1","AKR1C3","ALDOC","BPGM","CBFA2T3","CBR1","CKMT1B","CRYL1","CRYM","CTH","ECHDC3","FADS3","FAH","FBP1","FN3K","GCAT","HDAC4","IDO1","IRS1","KYAT1","LDHAL6B","MAT1A","MID1IP1","MTAP","NUDT7","OGDHL","PEX7","PHYH","PPAT","PSMB8 (ENSG00000204264)","PSMB9 (ENSG00000240065)","PSPH","PTGR2","SARDH","SEPHS1","SORD","UEVLD"]
GO:0035556	4	intracellular signal transduction	89	3050	64.9511	0.0009643	0.0465275	["ENSG00000048392","ENSG00000051382","ENSG00000060138","ENSG00000061273","ENSG00000065675","ENSG00000068024","ENSG00000068903","ENSG00000069482","ENSG00000069956","ENSG00000077150","ENSG00000077522","ENSG00000078295","ENSG00000080802","ENSG00000087206","ENSG00000088387","ENSG00000089022","ENSG00000089820","ENSG00000102547","ENSG00000103490","ENSG00000104332","ENSG00000105176","ENSG00000105647","E…	["ABI2","ABL2","ACTN2","ADA","ADCY2","ADM","AKAP7","AKR1C3","APBB2","ARHGAP4","ATRIP","BIRC2","CAB39L","CCDC88A","CCM2","CCN1","CD2AP","CDC42EP1","CEBPB","CGNL1","CNOT4","CNOT6L","CORO2A","CTH","DEPTOR","DOCK2","DOCK9","EIF4EBP1","EXO1","FBP1","FKBP1B","GAB1","GAL","HAX1","HDAC4","HDAC7","HSPB1","IQSEC2","IRS1","ITFG2","IVNS1ABP","LCK","MAP3K21","MAPK13","MAPK6","MAPK8IP3","MAPKAPK5","MARCHF7","M…
GO:0009056	3	catabolic process	85	2886	61.4586	0.00097414	0.0465275	["ENSG00000003987","ENSG00000008516","ENSG00000039068","ENSG00000051382","ENSG00000060138","ENSG00000068024","ENSG00000068903","ENSG00000078687","ENSG00000080802","ENSG00000083845","ENSG00000085788","ENSG00000099810","ENSG00000100116","ENSG00000100504","ENSG00000100991","ENSG00000102710","ENSG00000102996","ENSG00000103316","ENSG00000103490","ENSG00000103876","ENSG00000104765","ENSG00000105647","E…	["ABL2","ACADS","ADA","AKR1C3","ALDH1A1","ALDOC","APOBEC3C","ARRDC1","ATG4C","BIRC2","BNIP3L","BPGM","BUB1B","CBFA2T3","CD2AP","CDH1","CNOT4","CNOT6L","CRYL1","CRYM","CTH","DDHD2","DNPH1","DUT","FABP6","FAH","FBP1","FBXO17 (ENSG00000269190)","FBXO22","GALT","GCAT","HAX1","HDAC4","HSPB1","IDO1","IRS1","KYAT1","LGALS8","MARCHF7","MAT1A","METTL3","MMP15","MMP25","MTAP","MTMR7","MVB12A","NBR1","NEU3"…
GO:0055086	4	nucleobase-containing small molecule metabolic process	27	662	14.0976	0.00102358	0.0475431	["ENSG00000004455","ENSG00000048392","ENSG00000068024","ENSG00000078295","ENSG00000099810","ENSG00000100938","ENSG00000107902","ENSG00000109107","ENSG00000112667","ENSG00000112874","ENSG00000114779","ENSG00000128059","ENSG00000128951","ENSG00000129993","ENSG00000131203","ENSG00000133315","ENSG00000138735","ENSG00000140876","ENSG00000154027","ENSG00000165140","ENSG00000172331","ENSG00000173221","E…	["ABHD14B","ADA","ADCY2","ADSS1","AK2","AK5","ALDOC","APOBEC3C","BPGM","CBFA2T3","DNPH1","DUT","FBP1","GALT","GLRX","GMPR2 (ENSG00000100938)","HDAC4","IDO1","LHPP","MACROD1","MTAP","NUDT12","NUDT7","OGDHL","PDE5A","PPAT","RRM2B"]
GO:0051639	7	actin filament network formation	3	10	0.212954	0.00102915	0.0475431	["ENSG00000106078","ENSG00000135723","ENSG00000159753"]	["CARMIL2","COBL","FHOD1"]
GO:0031346	7	positive regulation of cell projection organization	19	402	8.56076	0.00107322	0.0481528	["ENSG00000068024","ENSG00000069956","ENSG00000103540","ENSG00000106078","ENSG00000109756","ENSG00000115355","ENSG00000119782","ENSG00000128283","ENSG00000132386","ENSG00000136603","ENSG00000141741","ENSG00000143322","ENSG00000149269","ENSG00000151239","ENSG00000158195","ENSG00000159753","ENSG00000162105","ENSG00000169760","ENSG00000257923"]	["ABL2","CARMIL2","CCDC88A","CCP110","CDC42EP1","COBL","CUX1","FKBP1B","HDAC4","MAPK6","MIEN1","NLGN1","PAK1","RAPGEF2","SERPINF1 (ENSG00000132386)","SHANK2","SKIL","TWF1","WASF2"]
GO:0030042	8	actin filament depolymerization	6	55	1.17125	0.00107973	0.0481528	["ENSG00000042493","ENSG00000077522","ENSG00000109265","ENSG00000151239","ENSG00000159753","ENSG00000172661"]	["ACTN2","CAPG","CARMIL2","CRACD","TWF1","WASHC2C"]
GO:0009127	8	purine nucleoside monophosphate biosynthetic process	4	22	0.468499	0.00109361	0.0481528	["ENSG00000107902","ENSG00000128059","ENSG00000185100","ENSG00000196839"]	["ADA","ADSS1","LHPP","PPAT"]
GO:0048519	4	negative regulation of biological process	157	6002	127.815	0.00116225	0.0497718	["ENSG00000004478","ENSG00000010278","ENSG00000012061","ENSG00000022840","ENSG00000039068","ENSG00000042493","ENSG00000048392","ENSG00000049323","ENSG00000060138","ENSG00000061273","ENSG00000065675","ENSG00000068024","ENSG00000068903","ENSG00000069482","ENSG00000077150","ENSG00000077522","ENSG00000078687","ENSG00000080802","ENSG00000083093","ENSG00000083845","ENSG00000086232","ENSG00000087206","E…	["ABL2","ACTN2","ADA","ADM","AKR1C3","ALDH1A1","ANK3","APBB2","APOBEC3C","ARHGAP4","ARRDC1","ATF2","ATRIP","BIRC2","BNIP3L","BOD1","BUB1B","CAB39L","CAPG","CARMIL2","CBFA2T3","CCN1","CCP110","CD2AP","CD9","CDH1","CDKN1C (ENSG00000129757)","CEBPB","CGNL1","CGREF1","CLDN3","CLDN7 (ENSG00000181885)","CNOT4","CNOT6L","CRACD","CRYM","CTH","CUEDC2","CUX1","DEPTOR","EIF2AK1","EIF4EBP1","ERCC1","FABP6","…
GO:1902905	7	positive regulation of supramolecular fiber organization	13	226	4.81277	0.0011657	0.0497718	["ENSG00000077522","ENSG00000103490","ENSG00000104332","ENSG00000109265","ENSG00000115355","ENSG00000128283","ENSG00000134222","ENSG00000135723","ENSG00000138443","ENSG00000149269","ENSG00000159753","ENSG00000172661","ENSG00000175175"]	["ABI2","ACTN2","CARMIL2","CCDC88A","CDC42EP1","CRACD","FHOD1","PAK1","PPM1E","PSRC1","PYCARD","SFRP1","WASHC2C"]
GO:0051693	9	actin filament capping	5	38	0.809226	0.00120261	0.0500838	["ENSG00000042493","ENSG00000109265","ENSG00000151239","ENSG00000159753","ENSG00000172661"]	["CAPG","CARMIL2","CRACD","TWF1","WASHC2C"]
GO:0044085	4	cellular component biogenesis	98	3448	73.4266	0.00120855	0.0500838	["ENSG00000004478","ENSG00000010278","ENSG00000012061","ENSG00000039068","ENSG00000042493","ENSG00000054611","ENSG00000055163","ENSG00000061273","ENSG00000065054","ENSG00000065534","ENSG00000065882","ENSG00000068024","ENSG00000068903","ENSG00000077522","ENSG00000082397","ENSG00000083845","ENSG00000088280","ENSG00000099365","ENSG00000101052","ENSG00000103490","ENSG00000103540","ENSG00000104332","E…	["ABI2","ACTN2","ANK3","ARRDC1","ASAP3 (ENSG00000088280)","BIRC2","CAPG","CARMIL2","CCDC28B","CCDC88A","CCN1","CCP110","CD2AP","CD9","CDC42EP1","CDH1","CGNL1","CHCHD4","CLDN10","CLDN3","CLDN7 (ENSG00000181885)","CLSTN1","CLYBL","CNOT6L","COA1","COBL","COX16","CRACD","CTH","CYFIP2","DDB2","DMKN","EIF4EBP1","EPB41L3","ERCC1","EXO1","FGD6","FHOD1","FKBP4","GOLGA6C","HAUS8","HAX1","HDAC4","HDAC7","HS…
GO:1901564	4	organonitrogen compound metabolic process	185	7274	154.903	0.00125453	0.0512357	["ENSG00000003987","ENSG00000004455","ENSG00000004478","ENSG00000006047","ENSG00000008516","ENSG00000022840","ENSG00000039068","ENSG00000043093","ENSG00000049323","ENSG00000051382","ENSG00000052344","ENSG00000055163","ENSG00000060138","ENSG00000061273","ENSG00000065534","ENSG00000065675","ENSG00000068024","ENSG00000068903","ENSG00000069956","ENSG00000071794","ENSG00000077522","ENSG00000078295","E…	["ABHD14B","ABI2","ABI3","ABL2","ACO1","ACTN2","ACY1","ADA","ADCY2","ADSS1","AK2","AK5","ALDOC","ALG13","AMZ2","APOBEC3C","ARRDC1","ATF2","ATG4C","BIRC2","BNIP3L","BOD1","BPGM","BUB1B","CAB39L","CALB1","CBFA2T3","CCDC88A","CCM2","CCN1","CCP110","CD2AP","CDC25B","CDCA3","CDH1","CDK15","CDK18","CDKN1C (ENSG00000129757)","CEBPB","CHCHD4","CKMT1B","CLDN3","CLYBL","CNOT4","CNOT6L","CPZ","CRYM","CTH","…
GO:0110020	7	regulation of actomyosin structure organization	8	100	2.12954	0.00133444	0.0516525	["ENSG00000088280","ENSG00000104332","ENSG00000115355","ENSG00000128849","ENSG00000135723","ENSG00000149269","ENSG00000158195","ENSG00000175175"]	["ASAP3 (ENSG00000088280)","CCDC88A","CGNL1","FHOD1","PAK1","PPM1E","SFRP1","WASF2"]
GO:0002277	6	myeloid dendritic cell activation involved in immune response	2	3	0.0638863	0.00133805	0.0516525	["ENSG00000103490","ENSG00000134516"]	["DOCK2","PYCARD"]
GO:0002314	8	germinal center B cell differentiation	2	3	0.0638863	0.00133805	0.0516525	["ENSG00000111203","ENSG00000196839"]	["ADA","ITFG2"]
GO:0016189	7	synaptic vesicle to endosome fusion	2	3	0.0638863	0.00133805	0.0516525	["ENSG00000117533","ENSG00000135823"]	["STX6","VAMP4"]
GO:0044351	6	macropinocytosis	3	11	0.23425	0.0013928	0.0523321	["ENSG00000099365","ENSG00000103490","ENSG00000134516"]	["DOCK2","PYCARD","STX1B"]
GO:1905383	7	protein localization to presynapse	3	11	0.23425	0.0013928	0.0523321	["ENSG00000106211","ENSG00000138834","ENSG00000155980"]	["HSPB1","KIF5A","MAPK8IP3"]
GO:1902532	7	negative regulation of intracellular signal transduction	23	542	11.5421	0.00142756	0.0529324	["ENSG00000048392","ENSG00000060138","ENSG00000061273","ENSG00000089022","ENSG00000103490","ENSG00000104332","ENSG00000105176","ENSG00000105647","ENSG00000106211","ENSG00000111203","ENSG00000111679","ENSG00000116679","ENSG00000119782","ENSG00000128849","ENSG00000136536","ENSG00000143322","ENSG00000151718","ENSG00000155792","ENSG00000165140","ENSG00000165238","ENSG00000173611","ENSG00000175193","E…	["ABL2","CD2AP","CGNL1","DEPTOR","FBP1","FKBP1B","HDAC7","HSPB1","ITFG2","IVNS1ABP","MAPKAPK5","MARCHF7","PARL","PIK3R2","PTPN6","PYCARD","RRM2B","SCAI","SFRP1","URI1","WNK2","WWC2","YBX3"]
GO:0031032	5	actomyosin structure organization	12	204	4.34427	0.00147473	0.0539714	["ENSG00000077522","ENSG00000082397","ENSG00000088280","ENSG00000095203","ENSG00000104332","ENSG00000107438","ENSG00000115355","ENSG00000128849","ENSG00000135723","ENSG00000149269","ENSG00000158195","ENSG00000175175"]	["ACTN2","ASAP3 (ENSG00000088280)","CCDC88A","CGNL1","EPB41L3","EPB41L4B","FHOD1","PAK1","PDLIM1","PPM1E","SFRP1","WASF2"]
GO:0044093	4	positive regulation of molecular function	61	1963	41.8029	0.0016613	0.0597156	["ENSG00000043093","ENSG00000051382","ENSG00000054611","ENSG00000055163","ENSG00000065675","ENSG00000065882","ENSG00000068024","ENSG00000068903","ENSG00000069482","ENSG00000072818","ENSG00000077150","ENSG00000077522","ENSG00000078295","ENSG00000088280","ENSG00000088387","ENSG00000089022","ENSG00000089820","ENSG00000101224","ENSG00000102547","ENSG00000102996","ENSG00000103490","ENSG00000104332","E…	["ABL2","ACAP1 (ENSG00000072818)","ACTN2","ADCY2","ALDH1A1","ANK3","ARFGAP3","ARHGAP4","ASAP2","ASAP3 (ENSG00000088280)","ATF2","CAB39L","CCDC88A","CCN1","CDC25B","CLDN3","CTH","CYFIP2","DCUN1D1","DOCK2","DOCK9","GAL","GLRX","GRTP1","HDAC4","HSPA2","IRS1","LCK","LRRFIP1","MAP3K21","MAPK8IP3","MAPKAPK5","MID1IP1","MINK1","MMP15","NEK2","NFKB2","NRK","PAK1","PCOLCE","PDE5A","PIK3CB","PLCG2","PLEKHG…
GO:0043254	6	regulation of protein-containing complex assembly	21	483	10.2857	0.00169405	0.0597156	["ENSG00000004478","ENSG00000012061","ENSG00000042493","ENSG00000068903","ENSG00000099365","ENSG00000103490","ENSG00000108961","ENSG00000109265","ENSG00000110330","ENSG00000128283","ENSG00000134222","ENSG00000134574","ENSG00000138443","ENSG00000143575","ENSG00000147601","ENSG00000149269","ENSG00000151239","ENSG00000159753","ENSG00000172661","ENSG00000181885","ENSG00000187840"]	["ABI2","BIRC2","CAPG","CARMIL2","CDC42EP1","CLDN7 (ENSG00000181885)","CRACD","DDB2","EIF4EBP1","ERCC1","FKBP4","HAX1","PAK1","PSRC1","PYCARD","RANGRF","SIRT2 (ENSG00000068903)","STX1B","TERF1","TWF1","WASHC2C"]
GO:0030835	8	negative regulation of actin filament depolymerization	5	41	0.873113	0.00170423	0.0597156	["ENSG00000042493","ENSG00000109265","ENSG00000151239","ENSG00000159753","ENSG00000172661"]	["CAPG","CARMIL2","CRACD","TWF1","WASHC2C"]
GO:0032231	6	regulation of actin filament bundle assembly	8	104	2.21472	0.00171645	0.0597156	["ENSG00000088280","ENSG00000104332","ENSG00000115355","ENSG00000128849","ENSG00000135723","ENSG00000149269","ENSG00000158195","ENSG00000175175"]	["ASAP3 (ENSG00000088280)","CCDC88A","CGNL1","FHOD1","PAK1","PPM1E","SFRP1","WASF2"]
GO:0008285	6	negative regulation of cell population proliferation	29	758	16.1419	0.00178459	0.0613206	["ENSG00000010278","ENSG00000022840","ENSG00000068024","ENSG00000068903","ENSG00000069482","ENSG00000086232","ENSG00000101052","ENSG00000104332","ENSG00000109756","ENSG00000111679","ENSG00000115966","ENSG00000117595","ENSG00000123572","ENSG00000129757","ENSG00000129993","ENSG00000131203","ENSG00000132386","ENSG00000136536","ENSG00000138028","ENSG00000138735","ENSG00000148926","ENSG00000149269","E…	["ADM","ATF2","CBFA2T3","CD9","CDKN1C (ENSG00000129757)","CEBPB","CGREF1","CLDN3","EIF2AK1","FABP6","GAL","HDAC4","IDO1","IFT52","IRF6","KLF13 (ENSG00000169926)","MARCHF7","NRK","PAK1","PAWR","PDE5A","PTPN6","RAPGEF2","RARG","RNF10","SERPINF1 (ENSG00000132386)","SFRP1","SIRT2 (ENSG00000068903)","WNK2"]
GO:0016052	5	carbohydrate catabolic process	12	209	4.45074	0.0018088	0.0613206	["ENSG00000068024","ENSG00000100504","ENSG00000109107","ENSG00000129993","ENSG00000140263","ENSG00000162139","ENSG00000165092","ENSG00000165140","ENSG00000165475","ENSG00000172331","ENSG00000197444","ENSG00000213930"]	["ALDH1A1","ALDOC","BPGM","CBFA2T3","CRYL1","FBP1","GALT","HDAC4","NEU3","OGDHL","PYGL","SORD"]
GO:2001214	7	positive regulation of vasculogenesis	3	12	0.255545	0.00182787	0.0613206	["ENSG00000109756","ENSG00000126458","ENSG00000148926"]	["ADM","RAPGEF2","RRAS"]
GO:0009063	5	cellular amino acid catabolic process	9	130	2.76841	0.00188445	0.0619837	["ENSG00000100116","ENSG00000103316","ENSG00000103876","ENSG00000116761","ENSG00000123453","ENSG00000128059","ENSG00000131203","ENSG00000151224","ENSG00000171097"]	["CRYM","CTH","FAH","GCAT","IDO1","KYAT1","MAT1A","PPAT","SARDH"]
GO:0051129	6	negative regulation of cellular component organization	29	761	16.2058	0.00189163	0.0619837	["ENSG00000004478","ENSG00000012061","ENSG00000042493","ENSG00000068903","ENSG00000089820","ENSG00000099365","ENSG00000103540","ENSG00000109265","ENSG00000109756","ENSG00000110330","ENSG00000112200","ENSG00000117650","ENSG00000126803","ENSG00000128849","ENSG00000132359","ENSG00000140600","ENSG00000147601","ENSG00000151239","ENSG00000156970","ENSG00000158195","ENSG00000159753","ENSG00000162600","E…	["ARHGAP4","BIRC2","BUB1B","CAPG","CARMIL2","CCP110","CGNL1","CLDN7 (ENSG00000181885)","CRACD","EIF4EBP1","ERCC1","FKBP4","HSPA2","MID1IP1","NEK2","NLGN1","OMA1","PACSIN3","PARL","RAP1GAP2","RAPGEF2","SH3GL3","SIRT2 (ENSG00000068903)","STX1B","TERF1","TWF1","WASF2","WASHC2C","ZNF451"]
GO:0120035	7	regulation of plasma membrane bounded cell projection organization	28	729	15.5244	0.00201361	0.0646249	["ENSG00000004478","ENSG00000054611","ENSG00000065882","ENSG00000068024","ENSG00000069956","ENSG00000089820","ENSG00000099365","ENSG00000103540","ENSG00000104332","ENSG00000106078","ENSG00000109756","ENSG00000115355","ENSG00000119782","ENSG00000128283","ENSG00000131374","ENSG00000132359","ENSG00000132386","ENSG00000136603","ENSG00000138443","ENSG00000141741","ENSG00000143322","ENSG00000149269","E…	["ABI2","ABL2","ARHGAP4","CARMIL2","CCDC88A","CCP110","CDC42EP1","COBL","CUX1","FKBP1B","FKBP4","HDAC4","MAPK6","MIEN1","NLGN1","PAK1","RAP1GAP2","RAPGEF2","SERPINF1 (ENSG00000132386)","SFRP1","SHANK2","SKIL","STX1B","TBC1D1","TBC1D22A","TBC1D5","TWF1","WASF2"]
GO:0016043	4	cellular component organization	174	6840	145.661	0.00201809	0.0646249	["ENSG00000004478","ENSG00000008516","ENSG00000010278","ENSG00000012061","ENSG00000039068","ENSG00000042493","ENSG00000051382","ENSG00000054611","ENSG00000055163","ENSG00000061273","ENSG00000065054","ENSG00000065534","ENSG00000065675","ENSG00000065882","ENSG00000068024","ENSG00000068903","ENSG00000069956","ENSG00000071794","ENSG00000074935","ENSG00000077150","ENSG00000077522","ENSG00000082397","E…	["ABI2","ABL2","ACTN2","ADM","ANK3","APBB2","ARFGAP3","ARHGAP4","ASAP3 (ENSG00000088280)","ATF2","BIRC2","BNIP3L","BOD1","BUB1B","CAPG","CARMIL2","CCDC28B","CCDC88A","CCM2","CCN1","CCP110","CD2AP","CD9","CDC25B","CDC42EP1","CDH1","CGNL1","CHCHD4","CHCHD6","CLDN10","CLDN3","CLDN7 (ENSG00000181885)","CLIP2","CLSTN1","CLYBL","CNOT6L","COA1","COBL","COL9A1","COX16","CRACD","CTH","CUX1","CYFIP2","DDB2…
GO:0043436	5	oxoacid metabolic process	41	1207	25.7036	0.00213953	0.0677437	["ENSG00000068024","ENSG00000086475","ENSG00000099810","ENSG00000100116","ENSG00000103316","ENSG00000103876","ENSG00000107537","ENSG00000109107","ENSG00000112357","ENSG00000114779","ENSG00000116761","ENSG00000122729","ENSG00000122971","ENSG00000123453","ENSG00000128059","ENSG00000129993","ENSG00000131203","ENSG00000134463","ENSG00000140043","ENSG00000140263","ENSG00000140876","ENSG00000146733","E…	["ABHD14B","ACADS","ACO1","ACY1","ADSS1","AKR1C3","ALDOC","BPGM","CBFA2T3","CBR1","CKMT1B","CRYL1","CRYM","CTH","ECHDC3","FADS3","FAH","FBP1","FN3K","GCAT","HDAC4","IDO1","IRS1","KYAT1","LDHAL6B","MAT1A","MID1IP1","MTAP","NUDT7","OGDHL","PEX7","PHYH","PPAT","PSMB8 (ENSG00000204264)","PSMB9 (ENSG00000240065)","PSPH","PTGR2","SARDH","SEPHS1","SORD","UEVLD"]
GO:0032271	7	regulation of protein polymerization	13	243	5.17479	0.00222261	0.0695925	["ENSG00000004478","ENSG00000042493","ENSG00000103490","ENSG00000108961","ENSG00000109265","ENSG00000128283","ENSG00000134222","ENSG00000138443","ENSG00000143575","ENSG00000149269","ENSG00000151239","ENSG00000159753","ENSG00000172661"]	["ABI2","CAPG","CARMIL2","CDC42EP1","CRACD","FKBP4","HAX1","PAK1","PSRC1","PYCARD","RANGRF","TWF1","WASHC2C"]
GO:0090161	7	Golgi ribbon formation	3	13	0.276841	0.0023389	0.0710381	["ENSG00000117533","ENSG00000124222","ENSG00000135823"]	["STX16","STX6","VAMP4"]
GO:0099640	7	axo-dendritic protein transport	3	13	0.276841	0.0023389	0.0710381	["ENSG00000106211","ENSG00000138834","ENSG00000155980"]	["HSPB1","KIF5A","MAPK8IP3"]
GO:0009124	7	nucleoside monophosphate biosynthetic process	5	44	0.936999	0.00234441	0.0710381	["ENSG00000107902","ENSG00000128059","ENSG00000128951","ENSG00000185100","ENSG00000196839"]	["ADA","ADSS1","DUT","LHPP","PPAT"]
GO:0031344	6	regulation of cell projection organization	28	738	15.716	0.00239819	0.0715664	["ENSG00000004478","ENSG00000054611","ENSG00000065882","ENSG00000068024","ENSG00000069956","ENSG00000089820","ENSG00000099365","ENSG00000103540","ENSG00000104332","ENSG00000106078","ENSG00000109756","ENSG00000115355","ENSG00000119782","ENSG00000128283","ENSG00000131374","ENSG00000132359","ENSG00000132386","ENSG00000136603","ENSG00000138443","ENSG00000141741","ENSG00000143322","ENSG00000149269","E…	["ABI2","ABL2","ARHGAP4","CARMIL2","CCDC88A","CCP110","CDC42EP1","COBL","CUX1","FKBP1B","FKBP4","HDAC4","MAPK6","MIEN1","NLGN1","PAK1","RAP1GAP2","RAPGEF2","SERPINF1 (ENSG00000132386)","SFRP1","SHANK2","SKIL","STX1B","TBC1D1","TBC1D22A","TBC1D5","TWF1","WASF2"]
GO:1904353	5	regulation of telomere capping	4	27	0.574977	0.00241264	0.0715664	["ENSG00000012061","ENSG00000065675","ENSG00000089022","ENSG00000117650"]	["ERCC1","MAPKAPK5","NEK2","PRKCQ"]
GO:1901606	6	alpha-amino acid catabolic process	8	110	2.3425	0.00244618	0.0718055	["ENSG00000100116","ENSG00000103316","ENSG00000103876","ENSG00000123453","ENSG00000128059","ENSG00000131203","ENSG00000151224","ENSG00000171097"]	["CRYM","FAH","GCAT","IDO1","KYAT1","MAT1A","PPAT","SARDH"]
GO:1901879	7	regulation of protein depolymerization	7	87	1.8527	0.00255507	0.0742287	["ENSG00000042493","ENSG00000077522","ENSG00000109265","ENSG00000151239","ENSG00000159753","ENSG00000165175","ENSG00000172661"]	["ACTN2","CAPG","CARMIL2","CRACD","MID1IP1","TWF1","WASHC2C"]
GO:0030100	6	regulation of endocytosis	12	219	4.6637	0.00266401	0.076604	["ENSG00000051382","ENSG00000099365","ENSG00000107295","ENSG00000117533","ENSG00000131374","ENSG00000140600","ENSG00000143322","ENSG00000165912","ENSG00000169760","ENSG00000197943","ENSG00000198087","ENSG00000243244"]	["ABL2","CD2AP","NLGN1","PACSIN3","PIK3CB","PLCG2","SH3GL2","SH3GL3","STON1","STX1B","TBC1D5","VAMP4"]
GO:0035418	6	protein localization to synapse	7	88	1.874	0.00272622	0.0766746	["ENSG00000099365","ENSG00000106211","ENSG00000124313","ENSG00000138834","ENSG00000155980","ENSG00000169760","ENSG00000171603"]	["CLSTN1","HSPB1","IQSEC2","KIF5A","MAPK8IP3","NLGN1","STX1B"]
GO:0006520	4	cellular amino acid metabolic process	17	372	7.9219	0.00273793	0.0766746	["ENSG00000086475","ENSG00000099810","ENSG00000100116","ENSG00000103316","ENSG00000103876","ENSG00000116761","ENSG00000123453","ENSG00000128059","ENSG00000131203","ENSG00000146733","ENSG00000151224","ENSG00000167363","ENSG00000171097","ENSG00000185100","ENSG00000204264","ENSG00000240065","ENSG00000243989"]	["ACY1","ADSS1","CRYM","CTH","FAH","FN3K","GCAT","IDO1","KYAT1","MAT1A","MTAP","PPAT","PSMB8 (ENSG00000204264)","PSMB9 (ENSG00000240065)","PSPH","SARDH","SEPHS1"]
GO:0030032	8	lamellipodium assembly	6	66	1.4055	0.00278279	0.0766746	["ENSG00000068024","ENSG00000115355","ENSG00000151239","ENSG00000158195","ENSG00000159753","ENSG00000188677"]	["CARMIL2","CCDC88A","HDAC4","PARVB","TWF1","WASF2"]
GO:0046365	5	monosaccharide catabolic process	6	66	1.4055	0.00278279	0.0766746	["ENSG00000109107","ENSG00000140263","ENSG00000165092","ENSG00000165475","ENSG00000172331","ENSG00000213930"]	["ALDH1A1","ALDOC","BPGM","CRYL1","GALT","SORD"]
GO:0008064	7	regulation of actin polymerization or depolymerization	11	192	4.08872	0.00281189	0.0766746	["ENSG00000042493","ENSG00000077522","ENSG00000103490","ENSG00000109265","ENSG00000128283","ENSG00000138443","ENSG00000143575","ENSG00000151239","ENSG00000159753","ENSG00000172661","ENSG00000243477"]	["ABI2","ACTN2","CAPG","CARMIL2","CDC42EP1","CRACD","HAX1","NAA80","PYCARD","TWF1","WASHC2C"]
GO:0006082	4	organic acid metabolic process	41	1226	26.1082	0.00282972	0.0766746	["ENSG00000068024","ENSG00000086475","ENSG00000099810","ENSG00000100116","ENSG00000103316","ENSG00000103876","ENSG00000107537","ENSG00000109107","ENSG00000112357","ENSG00000114779","ENSG00000116761","ENSG00000122729","ENSG00000122971","ENSG00000123453","ENSG00000128059","ENSG00000129993","ENSG00000131203","ENSG00000134463","ENSG00000140043","ENSG00000140263","ENSG00000140876","ENSG00000146733","E…	["ABHD14B","ACADS","ACO1","ACY1","ADSS1","AKR1C3","ALDOC","BPGM","CBFA2T3","CBR1","CKMT1B","CRYL1","CRYM","CTH","ECHDC3","FADS3","FAH","FBP1","FN3K","GCAT","HDAC4","IDO1","IRS1","KYAT1","LDHAL6B","MAT1A","MID1IP1","MTAP","NUDT7","OGDHL","PEX7","PHYH","PPAT","PSMB8 (ENSG00000204264)","PSMB9 (ENSG00000240065)","PSPH","PTGR2","SARDH","SEPHS1","SORD","UEVLD"]
GO:0031175	7	neuron projection development	36	1039	22.126	0.00286897	0.0769976	["ENSG00000004478","ENSG00000039068","ENSG00000051382","ENSG00000055163","ENSG00000065675","ENSG00000069956","ENSG00000082397","ENSG00000089820","ENSG00000099365","ENSG00000104332","ENSG00000106078","ENSG00000107295","ENSG00000109458","ENSG00000109756","ENSG00000115355","ENSG00000119782","ENSG00000123572","ENSG00000132359","ENSG00000132386","ENSG00000136603","ENSG00000138443","ENSG00000138834","E…	["ABI2","ABL2","ADM","ANK3","APBB2","ARHGAP4","CCDC88A","CDH1","COBL","CUX1","CYFIP2","EPB41L3","FKBP1B","FKBP4","GAB1","KIF5A","MAPK6","MAPK8IP3","MINK1","NEXN","NLGN1","NPTX1","NRK","PAK1","PIK3CB","PRKCQ","RAP1GAP2","RAPGEF2","SERPINF1 (ENSG00000132386)","SFRP1","SH3GL2","SHANK2","SHC1","SKIL","STX1B","TWF1"]
GO:0030832	6	regulation of actin filament length	11	193	4.11002	0.00292648	0.0778003	["ENSG00000042493","ENSG00000077522","ENSG00000103490","ENSG00000109265","ENSG00000128283","ENSG00000138443","ENSG00000143575","ENSG00000151239","ENSG00000159753","ENSG00000172661","ENSG00000243477"]	["ABI2","ACTN2","CAPG","CARMIL2","CDC42EP1","CRACD","HAX1","NAA80","PYCARD","TWF1","WASHC2C"]
GO:0009166	7	nucleotide catabolic process	6	67	1.42679	0.00300277	0.0786576	["ENSG00000112667","ENSG00000112874","ENSG00000128951","ENSG00000138735","ENSG00000140876","ENSG00000196839"]	["ADA","DNPH1","DUT","NUDT12","NUDT7","PDE5A"]
GO:0048856	3	anatomical structure development	163	6401	136.312	0.00303685	0.0786576	["ENSG00000004478","ENSG00000006047","ENSG00000008516","ENSG00000010278","ENSG00000012061","ENSG00000022840","ENSG00000039068","ENSG00000042493","ENSG00000048392","ENSG00000049323","ENSG00000051382","ENSG00000052344","ENSG00000055163","ENSG00000060138","ENSG00000061273","ENSG00000065534","ENSG00000065675","ENSG00000067836","ENSG00000068024","ENSG00000068903","ENSG00000069482","ENSG00000069956","E…	["ABI2","ABL2","ACO1","ACTN2","ADA","ADM","AKR1C3","ALDOC","ANK3","APBB2","ARHGAP4","ATF2","BIRC2","BPGM","CALB1","CAPG","CARMIL2","CBFA2T3","CBR1","CCDC88A","CCM2","CCN1","CD9","CDC25B","CDC42EP1","CDH1","CEBPB","CLDN3","CLSTN1","CNOT4","COBL","COL9A1","CRYBB1","CTH","CUX1","CYFIP2","DDHD2","DNPH1","DOCK2","DPPA4","EIF2AK1","EIF4EBP1","EPB41L3","ERCC1","ESRP2","EXO1","FAM126A","FBXO22","FGD6","F…
GO:0044248	4	cellular catabolic process	73	2503	53.3025	0.00304247	0.0786576	["ENSG00000051382","ENSG00000060138","ENSG00000068903","ENSG00000078687","ENSG00000080802","ENSG00000083845","ENSG00000085788","ENSG00000099810","ENSG00000100116","ENSG00000100504","ENSG00000100991","ENSG00000102710","ENSG00000103316","ENSG00000103490","ENSG00000103876","ENSG00000104765","ENSG00000105647","ENSG00000106211","ENSG00000106346","ENSG00000107537","ENSG00000110330","ENSG00000112357","E…	["ABL2","ACADS","ADA","AKR1C3","APOBEC3C","ARRDC1","ATG4C","BIRC2","BNIP3L","BUB1B","CBFA2T3","CD2AP","CNOT4","CNOT6L","CRYL1","CRYM","CTH","DDHD2","DNPH1","DUT","FABP6","FAH","FBXO17 (ENSG00000269190)","FBXO22","GALT","GCAT","HAX1","HSPB1","IDO1","IRS1","KYAT1","LGALS8","MARCHF7","MAT1A","METTL3","MTAP","MVB12A","NBR1","NEU3","NUDT12","NUDT7","OMA1","PACSIN3","PARL","PDE5A","PEX7","PHYH","PIK3CB…
GO:0051017	6	actin filament bundle assembly	10	167	3.55634	0.0031438	0.0800788	["ENSG00000088280","ENSG00000104332","ENSG00000107438","ENSG00000115355","ENSG00000128849","ENSG00000135723","ENSG00000149269","ENSG00000158195","ENSG00000175175","ENSG00000177425"]	["ASAP3 (ENSG00000088280)","CCDC88A","CGNL1","FHOD1","PAK1","PAWR","PDLIM1","PPM1E","SFRP1","WASF2"]
GO:0051258	8	protein polymerization	15	314	6.68676	0.00315428	0.0800788	["ENSG00000004478","ENSG00000042493","ENSG00000103490","ENSG00000106078","ENSG00000108961","ENSG00000109265","ENSG00000128283","ENSG00000134222","ENSG00000138443","ENSG00000143575","ENSG00000149269","ENSG00000151239","ENSG00000159753","ENSG00000165175","ENSG00000172661"]	["ABI2","CAPG","CARMIL2","CDC42EP1","COBL","CRACD","FKBP4","HAX1","MID1IP1","PAK1","PSRC1","PYCARD","RANGRF","TWF1","WASHC2C"]
GO:0051261	8	protein depolymerization	8	115	2.44897	0.00322304	0.0810939	["ENSG00000042493","ENSG00000077522","ENSG00000107295","ENSG00000109265","ENSG00000151239","ENSG00000159753","ENSG00000165175","ENSG00000172661"]	["ACTN2","CAPG","CARMIL2","CRACD","MID1IP1","SH3GL2","TWF1","WASHC2C"]
GO:0061572	7	actin filament bundle organization	10	170	3.62022	0.0035702	0.0868328	["ENSG00000088280","ENSG00000104332","ENSG00000107438","ENSG00000115355","ENSG00000128849","ENSG00000135723","ENSG00000149269","ENSG00000158195","ENSG00000175175","ENSG00000177425"]	["ASAP3 (ENSG00000088280)","CCDC88A","CGNL1","FHOD1","PAK1","PAWR","PDLIM1","PPM1E","SFRP1","WASF2"]
GO:0001325	6	formation of extrachromosomal circular DNA	3	15	0.319431	0.00360519	0.0868328	["ENSG00000012061","ENSG00000147601","ENSG00000174371"]	["ERCC1","EXO1","TERF1"]
GO:0045820	7	negative regulation of glycolytic process	3	15	0.319431	0.00360519	0.0868328	["ENSG00000068024","ENSG00000129993","ENSG00000165140"]	["CBFA2T3","FBP1","HDAC4"]
GO:0090656	7	t-circle formation	3	15	0.319431	0.00360519	0.0868328	["ENSG00000012061","ENSG00000147601","ENSG00000174371"]	["ERCC1","EXO1","TERF1"]
GO:0090737	7	telomere maintenance via telomere trimming	3	15	0.319431	0.00360519	0.0868328	["ENSG00000012061","ENSG00000147601","ENSG00000174371"]	["ERCC1","EXO1","TERF1"]
GO:1901575	4	organic substance catabolic process	70	2399	51.0877	0.00369395	0.0878229	["ENSG00000003987","ENSG00000039068","ENSG00000060138","ENSG00000068024","ENSG00000068903","ENSG00000078687","ENSG00000080802","ENSG00000083845","ENSG00000085788","ENSG00000099810","ENSG00000100116","ENSG00000100504","ENSG00000100991","ENSG00000103316","ENSG00000103876","ENSG00000104765","ENSG00000106211","ENSG00000106346","ENSG00000106538","ENSG00000107537","ENSG00000109107","ENSG00000110330","E…	["ACADS","ADA","AKR1C3","ALDH1A1","ALDOC","APOBEC3C","ARRDC1","BIRC2","BNIP3L","BPGM","BUB1B","CBFA2T3","CD2AP","CDH1","CNOT4","CNOT6L","CRYL1","CRYM","CTH","DDHD2","DNPH1","DUT","FABP6","FAH","FBP1","FBXO17 (ENSG00000269190)","FBXO22","GALT","GCAT","HDAC4","HSPB1","IDO1","IRS1","KYAT1","MARCHF7","MAT1A","METTL3","MTAP","MTMR7","MVB12A","NEU3","NUDT12","NUDT7","OGDHL","OMA1","PACSIN3","PDE5A","PE…
GO:1901880	8	negative regulation of protein depolymerization	6	70	1.49068	0.0037409	0.0878229	["ENSG00000042493","ENSG00000109265","ENSG00000151239","ENSG00000159753","ENSG00000165175","ENSG00000172661"]	["CAPG","CARMIL2","CRACD","MID1IP1","TWF1","WASHC2C"]
GO:1902414	5	protein localization to cell junction	8	118	2.51286	0.00377363	0.0878229	["ENSG00000099365","ENSG00000106211","ENSG00000124313","ENSG00000128849","ENSG00000138834","ENSG00000155980","ENSG00000169760","ENSG00000171603"]	["CGNL1","CLSTN1","HSPB1","IQSEC2","KIF5A","MAPK8IP3","NLGN1","STX1B"]
GO:2001242	7	regulation of intrinsic apoptotic signaling pathway	10	172	3.66281	0.00387908	0.0878229	["ENSG00000048392","ENSG00000060138","ENSG00000103490","ENSG00000105176","ENSG00000106211","ENSG00000116679","ENSG00000136536","ENSG00000136603","ENSG00000175193","ENSG00000182866"]	["HSPB1","IVNS1ABP","LCK","MARCHF7","PARL","PYCARD","RRM2B","SKIL","URI1","YBX3"]
GO:0008154	7	actin polymerization or depolymerization	12	230	4.89795	0.00395785	0.0878229	["ENSG00000042493","ENSG00000077522","ENSG00000103490","ENSG00000106078","ENSG00000109265","ENSG00000128283","ENSG00000138443","ENSG00000143575","ENSG00000151239","ENSG00000159753","ENSG00000172661","ENSG00000243477"]	["ABI2","ACTN2","CAPG","CARMIL2","CDC42EP1","COBL","CRACD","HAX1","NAA80","PYCARD","TWF1","WASHC2C"]
GO:0072659	7	protein localization to plasma membrane	14	291	6.19697	0.00401203	0.0878229	["ENSG00000039068","ENSG00000077522","ENSG00000082397","ENSG00000108961","ENSG00000109756","ENSG00000115355","ENSG00000117533","ENSG00000118640","ENSG00000122591","ENSG00000130702","ENSG00000135525","ENSG00000151150","ENSG00000184363","ENSG00000188026"]	["ACTN2","ANK3","CCDC88A","CDH1","EPB41L3","FAM126A","LAMA5","MAP7","PKP3","RANGRF","RAPGEF2","RILPL1","VAMP4","VAMP8"]
GO:0009066	6	aspartate family amino acid metabolic process	5	50	1.06477	0.00412254	0.0878229	["ENSG00000099810","ENSG00000100116","ENSG00000103316","ENSG00000151224","ENSG00000185100"]	["ADSS1","CRYM","GCAT","MAT1A","MTAP"]
GO:0033043	6	regulation of organelle organization	45	1408	29.984	0.00416199	0.0878229	["ENSG00000004478","ENSG00000012061","ENSG00000042493","ENSG00000054611","ENSG00000065675","ENSG00000065882","ENSG00000068903","ENSG00000077522","ENSG00000085788","ENSG00000088280","ENSG00000089022","ENSG00000100335","ENSG00000103490","ENSG00000103540","ENSG00000104332","ENSG00000104765","ENSG00000108961","ENSG00000109265","ENSG00000112200","ENSG00000115355","ENSG00000117650","ENSG00000128283","E…	["ABI2","ABL2","ACTN2","ASAP3 (ENSG00000088280)","BNIP3L","BUB1B","CAPG","CARMIL2","CCDC88A","CCP110","CD2AP","CDC42EP1","CGNL1","CNOT6L","CRACD","DDHD2","ERCC1","FHOD1","FKBP4","HAX1","KATNBL1","MAPKAPK5","MID1IP1","MIEF1","NAA80","NEK2","NEXN","OMA1","PAK1","PARL","PPM1E","PRKCQ","PSRC1","PYCARD","RANGRF","SFRP1","SIRT2 (ENSG00000068903)","TBC1D1","TBC1D22A","TBC1D5","TERF1","TWF1","WASF2","WAS…
GO:0002190	6	cap-independent translational initiation	2	5	0.106477	0.00433536	0.0878229	["ENSG00000165819","ENSG00000187840"]	["EIF4EBP1","METTL3"]
GO:0006064	6	glucuronate catabolic process	2	5	0.106477	0.00433536	0.0878229	["ENSG00000140263","ENSG00000165475"]	["CRYL1","SORD"]
GO:0006172	9	ADP biosynthetic process	2	5	0.106477	0.00433536	0.0878229	["ENSG00000004455","ENSG00000154027"]	["AK2","AK5"]
GO:0019640	7	glucuronate catabolic process to xylulose 5-phosphate	2	5	0.106477	0.00433536	0.0878229	["ENSG00000140263","ENSG00000165475"]	["CRYL1","SORD"]
GO:0030047	5	actin modification	2	5	0.106477	0.00433536	0.0878229	["ENSG00000151239","ENSG00000243477"]	["NAA80","TWF1"]
GO:0051167	5	xylulose 5-phosphate metabolic process	2	5	0.106477	0.00433536	0.0878229	["ENSG00000140263","ENSG00000165475"]	["CRYL1","SORD"]
GO:0070164	6	negative regulation of adiponectin secretion	2	5	0.106477	0.00433536	0.0878229	["ENSG00000135631","ENSG00000156675"]	["RAB11FIP1","RAB11FIP5"]
GO:1900825	6	regulation of membrane depolarization during cardiac muscle cell action potential	2	5	0.106477	0.00433536	0.0878229	["ENSG00000108961","ENSG00000151150"]	["ANK3","RANGRF"]
GO:1901159	6	xylulose 5-phosphate biosynthetic process	2	5	0.106477	0.00433536	0.0878229	["ENSG00000140263","ENSG00000165475"]	["CRYL1","SORD"]
GO:1904184	7	positive regulation of pyruvate dehydrogenase activity	2	5	0.106477	0.00433536	0.0878229	["ENSG00000111110","ENSG00000155367"]	["PPM1H","PPM1J"]
GO:0048468	4	cell development	67	2292	48.8091	0.00434271	0.0878229	["ENSG00000004478","ENSG00000006047","ENSG00000010278","ENSG00000012061","ENSG00000022840","ENSG00000039068","ENSG00000051382","ENSG00000055163","ENSG00000065675","ENSG00000068024","ENSG00000068903","ENSG00000069956","ENSG00000077522","ENSG00000082397","ENSG00000089820","ENSG00000099365","ENSG00000101224","ENSG00000104332","ENSG00000106078","ENSG00000107295","ENSG00000109458","ENSG00000109756","E…	["ABI2","ABL2","ACTN2","ADM","ANK3","APBB2","ARHGAP4","BPGM","CCDC88A","CCM2","CD9","CDC25B","CDH1","CLDN3","COBL","CUX1","CYFIP2","EPB41L3","ERCC1","FBXO22","FKBP1B","FKBP4","FUOM","GAB1","HDAC4","HSPA2","IRF6","IRX2","KIF5A","LAMA5","MAPK6","MAPK8IP3","METTL3","MINK1","NEXN","NLGN1","NPTX1","NRK","PAK1","PARVB","PDE5A","PEAK1","PIK3CB","PRKCQ","PTPN6","RAP1GAP2","RAPGEF2","RARG","RILPL1","RNF10…
GO:0009263	6	deoxyribonucleotide biosynthetic process	3	16	0.340727	0.00436769	0.0878229	["ENSG00000048392","ENSG00000128951","ENSG00000154027"]	["AK5","DUT","RRM2B"]
GO:0043101	5	purine-containing compound salvage	3	16	0.340727	0.00436769	0.0878229	["ENSG00000099810","ENSG00000100938","ENSG00000196839"]	["ADA","GMPR2 (ENSG00000100938)","MTAP"]
GO:2001212	6	regulation of vasculogenesis	3	16	0.340727	0.00436769	0.0878229	["ENSG00000109756","ENSG00000126458","ENSG00000148926"]	["ADM","RAPGEF2","RRAS"]
GO:0010638	7	positive regulation of organelle organization	26	699	14.8855	0.00438498	0.0878229	["ENSG00000012061","ENSG00000042493","ENSG00000065675","ENSG00000068903","ENSG00000077522","ENSG00000085788","ENSG00000089022","ENSG00000100335","ENSG00000103490","ENSG00000103540","ENSG00000104332","ENSG00000109265","ENSG00000115355","ENSG00000117650","ENSG00000128283","ENSG00000134152","ENSG00000134222","ENSG00000135723","ENSG00000138443","ENSG00000138767","ENSG00000143575","ENSG00000147601","E…	["ABI2","ACTN2","CAPG","CARMIL2","CCDC88A","CCP110","CDC42EP1","CNOT6L","CRACD","DDHD2","ERCC1","FHOD1","HAX1","KATNBL1","MAPKAPK5","MIEF1","NEK2","PAK1","PPM1E","PRKCQ","PSRC1","PYCARD","SFRP1","SIRT2 (ENSG00000068903)","TERF1","WASHC2C"]
GO:0007173	8	epidermal growth factor receptor signaling pathway	8	121	2.57675	0.00439426	0.0878229	["ENSG00000107295","ENSG00000109458","ENSG00000115355","ENSG00000141971","ENSG00000160410","ENSG00000160691","ENSG00000168143","ENSG00000169891"]	["CCDC88A","FAM83B","GAB1","MVB12A","REPS2","SH3GL2","SHC1","SHKBP1"]
GO:0006970	4	response to osmotic stress	7	96	2.04436	0.00443127	0.0879389	["ENSG00000060138","ENSG00000065534","ENSG00000115966","ENSG00000124570","ENSG00000135525","ENSG00000140263","ENSG00000156711"]	["ATF2","MAP7","MAPK13","MYLK","SERPINB6","SORD","YBX3"]
GO:0071840	3	cellular component organization or biogenesis	176	7047	150.069	0.00446428	0.0879743	["ENSG00000004478","ENSG00000008516","ENSG00000010278","ENSG00000012061","ENSG00000039068","ENSG00000042493","ENSG00000051382","ENSG00000054611","ENSG00000055163","ENSG00000061273","ENSG00000065054","ENSG00000065534","ENSG00000065675","ENSG00000065882","ENSG00000068024","ENSG00000068903","ENSG00000069956","ENSG00000071794","ENSG00000074935","ENSG00000077150","ENSG00000077522","ENSG00000082397","E…	["ABI2","ABL2","ACTN2","ADM","ANK3","APBB2","ARFGAP3","ARHGAP4","ARRDC1","ASAP3 (ENSG00000088280)","ATF2","BIRC2","BNIP3L","BOD1","BUB1B","CAPG","CARMIL2","CCDC28B","CCDC88A","CCM2","CCN1","CCP110","CD2AP","CD9","CDC25B","CDC42EP1","CDH1","CGNL1","CHCHD4","CHCHD6","CLDN10","CLDN3","CLDN7 (ENSG00000181885)","CLIP2","CLSTN1","CLYBL","CNOT6L","COA1","COBL","COL9A1","COX16","CRACD","CTH","CUX1","CYFI…
GO:0043085	5	positive regulation of catalytic activity	49	1571	33.4551	0.00450547	0.0881696	["ENSG00000043093","ENSG00000051382","ENSG00000054611","ENSG00000055163","ENSG00000065675","ENSG00000065882","ENSG00000072818","ENSG00000078295","ENSG00000088280","ENSG00000088387","ENSG00000089022","ENSG00000089820","ENSG00000101224","ENSG00000102547","ENSG00000102996","ENSG00000103490","ENSG00000104332","ENSG00000106333","ENSG00000109756","ENSG00000111110","ENSG00000115355","ENSG00000117650","E…	["ABL2","ACAP1 (ENSG00000072818)","ADCY2","ALDH1A1","ARFGAP3","ARHGAP4","ASAP2","ASAP3 (ENSG00000088280)","CAB39L","CCDC88A","CCN1","CDC25B","CLDN3","CYFIP2","DCUN1D1","DOCK2","DOCK9","GRTP1","HSPA2","IRS1","LCK","MAP3K21","MAPK8IP3","MAPKAPK5","MID1IP1","MINK1","MMP15","NEK2","NRK","PAK1","PCOLCE","PDE5A","PIK3CB","PLEKHG4","PPM1H","PPM1J","PRKCQ","PSRC1","PYCARD","RAP1GAP2","RAPGEF2","RGL3","RP…
GO:1901292	6	nucleoside phosphate catabolic process	6	73	1.55457	0.00460574	0.0895101	["ENSG00000112667","ENSG00000112874","ENSG00000128951","ENSG00000138735","ENSG00000140876","ENSG00000196839"]	["ADA","DNPH1","DUT","NUDT12","NUDT7","PDE5A"]
GO:1902904	7	negative regulation of supramolecular fiber organization	9	149	3.17302	0.00469952	0.0907072	["ENSG00000004478","ENSG00000042493","ENSG00000109265","ENSG00000128849","ENSG00000151239","ENSG00000158195","ENSG00000159753","ENSG00000165175","ENSG00000172661"]	["CAPG","CARMIL2","CGNL1","CRACD","FKBP4","MID1IP1","TWF1","WASF2","WASHC2C"]
GO:0098609	4	cell-cell adhesion	33	961	20.4649	0.00485339	0.0930399	["ENSG00000010278","ENSG00000039068","ENSG00000051382","ENSG00000055163","ENSG00000065675","ENSG00000103490","ENSG00000106211","ENSG00000107438","ENSG00000111679","ENSG00000128283","ENSG00000130702","ENSG00000131203","ENSG00000134873","ENSG00000136536","ENSG00000138735","ENSG00000141503","ENSG00000142871","ENSG00000146938","ENSG00000149269","ENSG00000151150","ENSG00000160691","ENSG00000162614","E…	["ADA","ANK3","CCN1","CD2AP","CD9","CDC42EP1","CDH1","CEBPB","CLDN10","CLDN3","CLDN7 (ENSG00000181885)","CLSTN1","CYFIP2","HSPB1","IDO1","LAMA5","LCK","MARCHF7","METTL3","MINK1","NEXN","NLGN1","NLGN4X","PAK1","PAWR","PDE5A","PDLIM1","PIK3CB","PKP3","PRKCQ","PTPN6","PYCARD","SHC1"]
GO:0009200	7	deoxyribonucleoside triphosphate metabolic process	3	17	0.362022	0.00522068	0.0994046	["ENSG00000048392","ENSG00000128951","ENSG00000196839"]	["ADA","DUT","RRM2B"]
GO:0036465	5	synaptic vesicle recycling	6	75	1.59716	0.00525871	0.0994567	["ENSG00000099365","ENSG00000107295","ENSG00000117533","ENSG00000146938","ENSG00000169760","ENSG00000243244"]	["NLGN1","NLGN4X","SH3GL2","STON1","STX1B","VAMP4"]
GO:0016311	6	dephosphorylation	21	535	11.3931	0.00554645	0.103317	["ENSG00000003987","ENSG00000100239","ENSG00000101224","ENSG00000104611","ENSG00000105176","ENSG00000107719","ENSG00000107902","ENSG00000111110","ENSG00000111679","ENSG00000119782","ENSG00000126821","ENSG00000129951","ENSG00000145919","ENSG00000146733","ENSG00000155367","ENSG00000165140","ENSG00000173457","ENSG00000175175","ENSG00000176658","ENSG00000182866","ENSG00000259431"]	["BOD1","CDC25B","FBP1","FKBP1B","LCK","LHPP","MTMR7","MYO1D","PALD1","PLPPR3 (ENSG00000129951)","PPM1E","PPM1H","PPM1J","PPP1R14B","PPP6R2","PSPH","PTPN6","SGPP1 (ENSG00000126821)","SH2D4A","THTPA","URI1"]
GO:0046031	8	ADP metabolic process	8	126	2.68322	0.00559965	0.103317	["ENSG00000004455","ENSG00000068024","ENSG00000109107","ENSG00000129993","ENSG00000154027","ENSG00000165140","ENSG00000172331","ENSG00000197444"]	["AK2","AK5","ALDOC","BPGM","CBFA2T3","FBP1","HDAC4","OGDHL"]
GO:0032272	8	negative regulation of protein polymerization	6	76	1.61845	0.00560948	0.103317	["ENSG00000004478","ENSG00000042493","ENSG00000109265","ENSG00000151239","ENSG00000159753","ENSG00000172661"]	["CAPG","CARMIL2","CRACD","FKBP4","TWF1","WASHC2C"]
GO:0051865	10	protein autoubiquitination	6	76	1.61845	0.00560948	0.103317	["ENSG00000022840","ENSG00000080802","ENSG00000134574","ENSG00000136536","ENSG00000152193","ENSG00000167333"]	["CNOT4","DDB2","MARCHF7","OBI1","RNF10","TRIM68"]
GO:0009156	8	ribonucleoside monophosphate biosynthetic process	4	34	0.724045	0.00567197	0.10379	["ENSG00000107902","ENSG00000128059","ENSG00000185100","ENSG00000196839"]	["ADA","ADSS1","LHPP","PPAT"]
GO:0000904	5	cell morphogenesis involved in differentiation	28	787	16.7595	0.0057773	0.104439	["ENSG00000051382","ENSG00000055163","ENSG00000065675","ENSG00000089820","ENSG00000106078","ENSG00000109458","ENSG00000109756","ENSG00000111679","ENSG00000130702","ENSG00000136603","ENSG00000138443","ENSG00000141503","ENSG00000149269","ENSG00000151150","ENSG00000155980","ENSG00000160691","ENSG00000162105","ENSG00000162614","ENSG00000163697","ENSG00000165215","ENSG00000165819","ENSG00000169760","E…	["ABI2","ANK3","APBB2","ARHGAP4","CLDN3","COBL","CUX1","CYFIP2","GAB1","KIF5A","LAMA5","METTL3","MINK1","NEXN","NLGN1","NPTX1","PAK1","PARVB","PEAK1","PIK3CB","PRKCQ","PTPN6","RAPGEF2","RILPL1","SHANK2","SHC1","SKIL","WASHC2C"]
GO:0050672	8	negative regulation of lymphocyte proliferation	7	101	2.15084	0.00584462	0.104439	["ENSG00000069482","ENSG00000111679","ENSG00000131203","ENSG00000136536","ENSG00000138735","ENSG00000172216","ENSG00000177425"]	["CEBPB","GAL","IDO1","MARCHF7","PAWR","PDE5A","PTPN6"]
GO:0032945	8	negative regulation of mononuclear cell proliferation	7	102	2.17213	0.00616358	0.104439	["ENSG00000069482","ENSG00000111679","ENSG00000131203","ENSG00000136536","ENSG00000138735","ENSG00000172216","ENSG00000177425"]	["CEBPB","GAL","IDO1","MARCHF7","PAWR","PDE5A","PTPN6"]
GO:0009070	7	serine family amino acid biosynthetic process	3	18	0.383318	0.00616695	0.104439	["ENSG00000086475","ENSG00000116761","ENSG00000146733"]	["CTH","PSPH","SEPHS1"]
GO:1900029	8	positive regulation of ruffle assembly	3	18	0.383318	0.00616695	0.104439	["ENSG00000106078","ENSG00000159753","ENSG00000169760"]	["CARMIL2","COBL","NLGN1"]
GO:1904355	6	positive regulation of telomere capping	3	18	0.383318	0.00616695	0.104439	["ENSG00000065675","ENSG00000089022","ENSG00000117650"]	["MAPKAPK5","NEK2","PRKCQ"]
GO:2000369	8	regulation of clathrin-dependent endocytosis	3	18	0.383318	0.00616695	0.104439	["ENSG00000051382","ENSG00000107295","ENSG00000140600"]	["PIK3CB","SH3GL2","SH3GL3"]
GO:2000651	7	positive regulation of sodium ion transmembrane transporter activity	3	18	0.383318	0.00616695	0.104439	["ENSG00000151150","ENSG00000165238","ENSG00000173221"]	["ANK3","GLRX","WNK2"]
GO:0051496	8	positive regulation of stress fiber assembly	5	55	1.17125	0.00620909	0.104439	["ENSG00000104332","ENSG00000115355","ENSG00000135723","ENSG00000149269","ENSG00000175175"]	["CCDC88A","FHOD1","PAK1","PPM1E","SFRP1"]
GO:0009262	5	deoxyribonucleotide metabolic process	4	35	0.74534	0.0062981	0.104439	["ENSG00000048392","ENSG00000128951","ENSG00000154027","ENSG00000196839"]	["ADA","AK5","DUT","RRM2B"]
GO:0010591	8	regulation of lamellipodium assembly	4	35	0.74534	0.0062981	0.104439	["ENSG00000068024","ENSG00000151239","ENSG00000158195","ENSG00000159753"]	["CARMIL2","HDAC4","TWF1","WASF2"]
GO:0009132	6	nucleoside diphosphate metabolic process	9	156	3.32209	0.00631628	0.104439	["ENSG00000004455","ENSG00000068024","ENSG00000109107","ENSG00000129993","ENSG00000140876","ENSG00000154027","ENSG00000165140","ENSG00000172331","ENSG00000197444"]	["AK2","AK5","ALDOC","BPGM","CBFA2T3","FBP1","HDAC4","NUDT7","OGDHL"]
GO:0006753	5	nucleoside phosphate metabolic process	22	577	12.2875	0.00639313	0.104439	["ENSG00000004455","ENSG00000048392","ENSG00000068024","ENSG00000078295","ENSG00000100938","ENSG00000107902","ENSG00000109107","ENSG00000112667","ENSG00000112874","ENSG00000114779","ENSG00000128059","ENSG00000128951","ENSG00000129993","ENSG00000131203","ENSG00000138735","ENSG00000140876","ENSG00000154027","ENSG00000165140","ENSG00000172331","ENSG00000185100","ENSG00000196839","ENSG00000197444"]	["ABHD14B","ADA","ADCY2","ADSS1","AK2","AK5","ALDOC","BPGM","CBFA2T3","DNPH1","DUT","FBP1","GMPR2 (ENSG00000100938)","HDAC4","IDO1","LHPP","NUDT12","NUDT7","OGDHL","PDE5A","PPAT","RRM2B"]
GO:0090407	5	organophosphate biosynthetic process	24	648	13.7994	0.00639323	0.104439	["ENSG00000003987","ENSG00000004455","ENSG00000048392","ENSG00000051382","ENSG00000078295","ENSG00000085788","ENSG00000100504","ENSG00000105647","ENSG00000107902","ENSG00000112874","ENSG00000128059","ENSG00000128951","ENSG00000131203","ENSG00000134287","ENSG00000140263","ENSG00000154027","ENSG00000154889","ENSG00000163931","ENSG00000165475","ENSG00000168781","ENSG00000185100","ENSG00000196839","E…	["ADA","ADCY2","ADSS1","AK2","AK5","ARF3","CKMT1B","CRYL1","DDHD2","DUT","IDO1","LHPP","MPPE1","MTMR7","NUDT12","PIK3CB","PIK3R2","PLCG2","PPAT","PPIP5K1","PYGL","RRM2B","SORD","TKT"]
GO:0009136	8	purine nucleoside diphosphate biosynthetic process	2	6	0.127773	0.00641164	0.104439	["ENSG00000004455","ENSG00000154027"]	["AK2","AK5"]
GO:0009180	9	purine ribonucleoside diphosphate biosynthetic process	2	6	0.127773	0.00641164	0.104439	["ENSG00000004455","ENSG00000154027"]	["AK2","AK5"]
GO:0060282	7	positive regulation of oocyte development	2	6	0.127773	0.00641164	0.104439	["ENSG00000068903","ENSG00000138735"]	["PDE5A","SIRT2 (ENSG00000068903)"]
GO:0098902	5	regulation of membrane depolarization during action potential	2	6	0.127773	0.00641164	0.104439	["ENSG00000108961","ENSG00000151150"]	["ANK3","RANGRF"]
GO:1905881	6	positive regulation of oogenesis	2	6	0.127773	0.00641164	0.104439	["ENSG00000068903","ENSG00000138735"]	["PDE5A","SIRT2 (ENSG00000068903)"]
GO:1901657	5	glycosyl compound metabolic process	8	130	2.76841	0.00673329	0.108925	["ENSG00000099810","ENSG00000100938","ENSG00000112667","ENSG00000128059","ENSG00000133315","ENSG00000196139","ENSG00000196839","ENSG00000244509"]	["ADA","AKR1C3","APOBEC3C","DNPH1","GMPR2 (ENSG00000100938)","MACROD1","MTAP","PPAT"]
GO:0042130	9	negative regulation of T cell proliferation	6	79	1.68234	0.00676434	0.108925	["ENSG00000111679","ENSG00000131203","ENSG00000136536","ENSG00000138735","ENSG00000172216","ENSG00000177425"]	["CEBPB","IDO1","MARCHF7","PAWR","PDE5A","PTPN6"]
GO:0000902	4	cell morphogenesis	36	1099	23.4037	0.00693812	0.111089	["ENSG00000039068","ENSG00000051382","ENSG00000055163","ENSG00000065675","ENSG00000082397","ENSG00000089820","ENSG00000106078","ENSG00000107295","ENSG00000109458","ENSG00000109756","ENSG00000111679","ENSG00000123572","ENSG00000128283","ENSG00000130702","ENSG00000136603","ENSG00000138443","ENSG00000138771","ENSG00000141503","ENSG00000149269","ENSG00000151150","ENSG00000155980","ENSG00000158195","E…	["ABI2","ANK3","APBB2","ARHGAP4","CDC42EP1","CDH1","CLDN3","COBL","CUX1","CYFIP2","EPB41L3","FGD6","GAB1","KIF5A","LAMA5","METTL3","MINK1","NEXN","NLGN1","NPTX1","NRK","PAK1","PARVB","PEAK1","PIK3CB","PRKCQ","PTPN6","RAPGEF2","RILPL1","SH3GL2","SHANK2","SHC1","SHROOM3","SKIL","WASF2","WASHC2C"]
GO:0009116	5	nucleoside metabolic process	7	105	2.23602	0.00719848	0.113038	["ENSG00000099810","ENSG00000100938","ENSG00000112667","ENSG00000128059","ENSG00000133315","ENSG00000196839","ENSG00000244509"]	["ADA","APOBEC3C","DNPH1","GMPR2 (ENSG00000100938)","MACROD1","MTAP","PPAT"]
GO:0032414	6	positive regulation of ion transmembrane transporter activity	7	105	2.23602	0.00719848	0.113038	["ENSG00000069482","ENSG00000077522","ENSG00000126803","ENSG00000151150","ENSG00000165238","ENSG00000173221","ENSG00000197943"]	["ACTN2","ANK3","GAL","GLRX","HSPA2","PLCG2","WNK2"]
GO:0034404	5	nucleobase-containing small molecule biosynthetic process	7	105	2.23602	0.00719848	0.113038	["ENSG00000099810","ENSG00000112667","ENSG00000112874","ENSG00000128951","ENSG00000138735","ENSG00000140876","ENSG00000196839"]	["ADA","DNPH1","DUT","MTAP","NUDT12","NUDT7","PDE5A"]
GO:0097120	6	receptor localization to synapse	5	57	1.21384	0.00722031	0.113038	["ENSG00000099365","ENSG00000124313","ENSG00000155980","ENSG00000169760","ENSG00000171603"]	["CLSTN1","IQSEC2","KIF5A","NLGN1","STX1B"]
GO:0032502	2	developmental process	173	6993	148.919	0.00755246	0.117218	["ENSG00000004478","ENSG00000006047","ENSG00000008516","ENSG00000010278","ENSG00000012061","ENSG00000022840","ENSG00000039068","ENSG00000042493","ENSG00000048392","ENSG00000049323","ENSG00000051382","ENSG00000052344","ENSG00000055163","ENSG00000060138","ENSG00000061273","ENSG00000065534","ENSG00000065675","ENSG00000067836","ENSG00000068024","ENSG00000068903","ENSG00000069482","ENSG00000069956","E…	["ABI2","ABL2","ACO1","ACTN2","ADA","ADM","AKR1C3","ALDOC","ANK3","APBB2","ARHGAP4","ATF2","BIRC2","BPGM","CALB1","CAPG","CARMIL2","CBFA2T3","CBR1","CCDC88A","CCM2","CCN1","CD9","CDC25B","CDC42EP1","CDH1","CEBPB","CLDN3","CLSTN1","CNOT4","COBL","COL9A1","CRYBB1","CTH","CUX1","CYFIP2","DDHD2","DNPH1","DOCK2","DPPA4","EIF2AK1","EIF4EBP1","EPB41L3","ERCC1","ESRP2","EXO1","FAM126A","FBXO22","FGD6","F…
GO:2001243	8	negative regulation of intrinsic apoptotic signaling pathway	7	106	2.25732	0.00757048	0.117218	["ENSG00000048392","ENSG00000060138","ENSG00000105176","ENSG00000106211","ENSG00000116679","ENSG00000136536","ENSG00000175193"]	["HSPB1","IVNS1ABP","MARCHF7","PARL","RRM2B","URI1","YBX3"]
GO:0010765	7	positive regulation of sodium ion transport	4	37	0.787931	0.0076843	0.11833	["ENSG00000052344","ENSG00000151150","ENSG00000165238","ENSG00000173221"]	["ANK3","GLRX","PRSS8","WNK2"]
GO:0016233	7	telomere capping	5	58	1.23513	0.00776665	0.118948	["ENSG00000012061","ENSG00000065675","ENSG00000089022","ENSG00000117650","ENSG00000147601"]	["ERCC1","MAPKAPK5","NEK2","PRKCQ","TERF1"]
GO:0016310	6	phosphorylation	72	2562	54.5589	0.0079223	0.120676	["ENSG00000004455","ENSG00000051382","ENSG00000065534","ENSG00000065675","ENSG00000068024","ENSG00000068903","ENSG00000069956","ENSG00000077522","ENSG00000078295","ENSG00000086232","ENSG00000086475","ENSG00000089022","ENSG00000101224","ENSG00000102547","ENSG00000103490","ENSG00000104332","ENSG00000105647","ENSG00000106211","ENSG00000106538","ENSG00000107295","ENSG00000108798","ENSG00000109107","E…	["ABI2","ABI3","ABL2","ACTN2","ADCY2","AK2","AK5","ALDOC","BPGM","BUB1B","CAB39L","CBFA2T3","CCDC88A","CCM2","CCN1","CDC25B","CDK15","CDK18","CDKN1C (ENSG00000129757)","CKMT1B","CLDN3","DEPTOR","EIF2AK1","FAM126A","FBP1","FN3K","HAX1","HDAC4","HSPA2","HSPB1","IRS1","LCK","LDB2","LEFTY1","MAP3K21","MAPK13","MAPK6","MAPK8IP3","MAPKAPK5","MINK1","MYLK","NBR1","NEK2","NRK","OGDHL","PAK1","PDE5A","PEA…
GO:0097193	5	intrinsic apoptotic signaling pathway	14	316	6.72936	0.00812521	0.123101	["ENSG00000048392","ENSG00000060138","ENSG00000103490","ENSG00000105176","ENSG00000106211","ENSG00000116679","ENSG00000120889","ENSG00000126821","ENSG00000136536","ENSG00000136603","ENSG00000172216","ENSG00000175193","ENSG00000182866","ENSG00000185088"]	["CEBPB","HSPB1","IVNS1ABP","LCK","MARCHF7","PARL","PYCARD","RPS27L","RRM2B","SGPP1 (ENSG00000126821)","SKIL","TNFRSF10B","URI1","YBX3"]
GO:0072521	5	purine-containing compound metabolic process	19	485	10.3283	0.00828057	0.123828	["ENSG00000004455","ENSG00000068024","ENSG00000078295","ENSG00000099810","ENSG00000100938","ENSG00000109107","ENSG00000112667","ENSG00000114779","ENSG00000128059","ENSG00000129993","ENSG00000133315","ENSG00000138735","ENSG00000140876","ENSG00000154027","ENSG00000165140","ENSG00000172331","ENSG00000185100","ENSG00000196839","ENSG00000197444"]	["ABHD14B","ADA","ADCY2","ADSS1","AK2","AK5","ALDOC","BPGM","CBFA2T3","DNPH1","FBP1","GMPR2 (ENSG00000100938)","HDAC4","MACROD1","MTAP","NUDT7","OGDHL","PDE5A","PPAT"]
GO:0002313	7	mature B cell differentiation involved in immune response	3	20	0.425909	0.00834895	0.123828	["ENSG00000111203","ENSG00000196839","ENSG00000197943"]	["ADA","ITFG2","PLCG2"]
GO:0030011	4	maintenance of cell polarity	3	20	0.425909	0.00834895	0.123828	["ENSG00000107438","ENSG00000148943","ENSG00000159753"]	["CARMIL2","LIN7C","PDLIM1"]
GO:0070233	11	negative regulation of T cell apoptotic process	3	20	0.425909	0.00834895	0.123828	["ENSG00000065675","ENSG00000131203","ENSG00000196839"]	["ADA","IDO1","PRKCQ"]
GO:0030155	5	regulation of cell adhesion	28	810	17.2493	0.00839365	0.123839	["ENSG00000010278","ENSG00000039068","ENSG00000051382","ENSG00000065675","ENSG00000095203","ENSG00000103490","ENSG00000104332","ENSG00000111679","ENSG00000126458","ENSG00000130702","ENSG00000131203","ENSG00000131669","ENSG00000136153","ENSG00000136536","ENSG00000138735","ENSG00000141503","ENSG00000142871","ENSG00000143322","ENSG00000149269","ENSG00000151150","ENSG00000165819","ENSG00000172216","E…	["ABL2","ADA","ANK3","CCN1","CD9","CDH1","CEBPB","CLDN7 (ENSG00000181885)","EPB41L4B","IDO1","LAMA5","LCK","LMO7","MARCHF7","METTL3","MINK1","NINJ1","PAK1","PAWR","PDE5A","PEAK1","PIK3CB","PRKCQ","PTPN6","PYCARD","RRAS","SFRP1","WASHC2C"]
GO:0007264	5	small GTPase mediated signal transduction	22	592	12.6069	0.00850569	0.124839	["ENSG00000088387","ENSG00000089022","ENSG00000089820","ENSG00000105647","ENSG00000108961","ENSG00000109756","ENSG00000115355","ENSG00000124313","ENSG00000125733","ENSG00000126458","ENSG00000128283","ENSG00000128849","ENSG00000132359","ENSG00000134516","ENSG00000138443","ENSG00000143322","ENSG00000158195","ENSG00000160691","ENSG00000165140","ENSG00000173611","ENSG00000198087","ENSG00000205517"]	["ABI2","ABL2","ARHGAP4","CCDC88A","CD2AP","CDC42EP1","CGNL1","DOCK2","DOCK9","FBP1","IQSEC2","MAPKAPK5","PIK3R2","RANGRF","RAP1GAP2","RAPGEF2","RGL3","RRAS","SCAI","SHC1","TRIP10","WASF2"]
GO:0009188	8	ribonucleoside diphosphate biosynthetic process	2	7	0.149068	0.00885037	0.125961	["ENSG00000004455","ENSG00000154027"]	["AK2","AK5"]
GO:0030913	5	paranodal junction assembly	2	7	0.149068	0.00885037	0.125961	["ENSG00000010278","ENSG00000082397"]	["CD9","EPB41L3"]
GO:0038089	8	positive regulation of cell migration by vascular endothelial growth factor signaling pathway	2	7	0.149068	0.00885037	0.125961	["ENSG00000106211","ENSG00000109458"]	["GAB1","HSPB1"]
GO:0070162	6	adiponectin secretion	2	7	0.149068	0.00885037	0.125961	["ENSG00000135631","ENSG00000156675"]	["RAB11FIP1","RAB11FIP5"]
GO:0070163	6	regulation of adiponectin secretion	2	7	0.149068	0.00885037	0.125961	["ENSG00000135631","ENSG00000156675"]	["RAB11FIP1","RAB11FIP5"]
GO:0071286	7	cellular response to magnesium ion	2	7	0.149068	0.00885037	0.125961	["ENSG00000151150","ENSG00000165140"]	["ANK3","FBP1"]
GO:0006464	6	cellular protein modification process	116	4468	95.148	0.00903361	0.12699	["ENSG00000003987","ENSG00000004478","ENSG00000022840","ENSG00000043093","ENSG00000049323","ENSG00000051382","ENSG00000061273","ENSG00000065534","ENSG00000065675","ENSG00000068024","ENSG00000068903","ENSG00000069956","ENSG00000071794","ENSG00000077522","ENSG00000078295","ENSG00000080802","ENSG00000086232","ENSG00000086475","ENSG00000087206","ENSG00000089022","ENSG00000095059","ENSG00000100239","E…	["ABI2","ABI3","ABL2","ACTN2","ADCY2","ALG13","ARRDC1","ATF2","BIRC2","BOD1","BUB1B","CAB39L","CCDC88A","CCM2","CCN1","CCP110","CDC25B","CDCA3","CDK15","CDK18","CDKN1C (ENSG00000129757)","CHCHD4","CLDN3","CNOT4","CTH","DCAF10","DCUN1D1","DDB2","DEPTOR","DHPS","DZIP3","EIF2AK1","FBXO17 (ENSG00000269190)","FBXO22","FKBP1B","FKBP4","FN3K","GLRX","HAX1","HDAC4","HDAC7","HLTF","HSPA2","HSPB1","IRS1","…
GO:0036211	5	protein modification process	116	4468	95.148	0.00903361	0.12699	["ENSG00000003987","ENSG00000004478","ENSG00000022840","ENSG00000043093","ENSG00000049323","ENSG00000051382","ENSG00000061273","ENSG00000065534","ENSG00000065675","ENSG00000068024","ENSG00000068903","ENSG00000069956","ENSG00000071794","ENSG00000077522","ENSG00000078295","ENSG00000080802","ENSG00000086232","ENSG00000086475","ENSG00000087206","ENSG00000089022","ENSG00000095059","ENSG00000100239","E…	["ABI2","ABI3","ABL2","ACTN2","ADCY2","ALG13","ARRDC1","ATF2","BIRC2","BOD1","BUB1B","CAB39L","CCDC88A","CCM2","CCN1","CCP110","CDC25B","CDCA3","CDK15","CDK18","CDKN1C (ENSG00000129757)","CHCHD4","CLDN3","CNOT4","CTH","DCAF10","DCUN1D1","DDB2","DEPTOR","DHPS","DZIP3","EIF2AK1","FBXO17 (ENSG00000269190)","FBXO22","FKBP1B","FKBP4","FN3K","GLRX","HAX1","HDAC4","HDAC7","HLTF","HSPA2","HSPB1","IRS1","…
GO:0097581	7	lamellipodium organization	6	84	1.78882	0.00905786	0.12699	["ENSG00000068024","ENSG00000115355","ENSG00000151239","ENSG00000158195","ENSG00000159753","ENSG00000188677"]	["CARMIL2","CCDC88A","HDAC4","PARVB","TWF1","WASF2"]
GO:0070664	7	negative regulation of leukocyte proliferation	7	110	2.3425	0.0092017	0.128368	["ENSG00000069482","ENSG00000111679","ENSG00000131203","ENSG00000136536","ENSG00000138735","ENSG00000172216","ENSG00000177425"]	["CEBPB","GAL","IDO1","MARCHF7","PAWR","PDE5A","PTPN6"]
GO:0009135	7	purine nucleoside diphosphate metabolic process	8	138	2.93877	0.0095116	0.131171	["ENSG00000004455","ENSG00000068024","ENSG00000109107","ENSG00000129993","ENSG00000154027","ENSG00000165140","ENSG00000172331","ENSG00000197444"]	["AK2","AK5","ALDOC","BPGM","CBFA2T3","FBP1","HDAC4","OGDHL"]
GO:0009179	8	purine ribonucleoside diphosphate metabolic process	8	138	2.93877	0.0095116	0.131171	["ENSG00000004455","ENSG00000068024","ENSG00000109107","ENSG00000129993","ENSG00000154027","ENSG00000165140","ENSG00000172331","ENSG00000197444"]	["AK2","AK5","ALDOC","BPGM","CBFA2T3","FBP1","HDAC4","OGDHL"]
GO:0070932	9	histone H3 deacetylation	3	21	0.447204	0.00958879	0.131171	["ENSG00000061273","ENSG00000068024","ENSG00000068903"]	["HDAC4","HDAC7","SIRT2 (ENSG00000068903)"]
GO:1900543	8	negative regulation of purine nucleotide metabolic process	3	21	0.447204	0.00958879	0.131171	["ENSG00000068024","ENSG00000129993","ENSG00000165140"]	["CBFA2T3","FBP1","HDAC4"]
GO:0010639	7	negative regulation of organelle organization	17	424	9.02926	0.00980283	0.133451	["ENSG00000004478","ENSG00000012061","ENSG00000042493","ENSG00000103540","ENSG00000109265","ENSG00000112200","ENSG00000117650","ENSG00000128849","ENSG00000147601","ENSG00000151239","ENSG00000156970","ENSG00000158195","ENSG00000159753","ENSG00000162600","ENSG00000165175","ENSG00000172661","ENSG00000175193"]	["BUB1B","CAPG","CARMIL2","CCP110","CGNL1","CRACD","ERCC1","FKBP4","MID1IP1","NEK2","OMA1","PARL","TERF1","TWF1","WASF2","WASHC2C","ZNF451"]
GO:0032535	5	regulation of cellular component size	16	391	8.32651	0.0100372	0.135984	["ENSG00000042493","ENSG00000077522","ENSG00000089820","ENSG00000103490","ENSG00000109265","ENSG00000128283","ENSG00000132359","ENSG00000138443","ENSG00000143575","ENSG00000149269","ENSG00000151239","ENSG00000155792","ENSG00000159753","ENSG00000172661","ENSG00000172819","ENSG00000243477"]	["ABI2","ACTN2","ARHGAP4","CAPG","CARMIL2","CDC42EP1","CRACD","DEPTOR","HAX1","NAA80","PAK1","PYCARD","RAP1GAP2","RARG","TWF1","WASHC2C"]
GO:0043242	7	negative regulation of protein-containing complex disassembly	6	86	1.83141	0.0101146	0.136378	["ENSG00000042493","ENSG00000109265","ENSG00000151239","ENSG00000159753","ENSG00000165175","ENSG00000172661"]	["CAPG","CARMIL2","CRACD","MID1IP1","TWF1","WASHC2C"]
GO:0030837	8	negative regulation of actin filament polymerization	5	62	1.32032	0.0102397	0.137407	["ENSG00000042493","ENSG00000109265","ENSG00000151239","ENSG00000159753","ENSG00000172661"]	["CAPG","CARMIL2","CRACD","TWF1","WASHC2C"]
GO:0030041	8	actin filament polymerization	10	199	4.23779	0.0104875	0.140066	["ENSG00000042493","ENSG00000103490","ENSG00000106078","ENSG00000109265","ENSG00000128283","ENSG00000138443","ENSG00000143575","ENSG00000151239","ENSG00000159753","ENSG00000172661"]	["ABI2","CAPG","CARMIL2","CDC42EP1","COBL","CRACD","HAX1","PYCARD","TWF1","WASHC2C"]
GO:0032411	5	positive regulation of transporter activity	7	113	2.40638	0.010584	0.140403	["ENSG00000069482","ENSG00000077522","ENSG00000126803","ENSG00000151150","ENSG00000165238","ENSG00000173221","ENSG00000197943"]	["ACTN2","ANK3","GAL","GLRX","HSPA2","PLCG2","WNK2"]
GO:0009185	7	ribonucleoside diphosphate metabolic process	8	141	3.00266	0.0107473	0.140403	["ENSG00000004455","ENSG00000068024","ENSG00000109107","ENSG00000129993","ENSG00000154027","ENSG00000165140","ENSG00000172331","ENSG00000197444"]	["AK2","AK5","ALDOC","BPGM","CBFA2T3","FBP1","HDAC4","OGDHL"]
GO:0042402	7	cellular biogenic amine catabolic process	3	22	0.468499	0.0109301	0.140403	["ENSG00000123453","ENSG00000131203","ENSG00000171097"]	["IDO1","KYAT1","SARDH"]
GO:0042749	5	regulation of circadian sleep/wake cycle	3	22	0.468499	0.0109301	0.140403	["ENSG00000109255","ENSG00000169760","ENSG00000196839"]	["ADA","NLGN1","NMU"]
GO:0045980	7	negative regulation of nucleotide metabolic process	3	22	0.468499	0.0109301	0.140403	["ENSG00000068024","ENSG00000129993","ENSG00000165140"]	["CBFA2T3","FBP1","HDAC4"]
GO:0048488	6	synaptic vesicle endocytosis	5	63	1.34161	0.0109332	0.140403	["ENSG00000107295","ENSG00000117533","ENSG00000146938","ENSG00000169760","ENSG00000243244"]	["NLGN1","NLGN4X","SH3GL2","STON1","VAMP4"]
GO:0051058	8	negative regulation of small GTPase mediated signal transduction	5	63	1.34161	0.0109332	0.140403	["ENSG00000128849","ENSG00000143322","ENSG00000165140","ENSG00000173611","ENSG00000198087"]	["ABL2","CD2AP","CGNL1","FBP1","SCAI"]
GO:0140238	5	presynaptic endocytosis	5	63	1.34161	0.0109332	0.140403	["ENSG00000107295","ENSG00000117533","ENSG00000146938","ENSG00000169760","ENSG00000243244"]	["NLGN1","NLGN4X","SH3GL2","STON1","VAMP4"]
GO:0009117	6	nucleotide metabolic process	21	570	12.1384	0.0109612	0.140403	["ENSG00000004455","ENSG00000048392","ENSG00000068024","ENSG00000078295","ENSG00000100938","ENSG00000109107","ENSG00000112667","ENSG00000112874","ENSG00000114779","ENSG00000128059","ENSG00000128951","ENSG00000129993","ENSG00000131203","ENSG00000138735","ENSG00000140876","ENSG00000154027","ENSG00000165140","ENSG00000172331","ENSG00000185100","ENSG00000196839","ENSG00000197444"]	["ABHD14B","ADA","ADCY2","ADSS1","AK2","AK5","ALDOC","BPGM","CBFA2T3","DNPH1","DUT","FBP1","GMPR2 (ENSG00000100938)","HDAC4","IDO1","NUDT12","NUDT7","OGDHL","PDE5A","PPAT","RRM2B"]
GO:0009069	6	serine family amino acid metabolic process	4	41	0.873113	0.0110261	0.140596	["ENSG00000086475","ENSG00000100116","ENSG00000116761","ENSG00000146733"]	["CTH","GCAT","PSPH","SEPHS1"]
GO:0032412	6	regulation of ion transmembrane transporter activity	12	264	5.62199	0.0113645	0.144091	["ENSG00000069482","ENSG00000077522","ENSG00000108961","ENSG00000119782","ENSG00000126803","ENSG00000141503","ENSG00000151150","ENSG00000162105","ENSG00000165238","ENSG00000169760","ENSG00000173221","ENSG00000197943"]	["ACTN2","ANK3","FKBP1B","GAL","GLRX","HSPA2","MINK1","NLGN1","PLCG2","RANGRF","SHANK2","WNK2"]
GO:0009653	3	anatomical structure morphogenesis	79	2902	61.7993	0.0116065	0.144091	["ENSG00000010278","ENSG00000012061","ENSG00000039068","ENSG00000051382","ENSG00000055163","ENSG00000061273","ENSG00000065534","ENSG00000065675","ENSG00000067836","ENSG00000076554","ENSG00000077150","ENSG00000077522","ENSG00000082397","ENSG00000083093","ENSG00000085788","ENSG00000089820","ENSG00000100335","ENSG00000101052","ENSG00000102710","ENSG00000102996","ENSG00000103067","ENSG00000104327","E…	["ABI2","ACTN2","ADA","ADM","ANK3","APBB2","ARHGAP4","ATF2","CALB1","CARMIL2","CCM2","CCN1","CD9","CDC42EP1","CDH1","CEBPB","CLDN3","COBL","COL9A1","CUX1","CYFIP2","DDHD2","EPB41L3","ERCC1","ESRP2","FGD6","GAB1","HDAC7","HSBP1","HSPB1","IFT52","KIF5A","LAMA5","LEFTY1","LGALS8","LIN7C","METTL3","MIEF1","MINK1","MMP15","MYLK","NEXN","NFKB2","NINJ1","NLGN1","NPTX1","NRK","OMA1","PAK1","PALB2","PARVB…
GO:0038127	7	ERBB signaling pathway	8	143	3.04525	0.0116347	0.144091	["ENSG00000107295","ENSG00000109458","ENSG00000115355","ENSG00000141971","ENSG00000160410","ENSG00000160691","ENSG00000168143","ENSG00000169891"]	["CCDC88A","FAM83B","GAB1","MVB12A","REPS2","SH3GL2","SHC1","SHKBP1"]
GO:0009204	8	deoxyribonucleoside triphosphate catabolic process	2	8	0.170363	0.0116352	0.144091	["ENSG00000128951","ENSG00000196839"]	["ADA","DUT"]
GO:0019682	5	glyceraldehyde-3-phosphate metabolic process	2	8	0.170363	0.0116352	0.144091	["ENSG00000163931","ENSG00000165092"]	["ALDH1A1","TKT"]
GO:0072526	6	pyridine-containing compound catabolic process	2	8	0.170363	0.0116352	0.144091	["ENSG00000099810","ENSG00000112874"]	["MTAP","NUDT12"]
GO:0046888	6	negative regulation of hormone secretion	5	64	1.36291	0.0116582	0.144091	["ENSG00000104332","ENSG00000119782","ENSG00000135631","ENSG00000156675","ENSG00000169047"]	["FKBP1B","IRS1","RAB11FIP1","RAB11FIP5","SFRP1"]
GO:0071704	3	organic substance metabolic process	269	11580	246.601	0.0121418	0.148499	["ENSG00000003987","ENSG00000004455","ENSG00000004478","ENSG00000006047","ENSG00000008516","ENSG00000010278","ENSG00000012061","ENSG00000022840","ENSG00000039068","ENSG00000043093","ENSG00000048392","ENSG00000049323","ENSG00000051382","ENSG00000052344","ENSG00000055163","ENSG00000060138","ENSG00000061273","ENSG00000062194","ENSG00000065534","ENSG00000065675","ENSG00000068024","ENSG00000068903","E…	["ABHD14B","ABI2","ABI3","ABL2","ACADS","ACO1","ACTN2","ACY1","ADA","ADCY2","ADM","ADSS1","AK2","AK5","AKR1C3","ALDH1A1","ALDOC","ALG13","AMZ2","ANK3","APBB2","APOBEC3C","ARF3","ARRDC1","ATF2","ATG4C","ATRIP","BIRC2","BNIP3L","BOD1","BPGM","BUB1B","CAB39L","CALB1","CBFA2T3","CBR1","CCDC88A","CCM2","CCN1","CCP110","CD2AP","CD9","CDC25B","CDCA3","CDH1","CDK15","CDK18","CDKN1C (ENSG00000129757)","CE…
GO:0065009	3	regulation of molecular function	88	3294	70.1471	0.0122941	0.148499	["ENSG00000043093","ENSG00000051382","ENSG00000054611","ENSG00000055163","ENSG00000065675","ENSG00000065882","ENSG00000068024","ENSG00000068903","ENSG00000069482","ENSG00000072818","ENSG00000077150","ENSG00000077522","ENSG00000078295","ENSG00000088280","ENSG00000088387","ENSG00000089022","ENSG00000089820","ENSG00000100239","ENSG00000101224","ENSG00000102547","ENSG00000102996","ENSG00000103490","E…	["ABL2","ACAP1 (ENSG00000072818)","ACTN2","ADCY2","ALDH1A1","ANK3","ARFGAP3","ARHGAP4","ASAP2","ASAP3 (ENSG00000088280)","ATF2","BIRC2","BOD1","CAB39L","CCDC88A","CCN1","CDC25B","CDKN1C (ENSG00000129757)","CLDN3","CTH","CYFIP2","DCUN1D1","DEPTOR","DOCK2","DOCK9","FGD6","FKBP1B","GAL","GLRX","GRTP1","HDAC4","HSPA2","HSPB1","IRS1","LCK","LDB2","LRRFIP1","MAP3K21","MAPK8IP3","MAPKAPK5","MID1IP1","MI…
GO:0009068	7	aspartate family amino acid catabolic process	3	23	0.489795	0.0123744	0.148499	["ENSG00000100116","ENSG00000103316","ENSG00000151224"]	["CRYM","GCAT","MAT1A"]
GO:0009310	6	amine catabolic process	3	23	0.489795	0.0123744	0.148499	["ENSG00000123453","ENSG00000131203","ENSG00000171097"]	["IDO1","KYAT1","SARDH"]
GO:0048791	6	calcium ion-regulated exocytosis of neurotransmitter	3	23	0.489795	0.0123744	0.148499	["ENSG00000099365","ENSG00000101098","ENSG00000117016"]	["RIMS3","RIMS4","STX1B"]
GO:1902307	8	positive regulation of sodium ion transmembrane transport	3	23	0.489795	0.0123744	0.148499	["ENSG00000151150","ENSG00000165238","ENSG00000173221"]	["ANK3","GLRX","WNK2"]
GO:0032233	7	positive regulation of actin filament bundle assembly	5	65	1.3842	0.0124151	0.148499	["ENSG00000104332","ENSG00000115355","ENSG00000135723","ENSG00000149269","ENSG00000175175"]	["CCDC88A","FHOD1","PAK1","PPM1E","SFRP1"]
GO:2000241	4	regulation of reproductive process	9	174	3.7054	0.0124364	0.148499	["ENSG00000068024","ENSG00000068903","ENSG00000101224","ENSG00000104332","ENSG00000123572","ENSG00000132386","ENSG00000138735","ENSG00000165819","ENSG00000196839"]	["ADA","CDC25B","HDAC4","METTL3","NRK","PDE5A","SERPINF1 (ENSG00000132386)","SFRP1","SIRT2 (ENSG00000068903)"]
GO:0072329	7	monocarboxylic acid catabolic process	8	145	3.08784	0.0125749	0.149519	["ENSG00000103876","ENSG00000107537","ENSG00000112357","ENSG00000122971","ENSG00000140263","ENSG00000140876","ENSG00000165475","ENSG00000169047"]	["ACADS","CRYL1","FAH","IRS1","NUDT7","PEX7","PHYH","SORD"]
GO:0044267	5	cellular protein metabolic process	141	5633	119.957	0.0129182	0.152956	["ENSG00000003987","ENSG00000004478","ENSG00000006047","ENSG00000022840","ENSG00000043093","ENSG00000049323","ENSG00000051382","ENSG00000055163","ENSG00000060138","ENSG00000061273","ENSG00000065534","ENSG00000065675","ENSG00000068024","ENSG00000068903","ENSG00000069956","ENSG00000071794","ENSG00000077522","ENSG00000078295","ENSG00000078687","ENSG00000080802","ENSG00000083845","ENSG00000086232","E…	["ABI2","ABI3","ABL2","ACO1","ACTN2","ADCY2","ALG13","ARRDC1","ATF2","BIRC2","BNIP3L","BOD1","BUB1B","CAB39L","CALB1","CBFA2T3","CCDC88A","CCM2","CCN1","CCP110","CD2AP","CDC25B","CDCA3","CDK15","CDK18","CDKN1C (ENSG00000129757)","CHCHD4","CLDN3","CNOT4","CNOT6L","CTH","CYFIP2","DCAF10","DCUN1D1","DDB2","DEPTOR","DHPS","DZIP3","EIF2AK1","EIF4EBP1","FBXO17 (ENSG00000269190)","FBXO22","FKBP1B","FKBP…
GO:0050856	7	regulation of T cell receptor signaling pathway	4	43	0.915703	0.0129992	0.15313	["ENSG00000111679","ENSG00000177425","ENSG00000182866","ENSG00000196839"]	["ADA","LCK","PAWR","PTPN6"]
GO:1903533	8	regulation of protein targeting	6	91	1.93788	0.0131348	0.15313	["ENSG00000100335","ENSG00000104765","ENSG00000143575","ENSG00000149269","ENSG00000151150","ENSG00000175193"]	["ANK3","BNIP3L","HAX1","MIEF1","PAK1","PARL"]
GO:0019439	5	aromatic compound catabolic process	24	690	14.6938	0.0131548	0.15313	["ENSG00000060138","ENSG00000078687","ENSG00000080802","ENSG00000083845","ENSG00000099810","ENSG00000103876","ENSG00000106211","ENSG00000112667","ENSG00000112874","ENSG00000128951","ENSG00000131203","ENSG00000138735","ENSG00000138767","ENSG00000140876","ENSG00000165819","ENSG00000169062","ENSG00000171097","ENSG00000184363","ENSG00000187742","ENSG00000196839","ENSG00000204264","ENSG00000213930","E…	["ADA","APOBEC3C","CNOT4","CNOT6L","DNPH1","DUT","FAH","GALT","HSPB1","IDO1","KYAT1","METTL3","MTAP","NUDT12","NUDT7","PDE5A","PKP3","PSMB8 (ENSG00000204264)","PSMB9 (ENSG00000240065)","RPS5","SECISBP2","TNRC6C","UPF3A","YBX3"]
GO:0044238	3	primary metabolic process	260	11162	237.7	0.0131873	0.15313	["ENSG00000003987","ENSG00000004455","ENSG00000004478","ENSG00000006047","ENSG00000008516","ENSG00000012061","ENSG00000022840","ENSG00000039068","ENSG00000043093","ENSG00000048392","ENSG00000049323","ENSG00000051382","ENSG00000052344","ENSG00000055163","ENSG00000060138","ENSG00000061273","ENSG00000062194","ENSG00000065534","ENSG00000065675","ENSG00000068024","ENSG00000068903","ENSG00000069482","E…	["ABHD14B","ABI2","ABI3","ABL2","ACADS","ACO1","ACTN2","ACY1","ADA","ADCY2","ADM","ADSS1","AK2","AK5","AKR1C3","ALDH1A1","ALDOC","ALG13","AMZ2","APBB2","APOBEC3C","ARF3","ARRDC1","ATF2","ATG4C","ATRIP","BIRC2","BNIP3L","BOD1","BPGM","BUB1B","CAB39L","CALB1","CBFA2T3","CBR1","CCDC88A","CCM2","CCN1","CCP110","CD2AP","CDC25B","CDCA3","CDH1","CDK15","CDK18","CDKN1C (ENSG00000129757)","CEBPB","CHCHD4"…
GO:0031646	6	positive regulation of nervous system process	5	66	1.4055	0.0132046	0.15313	["ENSG00000022840","ENSG00000099365","ENSG00000109255","ENSG00000162105","ENSG00000169760"]	["NLGN1","NMU","RNF10","SHANK2","STX1B"]
GO:0030833	8	regulation of actin filament polymerization	9	176	3.748	0.0133211	0.153848	["ENSG00000042493","ENSG00000103490","ENSG00000109265","ENSG00000128283","ENSG00000138443","ENSG00000143575","ENSG00000151239","ENSG00000159753","ENSG00000172661"]	["ABI2","CAPG","CARMIL2","CDC42EP1","CRACD","HAX1","PYCARD","TWF1","WASHC2C"]
GO:0048731	4	system development	132	5239	111.567	0.013638	0.156864	["ENSG00000004478","ENSG00000010278","ENSG00000012061","ENSG00000022840","ENSG00000039068","ENSG00000042493","ENSG00000048392","ENSG00000049323","ENSG00000051382","ENSG00000052344","ENSG00000055163","ENSG00000060138","ENSG00000061273","ENSG00000065534","ENSG00000065675","ENSG00000067836","ENSG00000068024","ENSG00000068903","ENSG00000069482","ENSG00000069956","ENSG00000076554","ENSG00000077150","E…	["ABI2","ABL2","ACTN2","ADA","ADM","AKR1C3","ANK3","APBB2","ARHGAP4","ATF2","BIRC2","BPGM","CALB1","CAPG","CBFA2T3","CCDC88A","CCM2","CCN1","CD9","CDH1","CEBPB","CLDN3","CLSTN1","CNOT4","COBL","COL9A1","CRYBB1","CTH","CUX1","CYFIP2","DOCK2","DPPA4","EIF2AK1","EIF4EBP1","EPB41L3","ERCC1","ESRP2","EXO1","FAM126A","FBXO22","FKBP1B","FKBP4","FUOM","GAB1","GAL","GFER","HAPLN3","HAX1","HDAC4","HDAC7","…
GO:0034109	5	homotypic cell-cell adhesion	6	92	1.95918	0.013807	0.157279	["ENSG00000010278","ENSG00000051382","ENSG00000065675","ENSG00000106211","ENSG00000111679","ENSG00000151150"]	["ANK3","CD9","HSPB1","PIK3CB","PRKCQ","PTPN6"]
GO:0010460	5	positive regulation of heart rate	3	24	0.51109	0.0139227	0.157279	["ENSG00000109255","ENSG00000148926","ENSG00000196839"]	["ADA","ADM","NMU"]
GO:0016338	6	calcium-independent cell-cell adhesion via plasma membrane cell-adhesion molecules	3	24	0.51109	0.0139227	0.157279	["ENSG00000134873","ENSG00000165215","ENSG00000181885"]	["CLDN10","CLDN3","CLDN7 (ENSG00000181885)"]
GO:0043547	7	positive regulation of GTPase activity	17	441	9.39128	0.0140071	0.157279	["ENSG00000054611","ENSG00000065882","ENSG00000072818","ENSG00000088280","ENSG00000088387","ENSG00000089820","ENSG00000104332","ENSG00000109756","ENSG00000131374","ENSG00000132359","ENSG00000134516","ENSG00000139835","ENSG00000151693","ENSG00000165092","ENSG00000196155","ENSG00000205517","ENSG00000242247"]	["ACAP1 (ENSG00000072818)","ALDH1A1","ARFGAP3","ARHGAP4","ASAP2","ASAP3 (ENSG00000088280)","DOCK2","DOCK9","GRTP1","PLEKHG4","RAP1GAP2","RAPGEF2","RGL3","SFRP1","TBC1D1","TBC1D22A","TBC1D5"]
GO:0070527	6	platelet aggregation	5	67	1.42679	0.0140273	0.157279	["ENSG00000010278","ENSG00000051382","ENSG00000065675","ENSG00000106211","ENSG00000111679"]	["CD9","HSPB1","PIK3CB","PRKCQ","PTPN6"]
GO:0043243	7	positive regulation of protein-containing complex disassembly	4	44	0.936999	0.0140647	0.157279	["ENSG00000077522","ENSG00000109265","ENSG00000159753","ENSG00000172661"]	["ACTN2","CARMIL2","CRACD","WASHC2C"]
GO:0071709	6	membrane assembly	4	44	0.936999	0.0140647	0.157279	["ENSG00000146938","ENSG00000151150","ENSG00000161249","ENSG00000169760"]	["ANK3","DMKN","NLGN1","NLGN4X"]
GO:0022898	5	regulation of transmembrane transporter activity	12	273	5.81365	0.0144847	0.1607	["ENSG00000069482","ENSG00000077522","ENSG00000108961","ENSG00000119782","ENSG00000126803","ENSG00000141503","ENSG00000151150","ENSG00000162105","ENSG00000165238","ENSG00000169760","ENSG00000173221","ENSG00000197943"]	["ACTN2","ANK3","FKBP1B","GAL","GLRX","HSPA2","MINK1","NLGN1","PLCG2","RANGRF","SHANK2","WNK2"]
GO:0043087	6	regulation of GTPase activity	19	514	10.9459	0.0146141	0.1607	["ENSG00000054611","ENSG00000065882","ENSG00000072818","ENSG00000088280","ENSG00000088387","ENSG00000089820","ENSG00000103490","ENSG00000104332","ENSG00000109756","ENSG00000131374","ENSG00000132359","ENSG00000134516","ENSG00000139835","ENSG00000151693","ENSG00000165092","ENSG00000180263","ENSG00000196155","ENSG00000205517","ENSG00000242247"]	["ACAP1 (ENSG00000072818)","ALDH1A1","ARFGAP3","ARHGAP4","ASAP2","ASAP3 (ENSG00000088280)","DOCK2","DOCK9","FGD6","GRTP1","PLEKHG4","PYCARD","RAP1GAP2","RAPGEF2","RGL3","SFRP1","TBC1D1","TBC1D22A","TBC1D5"]
GO:0008286	7	insulin receptor signaling pathway	8	149	3.17302	0.0146207	0.1607	["ENSG00000065675","ENSG00000105647","ENSG00000106538","ENSG00000109458","ENSG00000149269","ENSG00000160691","ENSG00000169047","ENSG00000187840"]	["EIF4EBP1","GAB1","IRS1","PAK1","PIK3R2","PRKCQ","RARRES2","SHC1"]
GO:0009414	4	response to water deprivation	2	9	0.191659	0.0147505	0.1607	["ENSG00000010278","ENSG00000115966"]	["ATF2","CD9"]
GO:0022417	4	protein maturation by protein folding	2	9	0.191659	0.0147505	0.1607	["ENSG00000119782","ENSG00000163528"]	["CHCHD4","FKBP1B"]
GO:0034983	9	peptidyl-lysine deacetylation	2	9	0.191659	0.0147505	0.1607	["ENSG00000068024","ENSG00000068903"]	["HDAC4","SIRT2 (ENSG00000068903)"]
GO:0019693	5	ribose phosphate metabolic process	17	444	9.45517	0.0148772	0.1607	["ENSG00000004455","ENSG00000068024","ENSG00000078295","ENSG00000100504","ENSG00000100938","ENSG00000109107","ENSG00000114779","ENSG00000128059","ENSG00000129993","ENSG00000138735","ENSG00000140876","ENSG00000154027","ENSG00000163931","ENSG00000165140","ENSG00000172331","ENSG00000185100","ENSG00000197444"]	["ABHD14B","ADCY2","ADSS1","AK2","AK5","ALDOC","BPGM","CBFA2T3","FBP1","GMPR2 (ENSG00000100938)","HDAC4","NUDT7","OGDHL","PDE5A","PPAT","PYGL","TKT"]
GO:0098840	6	protein transport along microtubule	5	68	1.44809	0.0148838	0.1607	["ENSG00000101052","ENSG00000106211","ENSG00000122970","ENSG00000138834","ENSG00000155980"]	["HSPB1","IFT52","IFT81","KIF5A","MAPK8IP3"]
GO:0099118	6	microtubule-based protein transport	5	68	1.44809	0.0148838	0.1607	["ENSG00000101052","ENSG00000106211","ENSG00000122970","ENSG00000138834","ENSG00000155980"]	["HSPB1","IFT52","IFT81","KIF5A","MAPK8IP3"]
GO:0048666	5	neuron development	37	1198	25.5119	0.0149598	0.160858	["ENSG00000004478","ENSG00000039068","ENSG00000051382","ENSG00000055163","ENSG00000065675","ENSG00000069956","ENSG00000082397","ENSG00000089820","ENSG00000099365","ENSG00000104332","ENSG00000106078","ENSG00000107295","ENSG00000109458","ENSG00000109756","ENSG00000115355","ENSG00000119782","ENSG00000123572","ENSG00000132359","ENSG00000132386","ENSG00000136603","ENSG00000138443","ENSG00000138834","E…	["ABI2","ABL2","ADM","ANK3","APBB2","ARHGAP4","CCDC88A","CDH1","COBL","CUX1","CYFIP2","EPB41L3","FKBP1B","FKBP4","GAB1","KIF5A","MAPK6","MAPK8IP3","MINK1","NEXN","NLGN1","NPTX1","NRK","PAK1","PIK3CB","PRKCQ","RAP1GAP2","RAPGEF2","SECISBP2","SERPINF1 (ENSG00000132386)","SFRP1","SH3GL2","SHANK2","SHC1","SKIL","STX1B","TWF1"]
GO:0046434	5	organophosphate catabolic process	8	150	3.19431	0.0151679	0.160858	["ENSG00000003987","ENSG00000112667","ENSG00000112874","ENSG00000128951","ENSG00000138735","ENSG00000140876","ENSG00000196839","ENSG00000197943"]	["ADA","DNPH1","DUT","MTMR7","NUDT12","NUDT7","PDE5A","PLCG2"]
GO:0120039	7	plasma membrane bounded cell projection morphogenesis	24	699	14.8855	0.0151696	0.160858	["ENSG00000051382","ENSG00000055163","ENSG00000065675","ENSG00000082397","ENSG00000089820","ENSG00000106078","ENSG00000107295","ENSG00000109458","ENSG00000109756","ENSG00000123572","ENSG00000136603","ENSG00000138443","ENSG00000141503","ENSG00000149269","ENSG00000151150","ENSG00000155980","ENSG00000158195","ENSG00000160691","ENSG00000162105","ENSG00000162614","ENSG00000163697","ENSG00000169760","E…	["ABI2","ANK3","APBB2","ARHGAP4","COBL","CUX1","CYFIP2","EPB41L3","GAB1","KIF5A","MINK1","NEXN","NLGN1","NPTX1","NRK","PAK1","PIK3CB","PRKCQ","RAPGEF2","SH3GL2","SHANK2","SHC1","SKIL","WASF2"]
GO:0006195	7	purine nucleotide catabolic process	4	45	0.958294	0.0151839	0.160858	["ENSG00000112667","ENSG00000138735","ENSG00000140876","ENSG00000196839"]	["ADA","DNPH1","NUDT7","PDE5A"]
GO:0098815	5	modulation of excitatory postsynaptic potential	4	45	0.958294	0.0151839	0.160858	["ENSG00000099365","ENSG00000146938","ENSG00000162105","ENSG00000169760"]	["NLGN1","NLGN4X","SHANK2","STX1B"]
GO:0006144	6	purine nucleobase metabolic process	3	25	0.532386	0.015576	0.161428	["ENSG00000100938","ENSG00000128059","ENSG00000196839"]	["ADA","GMPR2 (ENSG00000100938)","PPAT"]
GO:0006907	5	pinocytosis	3	25	0.532386	0.015576	0.161428	["ENSG00000099365","ENSG00000103490","ENSG00000134516"]	["DOCK2","PYCARD","STX1B"]
GO:0010592	8	positive regulation of lamellipodium assembly	3	25	0.532386	0.015576	0.161428	["ENSG00000068024","ENSG00000158195","ENSG00000159753"]	["CARMIL2","HDAC4","WASF2"]
GO:0022410	5	circadian sleep/wake cycle process	3	25	0.532386	0.015576	0.161428	["ENSG00000109255","ENSG00000169760","ENSG00000196839"]	["ADA","NLGN1","NMU"]
GO:1903421	7	regulation of synaptic vesicle recycling	3	25	0.532386	0.015576	0.161428	["ENSG00000099365","ENSG00000117533","ENSG00000169760"]	["NLGN1","STX1B","VAMP4"]
GO:0007155	3	cell adhesion	46	1562	33.2635	0.015611	0.161428	["ENSG00000010278","ENSG00000039068","ENSG00000051382","ENSG00000055163","ENSG00000065675","ENSG00000077522","ENSG00000095203","ENSG00000103490","ENSG00000104332","ENSG00000106211","ENSG00000107438","ENSG00000111679","ENSG00000126458","ENSG00000128283","ENSG00000130702","ENSG00000131203","ENSG00000131669","ENSG00000134873","ENSG00000136153","ENSG00000136536","ENSG00000138028","ENSG00000138735","E…	["ABL2","ACTN2","ADA","ANK3","BCAM","CCN1","CD2AP","CD9","CDC42EP1","CDH1","CEBPB","CGREF1","CLDN10","CLDN3","CLDN7 (ENSG00000181885)","CLSTN1","CYFIP2","EPB41L4B","HAPLN3","HSPB1","IDO1","LAMA5","LCK","LMO7","MARCHF7","METTL3","MINK1","NEXN","NINJ1","NLGN1","NLGN4X","PAK1","PARVB","PAWR","PDE5A","PDLIM1","PEAK1","PIK3CB","PKP3","PRKCQ","PTPN6","PYCARD","RRAS","SFRP1","SHC1","WASHC2C"]
GO:0055114	3	oxidation-reduction process	33	1045	22.2537	0.0156902	0.161428	["ENSG00000048392","ENSG00000100504","ENSG00000100938","ENSG00000103316","ENSG00000107537","ENSG00000109107","ENSG00000112357","ENSG00000122203","ENSG00000122729","ENSG00000122971","ENSG00000123453","ENSG00000127554","ENSG00000129993","ENSG00000131203","ENSG00000140043","ENSG00000140263","ENSG00000151116","ENSG00000159228","ENSG00000163528","ENSG00000163931","ENSG00000165092","ENSG00000165475","E…	["ACADS","ACO1","AKR1C3","ALDH1A1","ALDOC","BPGM","CBFA2T3","CBR1","CHCHD4","CRYL1","CRYM","CYP4X1","DHRS11 (ENSG00000278535)","FADS3","GFER","GLRX","GMPR2 (ENSG00000100938)","IDO1","IRS1","JMJD1C","JMJD7","KIAA1191","LDHAL6B","OGDHL","PEX7","PHYH","PTGR2","PYGL","RRM2B","SARDH","SORD","TKT","UEVLD"]
GO:0019538	4	protein metabolic process	154	6252	133.139	0.015696	0.161428	["ENSG00000003987","ENSG00000004478","ENSG00000006047","ENSG00000008516","ENSG00000022840","ENSG00000039068","ENSG00000043093","ENSG00000049323","ENSG00000051382","ENSG00000052344","ENSG00000055163","ENSG00000060138","ENSG00000061273","ENSG00000065534","ENSG00000065675","ENSG00000068024","ENSG00000068903","ENSG00000069956","ENSG00000071794","ENSG00000077522","ENSG00000078295","ENSG00000078687","E…	["ABI2","ABI3","ABL2","ACO1","ACTN2","ACY1","ADCY2","ALG13","AMZ2","ARRDC1","ATF2","ATG4C","BIRC2","BNIP3L","BOD1","BUB1B","CAB39L","CALB1","CBFA2T3","CCDC88A","CCM2","CCN1","CCP110","CD2AP","CDC25B","CDCA3","CDH1","CDK15","CDK18","CDKN1C (ENSG00000129757)","CEBPB","CHCHD4","CLDN3","CNOT4","CNOT6L","CPZ","CTH","CYFIP2","DCAF10","DCUN1D1","DDB2","DEPTOR","DHPS","DZIP3","EIF2AK1","EIF4EBP1","FBXO17…
GO:0010975	8	regulation of neuron projection development	19	519	11.0523	0.0160152	0.164112	["ENSG00000004478","ENSG00000069956","ENSG00000089820","ENSG00000099365","ENSG00000104332","ENSG00000106078","ENSG00000109756","ENSG00000115355","ENSG00000119782","ENSG00000132359","ENSG00000132386","ENSG00000136603","ENSG00000138443","ENSG00000143322","ENSG00000149269","ENSG00000151239","ENSG00000162105","ENSG00000169760","ENSG00000257923"]	["ABI2","ABL2","ARHGAP4","CCDC88A","COBL","CUX1","FKBP1B","FKBP4","MAPK6","NLGN1","PAK1","RAP1GAP2","RAPGEF2","SERPINF1 (ENSG00000132386)","SFRP1","SHANK2","SKIL","STX1B","TWF1"]
GO:0048858	6	cell projection morphogenesis	24	703	14.9707	0.0161406	0.164798	["ENSG00000051382","ENSG00000055163","ENSG00000065675","ENSG00000082397","ENSG00000089820","ENSG00000106078","ENSG00000107295","ENSG00000109458","ENSG00000109756","ENSG00000123572","ENSG00000136603","ENSG00000138443","ENSG00000141503","ENSG00000149269","ENSG00000151150","ENSG00000155980","ENSG00000158195","ENSG00000160691","ENSG00000162105","ENSG00000162614","ENSG00000163697","ENSG00000169760","E…	["ABI2","ANK3","APBB2","ARHGAP4","COBL","CUX1","CYFIP2","EPB41L3","GAB1","KIF5A","MINK1","NEXN","NLGN1","NPTX1","NRK","PAK1","PIK3CB","PRKCQ","RAPGEF2","SH3GL2","SHANK2","SHC1","SKIL","WASF2"]
GO:0044237	3	cellular metabolic process	265	11441	243.641	0.016295	0.165774	["ENSG00000003987","ENSG00000004455","ENSG00000004478","ENSG00000006047","ENSG00000010278","ENSG00000012061","ENSG00000022840","ENSG00000039068","ENSG00000043093","ENSG00000048392","ENSG00000049323","ENSG00000051382","ENSG00000055163","ENSG00000060138","ENSG00000061273","ENSG00000062194","ENSG00000065534","ENSG00000065675","ENSG00000068024","ENSG00000068903","ENSG00000069482","ENSG00000069956","E…	["ABHD14B","ABI2","ABI3","ABL2","ACADS","ACO1","ACTN2","ACY1","ACYP1","ADA","ADCY2","ADM","ADSS1","AK2","AK5","AKR1C3","ALDH1A1","ALDOC","ALG13","APBB2","APOBEC3C","ARF3","ARRDC1","ATF2","ATG4C","ATRIP","BIRC2","BNIP3L","BOD1","BPGM","BUB1B","CAB39L","CALB1","CBFA2T3","CBR1","CCDC88A","CCM2","CCN1","CCP110","CD2AP","CD9","CDC25B","CDCA3","CDH1","CDK15","CDK18","CDKN1C (ENSG00000129757)","CEBPB","…
GO:0061077	4	chaperone-mediated protein folding	5	70	1.49068	0.0167003	0.168799	["ENSG00000004478","ENSG00000106211","ENSG00000119782","ENSG00000126803","ENSG00000197860"]	["FKBP1B","FKBP4","HSPA2","HSPB1","SGTB"]
GO:0042098	6	T cell proliferation	11	246	5.23868	0.0167512	0.168799	["ENSG00000065675","ENSG00000103490","ENSG00000111679","ENSG00000119782","ENSG00000131203","ENSG00000134516","ENSG00000136536","ENSG00000138735","ENSG00000172216","ENSG00000177425","ENSG00000182568"]	["CEBPB","DOCK2","FKBP1B","IDO1","MARCHF7","PAWR","PDE5A","PRKCQ","PTPN6","PYCARD","SATB1"]
GO:0022610	2	biological adhesion	46	1569	33.4125	0.0167721	0.168799	["ENSG00000010278","ENSG00000039068","ENSG00000051382","ENSG00000055163","ENSG00000065675","ENSG00000077522","ENSG00000095203","ENSG00000103490","ENSG00000104332","ENSG00000106211","ENSG00000107438","ENSG00000111679","ENSG00000126458","ENSG00000128283","ENSG00000130702","ENSG00000131203","ENSG00000131669","ENSG00000134873","ENSG00000136153","ENSG00000136536","ENSG00000138028","ENSG00000138735","E…	["ABL2","ACTN2","ADA","ANK3","BCAM","CCN1","CD2AP","CD9","CDC42EP1","CDH1","CEBPB","CGREF1","CLDN10","CLDN3","CLDN7 (ENSG00000181885)","CLSTN1","CYFIP2","EPB41L4B","HAPLN3","HSPB1","IDO1","LAMA5","LCK","LMO7","MARCHF7","METTL3","MINK1","NEXN","NINJ1","NLGN1","NLGN4X","PAK1","PARVB","PAWR","PDE5A","PDLIM1","PEAK1","PIK3CB","PKP3","PRKCQ","PTPN6","PYCARD","RRAS","SFRP1","SHC1","WASHC2C"]
GO:0042537	5	benzene-containing compound metabolic process	3	26	0.553681	0.0173351	0.173228	["ENSG00000103876","ENSG00000131203","ENSG00000171097"]	["FAH","IDO1","KYAT1"]
GO:2000311	6	regulation of AMPA receptor activity	3	26	0.553681	0.0173351	0.173228	["ENSG00000141503","ENSG00000162105","ENSG00000169760"]	["MINK1","NLGN1","SHANK2"]
GO:0043412	5	macromolecule modification	119	4700	100.089	0.0174372	0.173633	["ENSG00000003987","ENSG00000004478","ENSG00000022840","ENSG00000043093","ENSG00000049323","ENSG00000051382","ENSG00000061273","ENSG00000065534","ENSG00000065675","ENSG00000068024","ENSG00000068903","ENSG00000069956","ENSG00000071794","ENSG00000077522","ENSG00000078295","ENSG00000080802","ENSG00000086232","ENSG00000086475","ENSG00000087206","ENSG00000089022","ENSG00000095059","ENSG00000100239","E…	["ABI2","ABI3","ABL2","ACTN2","ADCY2","ALG13","APOBEC3C","ARRDC1","ATF2","BIRC2","BOD1","BUB1B","CAB39L","CCDC88A","CCM2","CCN1","CCP110","CDC25B","CDCA3","CDK15","CDK18","CDKN1C (ENSG00000129757)","CHCHD4","CLDN3","CNOT4","CTH","DCAF10","DCUN1D1","DDB2","DEPTOR","DHPS","DZIP3","EIF2AK1","FBXO17 (ENSG00000269190)","FBXO22","FKBP1B","FKBP4","FN3K","GLRX","HAX1","HDAC4","HDAC7","HLTF","HSPA2","HSPB…
GO:0032273	8	positive regulation of protein polymerization	8	154	3.2795	0.0175058	0.173702	["ENSG00000103490","ENSG00000109265","ENSG00000128283","ENSG00000134222","ENSG00000138443","ENSG00000149269","ENSG00000159753","ENSG00000172661"]	["ABI2","CARMIL2","CDC42EP1","CRACD","PAK1","PSRC1","PYCARD","WASHC2C"]
GO:1902743	8	regulation of lamellipodium organization	4	47	1.00089	0.017587	0.173896	["ENSG00000068024","ENSG00000151239","ENSG00000158195","ENSG00000159753"]	["CARMIL2","HDAC4","TWF1","WASF2"]
GO:0050790	4	regulation of catalytic activity	70	2573	54.7931	0.017744	0.174834	["ENSG00000043093","ENSG00000051382","ENSG00000054611","ENSG00000055163","ENSG00000065675","ENSG00000065882","ENSG00000072818","ENSG00000078295","ENSG00000088280","ENSG00000088387","ENSG00000089022","ENSG00000089820","ENSG00000100239","ENSG00000101224","ENSG00000102547","ENSG00000102996","ENSG00000103490","ENSG00000104332","ENSG00000104611","ENSG00000105176","ENSG00000105647","ENSG00000106211","E…	["ABL2","ACAP1 (ENSG00000072818)","ADCY2","ALDH1A1","ARFGAP3","ARHGAP4","ASAP2","ASAP3 (ENSG00000088280)","BIRC2","BOD1","CAB39L","CCDC88A","CCN1","CDC25B","CDKN1C (ENSG00000129757)","CLDN3","CYFIP2","DCUN1D1","DEPTOR","DOCK2","DOCK9","FGD6","FKBP1B","GRTP1","HSPA2","HSPB1","IRS1","LCK","LDB2","MAP3K21","MAPK8IP3","MAPKAPK5","MID1IP1","MINK1","MMP15","MYO1D","NEK2","NRK","PAK1","PCOLCE","PDE5A","…
GO:0006290	7	pyrimidine dimer repair	2	10	0.212954	0.0181808	0.17606	["ENSG00000012061","ENSG00000134574"]	["DDB2","ERCC1"]
GO:0009133	7	nucleoside diphosphate biosynthetic process	2	10	0.212954	0.0181808	0.17606	["ENSG00000004455","ENSG00000154027"]	["AK2","AK5"]
GO:0019626	7	short-chain fatty acid catabolic process	2	10	0.212954	0.0181808	0.17606	["ENSG00000107537","ENSG00000122971"]	["ACADS","PHYH"]
GO:0030388	5	fructose 1,6-bisphosphate metabolic process	2	10	0.212954	0.0181808	0.17606	["ENSG00000109107","ENSG00000165140"]	["ALDOC","FBP1"]
GO:0099532	5	synaptic vesicle endosomal processing	2	10	0.212954	0.0181808	0.17606	["ENSG00000117533","ENSG00000135823"]	["STX6","VAMP4"]
GO:0009968	6	negative regulation of signal transduction	41	1375	29.2812	0.0182442	0.176069	["ENSG00000048392","ENSG00000049323","ENSG00000060138","ENSG00000061273","ENSG00000065675","ENSG00000089022","ENSG00000103490","ENSG00000104332","ENSG00000104964","ENSG00000105176","ENSG00000105647","ENSG00000106211","ENSG00000107295","ENSG00000111203","ENSG00000111679","ENSG00000112200","ENSG00000116679","ENSG00000116761","ENSG00000119782","ENSG00000120889","ENSG00000128849","ENSG00000136536","E…	["ABL2","ADA","ADM","ARRDC1","CD2AP","CGNL1","CTH","DEPTOR","FBP1","FKBP1B","HDAC7","HSPB1","IRS1","ITFG2","IVNS1ABP","LTBP1","MAPKAPK5","MARCHF7","METTL3","NLGN4X","PALM3 (ENSG00000187867)","PARL","PAWR","PIK3R2","PRKCQ","PSMB8 (ENSG00000204264)","PSMB9 (ENSG00000240065)","PTPN6","PYCARD","RRM2B","SCAI","SFRP1","SH3GL2","SKIL","TLE5","TNFRSF10B","URI1","WNK2","WWC2","YBX3","ZNF451"]
GO:1901135	4	carbohydrate derivative metabolic process	36	1176	25.0434	0.0183734	0.17671	["ENSG00000004455","ENSG00000048392","ENSG00000068024","ENSG00000078295","ENSG00000099810","ENSG00000100504","ENSG00000100938","ENSG00000101901","ENSG00000109107","ENSG00000112667","ENSG00000114779","ENSG00000128059","ENSG00000128951","ENSG00000129993","ENSG00000133315","ENSG00000138735","ENSG00000139433","ENSG00000140263","ENSG00000140876","ENSG00000154027","ENSG00000154889","ENSG00000162139","E…	["ABHD14B","ADA","ADCY2","ADSS1","AK2","AK5","AKR1C3","ALDH1A1","ALDOC","ALG13","APOBEC3C","BPGM","CBFA2T3","CRYL1","DNPH1","DUT","FBP1","FBXO17 (ENSG00000269190)","FN3K","GALT","GLTP","GMPR2 (ENSG00000100938)","HDAC4","MACROD1","MPPE1","MTAP","NEU3","NUDT7","OGDHL","PAWR","PDE5A","PPAT","PYGL","RRM2B","SORD","TKT"]
GO:0016477	4	cell migration	48	1660	35.3504	0.018436	0.17671	["ENSG00000010278","ENSG00000039068","ENSG00000051382","ENSG00000061273","ENSG00000065534","ENSG00000065675","ENSG00000068024","ENSG00000088280","ENSG00000089820","ENSG00000095203","ENSG00000102890","ENSG00000103490","ENSG00000104332","ENSG00000105647","ENSG00000106211","ENSG00000106538","ENSG00000107438","ENSG00000108798","ENSG00000109458","ENSG00000109756","ENSG00000111679","ENSG00000112357","E…	["ABI2","ABI3","ADA","APBB2","ARHGAP4","ASAP3 (ENSG00000088280)","CARMIL2","CCDC88A","CCN1","CD2AP","CD9","CDH1","CLDN3","ELMO3","EPB41L4B","GAB1","HDAC4","HDAC7","HSPB1","LAMA5","LCK","LDB2","LGALS8","MIEN1","MINK1","MYLK","NEXN","PAK1","PDLIM1","PEAK1","PEX7","PIK3CB","PIK3R2","PKN3","PLCG2","PRKCQ","PTPN6","PYCARD","RAPGEF2","RARRES2","RRAS","S100A7","SCAI","SERPINF1 (ENSG00000132386)","SFRP1"…
GO:0044242	5	cellular lipid catabolic process	11	250	5.32386	0.0186431	0.178089	["ENSG00000068903","ENSG00000085788","ENSG00000107537","ENSG00000112357","ENSG00000122971","ENSG00000140876","ENSG00000162139","ENSG00000169047","ENSG00000170231","ENSG00000196139","ENSG00000197943"]	["ACADS","AKR1C3","DDHD2","FABP6","IRS1","NEU3","NUDT7","PEX7","PHYH","PLCG2","SIRT2 (ENSG00000068903)"]
GO:0006163	6	purine nucleotide metabolic process	17	456	9.71072	0.0187868	0.178855	["ENSG00000004455","ENSG00000068024","ENSG00000078295","ENSG00000100938","ENSG00000109107","ENSG00000112667","ENSG00000114779","ENSG00000128059","ENSG00000129993","ENSG00000138735","ENSG00000140876","ENSG00000154027","ENSG00000165140","ENSG00000172331","ENSG00000185100","ENSG00000196839","ENSG00000197444"]	["ABHD14B","ADA","ADCY2","ADSS1","AK2","AK5","ALDOC","BPGM","CBFA2T3","DNPH1","FBP1","GMPR2 (ENSG00000100938)","HDAC4","NUDT7","OGDHL","PDE5A","PPAT"]
GO:0030182	5	neuron differentiation	43	1459	31.07	0.0188946	0.179276	["ENSG00000004478","ENSG00000039068","ENSG00000051382","ENSG00000055163","ENSG00000065675","ENSG00000069956","ENSG00000082397","ENSG00000089820","ENSG00000099365","ENSG00000104332","ENSG00000106078","ENSG00000107295","ENSG00000109458","ENSG00000109756","ENSG00000115355","ENSG00000119782","ENSG00000123572","ENSG00000132359","ENSG00000132386","ENSG00000134595","ENSG00000136603","ENSG00000138443","E…	["ABI2","ABL2","ADM","ANK3","APBB2","ARHGAP4","CCDC88A","CDH1","CEBPB","COBL","CUX1","CYFIP2","EPB41L3","FKBP1B","FKBP4","FUOM","GAB1","IRX2","KIF5A","MAPK6","MAPK8IP3","MINK1","NEXN","NLGN1","NLGN4X","NPTX1","NRK","PAK1","PIK3CB","PRKCQ","RAP1GAP2","RAPGEF2","SECISBP2","SERPINF1 (ENSG00000132386)","SFRP1","SH3GL2","SH3GL3","SHANK2","SHC1","SKIL","SOX3","STX1B","TWF1"]
GO:1902531	6	regulation of intracellular signal transduction	55	1952	41.5687	0.0190526	0.180168	["ENSG00000048392","ENSG00000051382","ENSG00000060138","ENSG00000061273","ENSG00000089022","ENSG00000089820","ENSG00000103490","ENSG00000104332","ENSG00000105176","ENSG00000105647","ENSG00000106211","ENSG00000109458","ENSG00000109756","ENSG00000110330","ENSG00000111203","ENSG00000111679","ENSG00000116679","ENSG00000116761","ENSG00000118507","ENSG00000119782","ENSG00000120889","ENSG00000123572","E…	["ABL2","ADA","AKAP7","AKR1C3","ARHGAP4","ATRIP","BIRC2","CCN1","CD2AP","CGNL1","CTH","DEPTOR","EXO1","FBP1","FKBP1B","GAB1","HAX1","HDAC7","HSPB1","IQSEC2","IRS1","ITFG2","IVNS1ABP","LCK","MAP3K21","MAPK8IP3","MAPKAPK5","MARCHF7","MINK1","NBR1","NLGN1","NRK","PAK1","PARL","PDE5A","PIK3CB","PIK3R2","PTPN6","PYCARD","RAP1GAP2","RAPGEF2","RRAS","RRM2B","S100A7","SCAI","SFRP1","SHC1","SKIL","TAF3","…
GO:0002335	7	mature B cell differentiation	3	27	0.574977	0.0192004	0.180356	["ENSG00000111203","ENSG00000196839","ENSG00000197943"]	["ADA","ITFG2","PLCG2"]
GO:1903579	6	negative regulation of ATP metabolic process	3	27	0.574977	0.0192004	0.180356	["ENSG00000068024","ENSG00000129993","ENSG00000165140"]	["CBFA2T3","FBP1","HDAC4"]
GO:0048284	6	organelle fusion	8	157	3.34338	0.0194215	0.181826	["ENSG00000099365","ENSG00000100335","ENSG00000104915","ENSG00000117533","ENSG00000118640","ENSG00000124222","ENSG00000135823","ENSG00000162600"]	["MIEF1","OMA1","STX10","STX16","STX1B","STX6","VAMP4","VAMP8"]
GO:0046700	5	heterocycle catabolic process	23	678	14.4383	0.0195232	0.182173	["ENSG00000060138","ENSG00000078687","ENSG00000080802","ENSG00000083845","ENSG00000099810","ENSG00000106211","ENSG00000112667","ENSG00000112874","ENSG00000128951","ENSG00000131203","ENSG00000138735","ENSG00000138767","ENSG00000140876","ENSG00000165819","ENSG00000169062","ENSG00000171097","ENSG00000184363","ENSG00000187742","ENSG00000196839","ENSG00000204264","ENSG00000213930","ENSG00000240065","E…	["ADA","APOBEC3C","CNOT4","CNOT6L","DNPH1","DUT","GALT","HSPB1","IDO1","KYAT1","METTL3","MTAP","NUDT12","NUDT7","PDE5A","PKP3","PSMB8 (ENSG00000204264)","PSMB9 (ENSG00000240065)","RPS5","SECISBP2","TNRC6C","UPF3A","YBX3"]
GO:0032409	4	regulation of transporter activity	12	285	6.0692	0.0196096	0.182319	["ENSG00000069482","ENSG00000077522","ENSG00000108961","ENSG00000119782","ENSG00000126803","ENSG00000141503","ENSG00000151150","ENSG00000162105","ENSG00000165238","ENSG00000169760","ENSG00000173221","ENSG00000197943"]	["ACTN2","ANK3","FKBP1B","GAL","GLRX","HSPA2","MINK1","NLGN1","PLCG2","RANGRF","SHANK2","WNK2"]
GO:0048870	3	cell motility	52	1832	39.0132	0.0198008	0.182319	["ENSG00000010278","ENSG00000039068","ENSG00000051382","ENSG00000061273","ENSG00000065534","ENSG00000065675","ENSG00000068024","ENSG00000088280","ENSG00000089820","ENSG00000095203","ENSG00000102890","ENSG00000103490","ENSG00000104332","ENSG00000105647","ENSG00000106211","ENSG00000106538","ENSG00000107438","ENSG00000108798","ENSG00000109458","ENSG00000109756","ENSG00000111679","ENSG00000112357","E…	["ABI2","ABI3","ABL2","ADA","APBB2","ARHGAP4","ASAP3 (ENSG00000088280)","CARMIL2","CCDC88A","CCN1","CD2AP","CD9","CDH1","CLDN3","CLDN7 (ENSG00000181885)","ELMO3","EPB41L4B","GAB1","HDAC4","HDAC7","HSPB1","IGSF8","LAMA5","LCK","LDB2","LGALS8","MIEN1","MINK1","MYLK","NEXN","PAK1","PDLIM1","PEAK1","PEX7","PIK3CB","PIK3R2","PKN3","PLCG2","PRKCQ","PTPN6","PYCARD","RAPGEF2","RARRES2","RRAS","S100A7","S…
GO:0051674	3	localization of cell	52	1832	39.0132	0.0198008	0.182319	["ENSG00000010278","ENSG00000039068","ENSG00000051382","ENSG00000061273","ENSG00000065534","ENSG00000065675","ENSG00000068024","ENSG00000088280","ENSG00000089820","ENSG00000095203","ENSG00000102890","ENSG00000103490","ENSG00000104332","ENSG00000105647","ENSG00000106211","ENSG00000106538","ENSG00000107438","ENSG00000108798","ENSG00000109458","ENSG00000109756","ENSG00000111679","ENSG00000112357","E…	["ABI2","ABI3","ABL2","ADA","APBB2","ARHGAP4","ASAP3 (ENSG00000088280)","CARMIL2","CCDC88A","CCN1","CD2AP","CD9","CDH1","CLDN3","CLDN7 (ENSG00000181885)","ELMO3","EPB41L4B","GAB1","HDAC4","HDAC7","HSPB1","IGSF8","LAMA5","LCK","LDB2","LGALS8","MIEN1","MINK1","MYLK","NEXN","PAK1","PDLIM1","PEAK1","PEX7","PIK3CB","PIK3R2","PKN3","PLCG2","PRKCQ","PTPN6","PYCARD","RAPGEF2","RARRES2","RRAS","S100A7","S…
GO:0043244	6	regulation of protein-containing complex disassembly	7	128	2.72581	0.0198267	0.182319	["ENSG00000042493","ENSG00000077522","ENSG00000109265","ENSG00000151239","ENSG00000159753","ENSG00000165175","ENSG00000172661"]	["ACTN2","CAPG","CARMIL2","CRACD","MID1IP1","TWF1","WASHC2C"]
GO:0045216	6	cell-cell junction organization	10	220	4.68499	0.0198623	0.182319	["ENSG00000010278","ENSG00000039068","ENSG00000061273","ENSG00000082397","ENSG00000134873","ENSG00000136280","ENSG00000146938","ENSG00000165215","ENSG00000181885","ENSG00000184363"]	["CCM2","CD9","CDH1","CLDN10","CLDN3","CLDN7 (ENSG00000181885)","EPB41L3","HDAC7","NLGN4X","PKP3"]
GO:0044270	5	cellular nitrogen compound catabolic process	23	680	14.4809	0.0201251	0.182803	["ENSG00000060138","ENSG00000078687","ENSG00000080802","ENSG00000083845","ENSG00000099810","ENSG00000106211","ENSG00000112667","ENSG00000112874","ENSG00000128951","ENSG00000131203","ENSG00000138735","ENSG00000138767","ENSG00000140876","ENSG00000165819","ENSG00000169062","ENSG00000171097","ENSG00000184363","ENSG00000187742","ENSG00000196839","ENSG00000204264","ENSG00000213930","ENSG00000240065","E…	["ADA","APOBEC3C","CNOT4","CNOT6L","DNPH1","DUT","GALT","HSPB1","IDO1","KYAT1","METTL3","MTAP","NUDT12","NUDT7","PDE5A","PKP3","PSMB8 (ENSG00000204264)","PSMB9 (ENSG00000240065)","RPS5","SECISBP2","TNRC6C","UPF3A","YBX3"]
GO:2000145	5	regulation of cell motility	31	987	21.0186	0.0201721	0.182803	["ENSG00000010278","ENSG00000039068","ENSG00000061273","ENSG00000065534","ENSG00000068024","ENSG00000089820","ENSG00000095203","ENSG00000103490","ENSG00000104332","ENSG00000106211","ENSG00000106538","ENSG00000108798","ENSG00000109458","ENSG00000109756","ENSG00000126458","ENSG00000130702","ENSG00000132386","ENSG00000141503","ENSG00000141741","ENSG00000142871","ENSG00000143322","ENSG00000143556","E…	["ABI3","ABL2","ADA","ARHGAP4","CARMIL2","CCN1","CD9","CDH1","CLDN3","CLDN7 (ENSG00000181885)","EPB41L4B","GAB1","HDAC4","HDAC7","HSPB1","LAMA5","LDB2","MIEN1","MINK1","MYLK","NEXN","PAK1","PLCG2","PYCARD","RAPGEF2","RARRES2","RRAS","S100A7","SCAI","SERPINF1 (ENSG00000132386)","SFRP1"]
GO:0030850	5	prostate gland development	4	49	1.04348	0.0202143	0.182803	["ENSG00000004478","ENSG00000104332","ENSG00000132386","ENSG00000172819"]	["FKBP4","RARG","SERPINF1 (ENSG00000132386)","SFRP1"]
GO:0044091	5	membrane biogenesis	4	49	1.04348	0.0202143	0.182803	["ENSG00000146938","ENSG00000151150","ENSG00000161249","ENSG00000169760"]	["ANK3","DMKN","NLGN1","NLGN4X"]
GO:0050806	6	positive regulation of synaptic transmission	9	189	4.02484	0.0202485	0.182803	["ENSG00000099365","ENSG00000101098","ENSG00000104327","ENSG00000109255","ENSG00000117016","ENSG00000162105","ENSG00000169760","ENSG00000171603","ENSG00000172137"]	["CALB1","CALB2 (ENSG00000172137)","CLSTN1","NLGN1","NMU","RIMS3","RIMS4","SHANK2","STX1B"]
GO:0048699	6	generation of neurons	47	1629	34.6903	0.0203042	0.182803	["ENSG00000004478","ENSG00000022840","ENSG00000039068","ENSG00000051382","ENSG00000055163","ENSG00000065675","ENSG00000068903","ENSG00000069956","ENSG00000082397","ENSG00000089820","ENSG00000099365","ENSG00000104332","ENSG00000106078","ENSG00000107295","ENSG00000109458","ENSG00000109756","ENSG00000112357","ENSG00000115355","ENSG00000119782","ENSG00000123572","ENSG00000132359","ENSG00000132386","E…	["ABI2","ABL2","ADM","ANK3","APBB2","ARHGAP4","CCDC88A","CDH1","CEBPB","COBL","CUX1","CYFIP2","EPB41L3","FKBP1B","FKBP4","FUOM","GAB1","IRX2","KIF5A","MAPK6","MAPK8IP3","METTL3","MINK1","NEXN","NLGN1","NLGN4X","NPTX1","NRK","PAK1","PEX7","PIK3CB","PRKCQ","RAP1GAP2","RAPGEF2","RNF10","SECISBP2","SERPINF1 (ENSG00000132386)","SFRP1","SH3GL2","SH3GL3","SHANK2","SHC1","SIRT2 (ENSG00000068903)","SKIL",…
GO:0099601	5	regulation of neurotransmitter receptor activity	5	74	1.57586	0.0207617	0.185983	["ENSG00000077522","ENSG00000141503","ENSG00000162105","ENSG00000169760","ENSG00000171246"]	["ACTN2","MINK1","NLGN1","NPTX1","SHANK2"]
GO:0042745	5	circadian sleep/wake cycle	3	28	0.596272	0.0211723	0.185983	["ENSG00000109255","ENSG00000169760","ENSG00000196839"]	["ADA","NLGN1","NMU"]
GO:0032787	7	monocarboxylic acid metabolic process	23	684	14.5661	0.0213724	0.185983	["ENSG00000068024","ENSG00000103876","ENSG00000107537","ENSG00000109107","ENSG00000112357","ENSG00000122971","ENSG00000129993","ENSG00000131203","ENSG00000134463","ENSG00000140043","ENSG00000140263","ENSG00000140876","ENSG00000159228","ENSG00000165140","ENSG00000165175","ENSG00000165475","ENSG00000169047","ENSG00000171989","ENSG00000172331","ENSG00000196139","ENSG00000197444","ENSG00000221968","E…	["ACADS","AKR1C3","ALDOC","BPGM","CBFA2T3","CBR1","CKMT1B","CRYL1","ECHDC3","FADS3","FAH","FBP1","HDAC4","IDO1","IRS1","LDHAL6B","MID1IP1","NUDT7","OGDHL","PEX7","PHYH","PTGR2","SORD"]
GO:0051345	6	positive regulation of hydrolase activity	27	837	17.8243	0.0215649	0.185983	["ENSG00000054611","ENSG00000055163","ENSG00000065882","ENSG00000072818","ENSG00000088280","ENSG00000088387","ENSG00000089820","ENSG00000103490","ENSG00000104332","ENSG00000106333","ENSG00000109756","ENSG00000120889","ENSG00000126803","ENSG00000131374","ENSG00000132359","ENSG00000134516","ENSG00000139835","ENSG00000142871","ENSG00000143322","ENSG00000151693","ENSG00000165092","ENSG00000165215","E…	["ABL2","ACAP1 (ENSG00000072818)","ALDH1A1","ARFGAP3","ARHGAP4","ASAP2","ASAP3 (ENSG00000088280)","CCN1","CLDN3","CYFIP2","DOCK2","DOCK9","GRTP1","HSPA2","LCK","PCOLCE","PLEKHG4","PYCARD","RAP1GAP2","RAPGEF2","RGL3","RPS27L","SFRP1","TBC1D1","TBC1D22A","TBC1D5","TNFRSF10B"]
GO:0048812	8	neuron projection morphogenesis	23	685	14.5874	0.0216935	0.185983	["ENSG00000051382","ENSG00000055163","ENSG00000065675","ENSG00000082397","ENSG00000089820","ENSG00000106078","ENSG00000107295","ENSG00000109458","ENSG00000109756","ENSG00000123572","ENSG00000136603","ENSG00000138443","ENSG00000141503","ENSG00000149269","ENSG00000151150","ENSG00000155980","ENSG00000160691","ENSG00000162105","ENSG00000162614","ENSG00000163697","ENSG00000169760","ENSG00000171246","E…	["ABI2","ANK3","APBB2","ARHGAP4","COBL","CUX1","CYFIP2","EPB41L3","GAB1","KIF5A","MINK1","NEXN","NLGN1","NPTX1","NRK","PAK1","PIK3CB","PRKCQ","RAPGEF2","SH3GL2","SHANK2","SHC1","SKIL"]
GO:0006558	5	L-phenylalanine metabolic process	2	11	0.23425	0.0219115	0.185983	["ENSG00000103876","ENSG00000171097"]	["FAH","KYAT1"]
GO:0006559	6	L-phenylalanine catabolic process	2	11	0.23425	0.0219115	0.185983	["ENSG00000103876","ENSG00000171097"]	["FAH","KYAT1"]
GO:0006569	7	tryptophan catabolic process	2	11	0.23425	0.0219115	0.185983	["ENSG00000131203","ENSG00000171097"]	["IDO1","KYAT1"]
GO:0007614	5	short-term memory	2	11	0.23425	0.0219115	0.185983	["ENSG00000104327","ENSG00000132386"]	["CALB1","SERPINF1 (ENSG00000132386)"]
GO:0019371	7	cyclooxygenase pathway	2	11	0.23425	0.0219115	0.185983	["ENSG00000159228","ENSG00000196139"]	["AKR1C3","CBR1"]
GO:0033197	5	response to vitamin E	2	11	0.23425	0.0219115	0.185983	["ENSG00000119782","ENSG00000196839"]	["ADA","FKBP1B"]
GO:0042436	6	indole-containing compound catabolic process	2	11	0.23425	0.0219115	0.185983	["ENSG00000131203","ENSG00000171097"]	["IDO1","KYAT1"]
GO:0046218	7	indolalkylamine catabolic process	2	11	0.23425	0.0219115	0.185983	["ENSG00000131203","ENSG00000171097"]	["IDO1","KYAT1"]
GO:0048742	7	regulation of skeletal muscle fiber development	2	11	0.23425	0.0219115	0.185983	["ENSG00000068024","ENSG00000167196"]	["FBXO22","HDAC4"]
GO:0099612	5	protein localization to axon	2	11	0.23425	0.0219115	0.185983	["ENSG00000082397","ENSG00000151150"]	["ANK3","EPB41L3"]
GO:1902221	6	erythrose 4-phosphate/phosphoenolpyruvate family amino acid metabolic process	2	11	0.23425	0.0219115	0.185983	["ENSG00000103876","ENSG00000171097"]	["FAH","KYAT1"]
GO:1902222	7	erythrose 4-phosphate/phosphoenolpyruvate family amino acid catabolic process	2	11	0.23425	0.0219115	0.185983	["ENSG00000103876","ENSG00000171097"]	["FAH","KYAT1"]
GO:1904182	6	regulation of pyruvate dehydrogenase activity	2	11	0.23425	0.0219115	0.185983	["ENSG00000111110","ENSG00000155367"]	["PPM1H","PPM1J"]
GO:2000767	9	positive regulation of cytoplasmic translation	2	11	0.23425	0.0219115	0.185983	["ENSG00000060138","ENSG00000165819"]	["METTL3","YBX3"]
GO:0032990	5	cell part morphogenesis	24	724	15.4179	0.0220747	0.186806	["ENSG00000051382","ENSG00000055163","ENSG00000065675","ENSG00000082397","ENSG00000089820","ENSG00000106078","ENSG00000107295","ENSG00000109458","ENSG00000109756","ENSG00000123572","ENSG00000136603","ENSG00000138443","ENSG00000141503","ENSG00000149269","ENSG00000151150","ENSG00000155980","ENSG00000158195","ENSG00000160691","ENSG00000162105","ENSG00000162614","ENSG00000163697","ENSG00000169760","E…	["ABI2","ANK3","APBB2","ARHGAP4","COBL","CUX1","CYFIP2","EPB41L3","GAB1","KIF5A","MINK1","NEXN","NLGN1","NPTX1","NRK","PAK1","PIK3CB","PRKCQ","RAPGEF2","SH3GL2","SHANK2","SHC1","SKIL","WASF2"]
GO:0008152	2	metabolic process	279	12177	259.314	0.0224574	0.189476	["ENSG00000003987","ENSG00000004455","ENSG00000004478","ENSG00000006047","ENSG00000008516","ENSG00000010278","ENSG00000012061","ENSG00000022840","ENSG00000039068","ENSG00000043093","ENSG00000048392","ENSG00000049323","ENSG00000051382","ENSG00000052344","ENSG00000055163","ENSG00000060138","ENSG00000061273","ENSG00000062194","ENSG00000065534","ENSG00000065675","ENSG00000068024","ENSG00000068903","E…	["ABHD14B","ABI2","ABI3","ABL2","ACADS","ACO1","ACTN2","ACY1","ACYP1","ADA","ADCY2","ADM","ADSS1","AK2","AK5","AKR1C3","ALDH1A1","ALDOC","ALG13","AMZ2","ANK3","APBB2","APOBEC3C","ARF3","ARRDC1","ATF2","ATG4C","ATRIP","BIRC2","BNIP3L","BOD1","BPGM","BUB1B","CAB39L","CALB1","CBFA2T3","CBR1","CCDC88A","CCM2","CCN1","CCP110","CD2AP","CD9","CDC25B","CDCA3","CDH1","CDK15","CDK18","CDKN1C (ENSG000001297…
GO:0006470	7	protein dephosphorylation	14	360	7.66635	0.0228001	0.191793	["ENSG00000003987","ENSG00000100239","ENSG00000101224","ENSG00000105176","ENSG00000107719","ENSG00000107902","ENSG00000111110","ENSG00000111679","ENSG00000119782","ENSG00000145919","ENSG00000155367","ENSG00000173457","ENSG00000175175","ENSG00000182866"]	["BOD1","CDC25B","FKBP1B","LCK","LHPP","MTMR7","PALD1","PPM1E","PPM1H","PPM1J","PPP1R14B","PPP6R2","PTPN6","URI1"]
GO:0046907	4	intracellular transport	54	1931	41.1215	0.0228692	0.191801	["ENSG00000039068","ENSG00000054611","ENSG00000065882","ENSG00000077522","ENSG00000083845","ENSG00000085788","ENSG00000091317","ENSG00000099365","ENSG00000100335","ENSG00000101052","ENSG00000104765","ENSG00000104915","ENSG00000105647","ENSG00000106211","ENSG00000107537","ENSG00000108961","ENSG00000112357","ENSG00000115355","ENSG00000117533","ENSG00000118640","ENSG00000122970","ENSG00000123106","E…	["ACTN2","ANK3","AP1M2","ARF3","ARFGAP3","BNIP3L","CCDC88A","CCDC91","CDH1","CHCHD4","CMTM6","DDHD2","FBXO22","FHOD1","GRTP1","HAX1","HSPB1","IFT52","IFT81","KIF5A","MAPK8IP3","MID1IP1","MIEF1","MPPE1","MVB12A","MYO1D","NLGN1","NUDT7","PAK1","PARL","PEX7","PHYH","PIK3R2","RAB11FIP4","RANGRF","REPS2","RILPL1","RPS5","RTN2","SGPP1 (ENSG00000126821)","SGTB","STX10","STX16","STX1B","STX6","TBC1D1","T…
GO:0048599	5	oocyte development	4	51	1.08607	0.0230707	0.192918	["ENSG00000006047","ENSG00000068903","ENSG00000101224","ENSG00000138735"]	["CDC25B","PDE5A","SIRT2 (ENSG00000068903)","YBX2 (ENSG00000006047)"]
GO:0009074	6	aromatic amino acid family catabolic process	3	29	0.617567	0.0232509	0.193277	["ENSG00000103876","ENSG00000131203","ENSG00000171097"]	["FAH","IDO1","KYAT1"]
GO:2000463	6	positive regulation of excitatory postsynaptic potential	3	29	0.617567	0.0232509	0.193277	["ENSG00000099365","ENSG00000162105","ENSG00000169760"]	["NLGN1","SHANK2","STX1B"]
GO:0034613	5	cellular protein localization	58	2101	44.7417	0.023431	0.194202	["ENSG00000039068","ENSG00000054611","ENSG00000065882","ENSG00000077522","ENSG00000082397","ENSG00000083845","ENSG00000099365","ENSG00000100167","ENSG00000100335","ENSG00000101052","ENSG00000104765","ENSG00000104915","ENSG00000105647","ENSG00000106211","ENSG00000107537","ENSG00000108961","ENSG00000109756","ENSG00000112357","ENSG00000115355","ENSG00000117533","ENSG00000118640","ENSG00000122591","E…	["ACTN2","ANK3","AP1M2","ARF3","ARFGAP3","BNIP3L","BOD1","CCDC88A","CD2AP","CDH1","CHCHD4","CLSTN1","EPB41L3","FAM126A","GRTP1","HAX1","HSPB1","IFT52","IFT81","IQSEC2","KIF5A","LAMA5","LIN7C","MAP7","MAPK8IP3","MIEF1","NLGN1","NUDT7","PAK1","PARL","PEX7","PHYH","PIK3R2","PKP3","RAB11FIP5","RANGRF","RAPGEF2","RILPL1","RPS5","RTN2","SAPCD2","SEPTIN3","SEPTIN6","SGTB","STX10","STX16","STX1B","STX6",…
GO:0010976	8	positive regulation of neuron projection development	12	293	6.23956	0.0237091	0.194648	["ENSG00000069956","ENSG00000106078","ENSG00000109756","ENSG00000119782","ENSG00000132386","ENSG00000136603","ENSG00000143322","ENSG00000149269","ENSG00000151239","ENSG00000162105","ENSG00000169760","ENSG00000257923"]	["ABL2","COBL","CUX1","FKBP1B","MAPK6","NLGN1","PAK1","RAPGEF2","SERPINF1 (ENSG00000132386)","SHANK2","SKIL","TWF1"]
GO:0031334	7	positive regulation of protein-containing complex assembly	12	293	6.23956	0.0237091	0.194648	["ENSG00000012061","ENSG00000042493","ENSG00000103490","ENSG00000109265","ENSG00000128283","ENSG00000134222","ENSG00000134574","ENSG00000138443","ENSG00000147601","ENSG00000149269","ENSG00000159753","ENSG00000172661"]	["ABI2","CAPG","CARMIL2","CDC42EP1","CRACD","DDB2","ERCC1","PAK1","PSRC1","PYCARD","TERF1","WASHC2C"]
GO:1901361	5	organic cyclic compound catabolic process	24	729	15.5244	0.0237111	0.194648	["ENSG00000060138","ENSG00000078687","ENSG00000080802","ENSG00000083845","ENSG00000099810","ENSG00000103876","ENSG00000106211","ENSG00000112667","ENSG00000112874","ENSG00000128951","ENSG00000131203","ENSG00000138735","ENSG00000138767","ENSG00000140876","ENSG00000165819","ENSG00000169062","ENSG00000171097","ENSG00000184363","ENSG00000187742","ENSG00000196839","ENSG00000204264","ENSG00000213930","E…	["ADA","APOBEC3C","CNOT4","CNOT6L","DNPH1","DUT","FAH","GALT","HSPB1","IDO1","KYAT1","METTL3","MTAP","NUDT12","NUDT7","PDE5A","PKP3","PSMB8 (ENSG00000204264)","PSMB9 (ENSG00000240065)","RPS5","SECISBP2","TNRC6C","UPF3A","YBX3"]
GO:0030334	6	regulation of cell migration	29	922	19.6344	0.0237611	0.194648	["ENSG00000010278","ENSG00000039068","ENSG00000061273","ENSG00000065534","ENSG00000068024","ENSG00000089820","ENSG00000095203","ENSG00000103490","ENSG00000104332","ENSG00000106211","ENSG00000106538","ENSG00000108798","ENSG00000109458","ENSG00000109756","ENSG00000126458","ENSG00000130702","ENSG00000132386","ENSG00000141503","ENSG00000141741","ENSG00000142871","ENSG00000143556","ENSG00000149269","E…	["ABI3","ADA","ARHGAP4","CARMIL2","CCN1","CD9","CDH1","CLDN3","EPB41L4B","GAB1","HDAC4","HDAC7","HSPB1","LAMA5","LDB2","MIEN1","MINK1","MYLK","NEXN","PAK1","PLCG2","PYCARD","RAPGEF2","RARRES2","RRAS","S100A7","SCAI","SERPINF1 (ENSG00000132386)","SFRP1"]
GO:0016197	4	endosomal transport	11	260	5.53681	0.0240625	0.196545	["ENSG00000077522","ENSG00000091317","ENSG00000104915","ENSG00000117533","ENSG00000124222","ENSG00000131242","ENSG00000131374","ENSG00000135823","ENSG00000141971","ENSG00000169891","ENSG00000172661"]	["ACTN2","CMTM6","MVB12A","RAB11FIP4","REPS2","STX10","STX16","STX6","TBC1D5","VAMP4","WASHC2C"]
GO:1900006	9	positive regulation of dendrite development	5	77	1.63975	0.0241972	0.197074	["ENSG00000069956","ENSG00000106078","ENSG00000162105","ENSG00000169760","ENSG00000257923"]	["COBL","CUX1","MAPK6","NLGN1","SHANK2"]
GO:0007043	7	cell-cell junction assembly	8	164	3.49245	0.0244645	0.198521	["ENSG00000010278","ENSG00000039068","ENSG00000061273","ENSG00000082397","ENSG00000134873","ENSG00000165215","ENSG00000181885","ENSG00000184363"]	["CD9","CDH1","CLDN10","CLDN3","CLDN7 (ENSG00000181885)","EPB41L3","HDAC7","PKP3"]
GO:0034656	5	nucleobase-containing small molecule catabolic process	4	52	1.10736	0.0245862	0.198521	["ENSG00000099810","ENSG00000196839","ENSG00000213930","ENSG00000244509"]	["ADA","APOBEC3C","GALT","MTAP"]
GO:0072523	6	purine-containing compound catabolic process	4	52	1.10736	0.0245862	0.198521	["ENSG00000112667","ENSG00000138735","ENSG00000140876","ENSG00000196839"]	["ADA","DNPH1","NUDT7","PDE5A"]
GO:0051336	5	regulation of hydrolase activity	41	1404	29.8988	0.0246732	0.198654	["ENSG00000054611","ENSG00000055163","ENSG00000065882","ENSG00000072818","ENSG00000088280","ENSG00000088387","ENSG00000089820","ENSG00000100239","ENSG00000103490","ENSG00000104332","ENSG00000104611","ENSG00000105176","ENSG00000106333","ENSG00000109756","ENSG00000110330","ENSG00000119782","ENSG00000120889","ENSG00000124570","ENSG00000126803","ENSG00000131374","ENSG00000132359","ENSG00000132386","E…	["ABL2","ACAP1 (ENSG00000072818)","ALDH1A1","ARFGAP3","ARHGAP4","ASAP2","ASAP3 (ENSG00000088280)","BIRC2","BOD1","CCN1","CLDN3","CYFIP2","DOCK2","DOCK9","FGD6","FKBP1B","GRTP1","HSPA2","LCK","MYO1D","PCOLCE","PLEKHG4","PPP1R14B","PPP6R2","PSMB8 (ENSG00000204264)","PSMB9 (ENSG00000240065)","PYCARD","RAP1GAP2","RAPGEF2","RGL3","RPS27L","SERPINB6","SERPINF1 (ENSG00000132386)","SFRP1","SH2D4A","TBC1D…
GO:0006165	7	nucleoside diphosphate phosphorylation	7	134	2.85359	0.0247492	0.198699	["ENSG00000068024","ENSG00000109107","ENSG00000129993","ENSG00000154027","ENSG00000165140","ENSG00000172331","ENSG00000197444"]	["AK5","ALDOC","BPGM","CBFA2T3","FBP1","HDAC4","OGDHL"]
GO:0070727	4	cellular macromolecule localization	58	2110	44.9334	0.0252555	0.201283	["ENSG00000039068","ENSG00000054611","ENSG00000065882","ENSG00000077522","ENSG00000082397","ENSG00000083845","ENSG00000099365","ENSG00000100167","ENSG00000100335","ENSG00000101052","ENSG00000104765","ENSG00000104915","ENSG00000105647","ENSG00000106211","ENSG00000107537","ENSG00000108961","ENSG00000109756","ENSG00000112357","ENSG00000115355","ENSG00000117533","ENSG00000118640","ENSG00000122591","E…	["ACTN2","ANK3","AP1M2","ARF3","ARFGAP3","BNIP3L","BOD1","CCDC88A","CD2AP","CDH1","CHCHD4","CLSTN1","EPB41L3","FAM126A","GRTP1","HAX1","HSPB1","IFT52","IFT81","IQSEC2","KIF5A","LAMA5","LIN7C","MAP7","MAPK8IP3","MIEF1","NLGN1","NUDT7","PAK1","PARL","PEX7","PHYH","PIK3R2","PKP3","RAB11FIP5","RANGRF","RAPGEF2","RILPL1","RPS5","RTN2","SAPCD2","SEPTIN3","SEPTIN6","SGTB","STX10","STX16","STX1B","STX6",…
GO:0034110	7	regulation of homotypic cell-cell adhesion	3	30	0.638863	0.0254362	0.201283	["ENSG00000010278","ENSG00000065675","ENSG00000151150"]	["ANK3","CD9","PRKCQ"]
GO:0050690	5	regulation of defense response to virus by virus	3	30	0.638863	0.0254362	0.201283	["ENSG00000129354","ENSG00000134516","ENSG00000182866"]	["AP1M2","DOCK2","LCK"]
GO:2000108	9	positive regulation of leukocyte apoptotic process	3	30	0.638863	0.0254362	0.201283	["ENSG00000051382","ENSG00000109756","ENSG00000131203"]	["IDO1","PIK3CB","RAPGEF2"]
GO:0009143	7	nucleoside triphosphate catabolic process	2	12	0.255545	0.0259282	0.201283	["ENSG00000128951","ENSG00000196839"]	["ADA","DUT"]
GO:0009151	7	purine deoxyribonucleotide metabolic process	2	12	0.255545	0.0259282	0.201283	["ENSG00000154027","ENSG00000196839"]	["ADA","AK5"]
GO:0009162	7	deoxyribonucleoside monophosphate metabolic process	2	12	0.255545	0.0259282	0.201283	["ENSG00000112667","ENSG00000128951"]	["DNPH1","DUT"]
GO:0014820	7	tonic smooth muscle contraction	2	12	0.255545	0.0259282	0.201283	["ENSG00000065534","ENSG00000109255"]	["MYLK","NMU"]
GO:0070189	5	kynurenine metabolic process	2	12	0.255545	0.0259282	0.201283	["ENSG00000131203","ENSG00000171097"]	["IDO1","KYAT1"]
GO:0070601	5	centromeric sister chromatid cohesion	2	12	0.255545	0.0259282	0.201283	["ENSG00000145919","ENSG00000156970"]	["BOD1","BUB1B"]
GO:0070933	9	histone H4 deacetylation	2	12	0.255545	0.0259282	0.201283	["ENSG00000068024","ENSG00000068903"]	["HDAC4","SIRT2 (ENSG00000068903)"]
GO:0097105	7	presynaptic membrane assembly	2	12	0.255545	0.0259282	0.201283	["ENSG00000146938","ENSG00000169760"]	["NLGN1","NLGN4X"]
GO:2000649	7	regulation of sodium ion transmembrane transporter activity	4	53	1.12866	0.0261604	0.202412	["ENSG00000108961","ENSG00000151150","ENSG00000165238","ENSG00000173221"]	["ANK3","GLRX","RANGRF","WNK2"]
GO:0072657	6	protein localization to membrane	23	698	14.8642	0.0262173	0.202412	["ENSG00000039068","ENSG00000077522","ENSG00000082397","ENSG00000083845","ENSG00000099365","ENSG00000100335","ENSG00000108961","ENSG00000109756","ENSG00000115355","ENSG00000117533","ENSG00000118640","ENSG00000122591","ENSG00000124313","ENSG00000130702","ENSG00000135525","ENSG00000148943","ENSG00000149269","ENSG00000151150","ENSG00000169760","ENSG00000171603","ENSG00000184363","ENSG00000188026","E…	["ACTN2","ANK3","CCDC88A","CDH1","CLSTN1","EPB41L3","FAM126A","IQSEC2","LAMA5","LIN7C","MAP7","MIEF1","NLGN1","PAK1","PKP3","RANGRF","RAPGEF2","RILPL1","RPS5","SGTB","STX1B","VAMP4","VAMP8"]
GO:0034655	5	nucleobase-containing compound catabolic process	21	623	13.2671	0.0264719	0.203393	["ENSG00000060138","ENSG00000078687","ENSG00000080802","ENSG00000083845","ENSG00000099810","ENSG00000106211","ENSG00000112667","ENSG00000112874","ENSG00000128951","ENSG00000138735","ENSG00000138767","ENSG00000140876","ENSG00000165819","ENSG00000169062","ENSG00000184363","ENSG00000187742","ENSG00000196839","ENSG00000204264","ENSG00000213930","ENSG00000240065","ENSG00000244509"]	["ADA","APOBEC3C","CNOT4","CNOT6L","DNPH1","DUT","GALT","HSPB1","METTL3","MTAP","NUDT12","NUDT7","PDE5A","PKP3","PSMB8 (ENSG00000204264)","PSMB9 (ENSG00000240065)","RPS5","SECISBP2","TNRC6C","UPF3A","YBX3"]
GO:0030183	6	B cell differentiation	7	136	2.89618	0.026561	0.203393	["ENSG00000068024","ENSG00000076554","ENSG00000104332","ENSG00000111203","ENSG00000111679","ENSG00000196839","ENSG00000197943"]	["ADA","HDAC4","ITFG2","PLCG2","PTPN6","SFRP1","TPD52"]
GO:0046939	7	nucleotide phosphorylation	7	136	2.89618	0.026561	0.203393	["ENSG00000068024","ENSG00000109107","ENSG00000129993","ENSG00000154027","ENSG00000165140","ENSG00000172331","ENSG00000197444"]	["AK5","ALDOC","BPGM","CBFA2T3","FBP1","HDAC4","OGDHL"]
GO:0002312	6	B cell activation involved in immune response	5	79	1.68234	0.0266792	0.203745	["ENSG00000012061","ENSG00000111203","ENSG00000174371","ENSG00000196839","ENSG00000197943"]	["ADA","ERCC1","EXO1","ITFG2","PLCG2"]
GO:1901136	5	carbohydrate derivative catabolic process	9	199	4.23779	0.0271173	0.206531	["ENSG00000099810","ENSG00000128951","ENSG00000138735","ENSG00000140876","ENSG00000162139","ENSG00000196839","ENSG00000213930","ENSG00000244509","ENSG00000269190"]	["ADA","APOBEC3C","DUT","FBXO17 (ENSG00000269190)","GALT","MTAP","NEU3","NUDT7","PDE5A"]
GO:0022008	5	neurogenesis	49	1743	37.1179	0.0272457	0.20695	["ENSG00000004478","ENSG00000010278","ENSG00000022840","ENSG00000039068","ENSG00000051382","ENSG00000055163","ENSG00000065675","ENSG00000067836","ENSG00000068903","ENSG00000069956","ENSG00000082397","ENSG00000089820","ENSG00000099365","ENSG00000104332","ENSG00000106078","ENSG00000107295","ENSG00000109458","ENSG00000109756","ENSG00000112357","ENSG00000115355","ENSG00000119782","ENSG00000123572","E…	["ABI2","ABL2","ADM","ANK3","APBB2","ARHGAP4","CCDC88A","CD9","CDH1","CEBPB","COBL","CUX1","CYFIP2","EPB41L3","FKBP1B","FKBP4","FUOM","GAB1","IRX2","KIF5A","MAPK6","MAPK8IP3","METTL3","MINK1","NEXN","NLGN1","NLGN4X","NPTX1","NRK","PAK1","PEX7","PIK3CB","PRKCQ","RAP1GAP2","RAPGEF2","RNF10","ROGDI","SECISBP2","SERPINF1 (ENSG00000132386)","SFRP1","SH3GL2","SH3GL3","SHANK2","SHC1","SIRT2 (ENSG0000006…
GO:0009394	6	2'-deoxyribonucleotide metabolic process	3	31	0.660158	0.0277281	0.210048	["ENSG00000128951","ENSG00000154027","ENSG00000196839"]	["ADA","AK5","DUT"]
GO:0030838	8	positive regulation of actin filament polymerization	6	108	2.29991	0.028022	0.211705	["ENSG00000103490","ENSG00000109265","ENSG00000128283","ENSG00000138443","ENSG00000159753","ENSG00000172661"]	["ABI2","CARMIL2","CDC42EP1","CRACD","PYCARD","WASHC2C"]
GO:0006417	7	regulation of translation	15	406	8.64594	0.028147	0.212081	["ENSG00000006047","ENSG00000060138","ENSG00000078687","ENSG00000086232","ENSG00000089022","ENSG00000106211","ENSG00000122729","ENSG00000125457","ENSG00000138767","ENSG00000165819","ENSG00000169062","ENSG00000184363","ENSG00000185088","ENSG00000187742","ENSG00000187840"]	["ACO1","CNOT6L","EIF2AK1","EIF4EBP1","HSPB1","MAPKAPK5","METTL3","MIF4GD","PKP3","RPS27L","SECISBP2","TNRC6C","UPF3A","YBX2 (ENSG00000006047)","YBX3"]
GO:0051649	4	establishment of localization in cell	79	3026	64.44	0.0292237	0.217776	["ENSG00000008516","ENSG00000010278","ENSG00000039068","ENSG00000054611","ENSG00000065882","ENSG00000077522","ENSG00000083845","ENSG00000085788","ENSG00000091317","ENSG00000099365","ENSG00000100335","ENSG00000100504","ENSG00000101052","ENSG00000101098","ENSG00000103490","ENSG00000104765","ENSG00000104915","ENSG00000105647","ENSG00000106211","ENSG00000106538","ENSG00000107295","ENSG00000107537","E…	["ACTN2","ALDOC","ANK3","AP1M2","ARF3","ARFGAP3","BNIP3L","BOD1","CCDC88A","CCDC91","CD9","CDH1","CHCHD4","CMTM6","DDHD2","DOCK2","FBXO22","FHOD1","FKBP1B","GRTP1","HAX1","HSPB1","IFT52","IFT81","KIF5A","LCK","LIN7C","MAPK8IP3","MID1IP1","MIEF1","MMP25","MPPE1","MVB12A","MYO1D","NLGN1","NLGN4X","NUDT7","PAK1","PARL","PEX7","PHYH","PIK3R2","PLCG2","PSRC1","PTPN6","PYCARD","PYGL","RAB11FIP4","RAB11…
GO:0001570	5	vasculogenesis	5	81	1.72493	0.0293179	0.217776	["ENSG00000061273","ENSG00000109756","ENSG00000126458","ENSG00000136280","ENSG00000148926"]	["ADM","CCM2","HDAC7","RAPGEF2","RRAS"]
GO:0045668	7	negative regulation of osteoblast differentiation	4	55	1.17125	0.0294868	0.217776	["ENSG00000061273","ENSG00000068024","ENSG00000104332","ENSG00000188554"]	["HDAC4","HDAC7","NBR1","SFRP1"]
GO:0051972	6	regulation of telomerase activity	4	55	1.17125	0.0294868	0.217776	["ENSG00000065675","ENSG00000089022","ENSG00000117650","ENSG00000147601"]	["MAPKAPK5","NEK2","PRKCQ","TERF1"]
GO:0032989	4	cellular component morphogenesis	26	823	17.5261	0.0298088	0.217776	["ENSG00000010278","ENSG00000051382","ENSG00000055163","ENSG00000065675","ENSG00000077522","ENSG00000082397","ENSG00000089820","ENSG00000106078","ENSG00000107295","ENSG00000109458","ENSG00000109756","ENSG00000123572","ENSG00000136603","ENSG00000138443","ENSG00000141503","ENSG00000149269","ENSG00000151150","ENSG00000155980","ENSG00000158195","ENSG00000160691","ENSG00000162105","ENSG00000162614","E…	["ABI2","ACTN2","ANK3","APBB2","ARHGAP4","CD9","COBL","CUX1","CYFIP2","EPB41L3","GAB1","KIF5A","MINK1","NEXN","NLGN1","NPTX1","NRK","PAK1","PIK3CB","PRKCQ","RAPGEF2","SH3GL2","SHANK2","SHC1","SKIL","WASF2"]
GO:0070229	10	negative regulation of lymphocyte apoptotic process	3	32	0.681454	0.0301261	0.217776	["ENSG00000065675","ENSG00000131203","ENSG00000196839"]	["ADA","IDO1","PRKCQ"]
GO:0006568	6	tryptophan metabolic process	2	13	0.276841	0.0302171	0.217776	["ENSG00000131203","ENSG00000171097"]	["IDO1","KYAT1"]
GO:0009265	7	2'-deoxyribonucleotide biosynthetic process	2	13	0.276841	0.0302171	0.217776	["ENSG00000128951","ENSG00000154027"]	["AK5","DUT"]
GO:0046385	6	deoxyribose phosphate biosynthetic process	2	13	0.276841	0.0302171	0.217776	["ENSG00000128951","ENSG00000154027"]	["AK5","DUT"]
GO:0060281	6	regulation of oocyte development	2	13	0.276841	0.0302171	0.217776	["ENSG00000068903","ENSG00000138735"]	["PDE5A","SIRT2 (ENSG00000068903)"]
GO:0060546	9	negative regulation of necroptotic process	2	13	0.276841	0.0302171	0.217776	["ENSG00000060138","ENSG00000110330"]	["BIRC2","YBX3"]
GO:0070254	4	mucus secretion	2	13	0.276841	0.0302171	0.217776	["ENSG00000118640","ENSG00000196839"]	["ADA","VAMP8"]
GO:0097090	6	presynaptic membrane organization	2	13	0.276841	0.0302171	0.217776	["ENSG00000146938","ENSG00000169760"]	["NLGN1","NLGN4X"]
GO:0097104	7	postsynaptic membrane assembly	2	13	0.276841	0.0302171	0.217776	["ENSG00000146938","ENSG00000169760"]	["NLGN1","NLGN4X"]
GO:1902916	11	positive regulation of protein polyubiquitination	2	13	0.276841	0.0302171	0.217776	["ENSG00000110330","ENSG00000136536"]	["BIRC2","MARCHF7"]
GO:1905879	5	regulation of oogenesis	2	13	0.276841	0.0302171	0.217776	["ENSG00000068903","ENSG00000138735"]	["PDE5A","SIRT2 (ENSG00000068903)"]
GO:0001841	7	neural tube formation	6	110	2.3425	0.0302939	0.217776	["ENSG00000101052","ENSG00000104332","ENSG00000106078","ENSG00000138771","ENSG00000148926","ENSG00000172819"]	["ADM","COBL","IFT52","RARG","SFRP1","SHROOM3"]
GO:0048259	7	regulation of receptor-mediated endocytosis	6	110	2.3425	0.0302939	0.217776	["ENSG00000051382","ENSG00000107295","ENSG00000131374","ENSG00000140600","ENSG00000197943","ENSG00000198087"]	["CD2AP","PIK3CB","PLCG2","SH3GL2","SH3GL3","TBC1D5"]
GO:0008652	5	cellular amino acid biosynthetic process	5	82	1.74623	0.0306969	0.219587	["ENSG00000086475","ENSG00000099810","ENSG00000116761","ENSG00000146733","ENSG00000171097"]	["CTH","KYAT1","MTAP","PSPH","SEPHS1"]
GO:0045934	7	negative regulation of nucleobase-containing compound metabolic process	46	1632	34.7541	0.0307016	0.219587	["ENSG00000012061","ENSG00000060138","ENSG00000061273","ENSG00000068024","ENSG00000068903","ENSG00000077150","ENSG00000087206","ENSG00000103316","ENSG00000104332","ENSG00000104964","ENSG00000105176","ENSG00000108551","ENSG00000112200","ENSG00000115966","ENSG00000123124","ENSG00000124831","ENSG00000126756","ENSG00000129757","ENSG00000129993","ENSG00000130182","ENSG00000134595","ENSG00000135482","E…	["ATF2","CBFA2T3","CDKN1C (ENSG00000129757)","CEBPB","CRYM","CUX1","ERCC1","FBP1","HDAC4","HDAC7","HSBP1","IRF2","IRX2","LDB2","LEFTY1","LRRFIP1","NFKB2","PAWR","PKP3","RARG","RASD1","RFX5","RNF169","SATB1","SCAI","SECISBP2","SFRP1","SHC1","SIRT2 (ENSG00000068903)","SKIL","SOX3","SPINDOC","TAF3","TCF7L1","TERF1","TLE5","UIMC1","URI1","UXT","WWC2","WWP1","YBX3","ZC3H10","ZNF451","ZNF691","ZSCAN10"]
GO:0009994	4	oocyte differentiation	4	56	1.19254	0.0312395	0.221745	["ENSG00000006047","ENSG00000068903","ENSG00000101224","ENSG00000138735"]	["CDC25B","PDE5A","SIRT2 (ENSG00000068903)","YBX2 (ENSG00000006047)"]
GO:0019320	6	hexose catabolic process	4	56	1.19254	0.0312395	0.221745	["ENSG00000109107","ENSG00000165092","ENSG00000172331","ENSG00000213930"]	["ALDH1A1","ALDOC","BPGM","GALT"]
GO:0032456	5	endocytic recycling	4	56	1.19254	0.0312395	0.221745	["ENSG00000077522","ENSG00000091317","ENSG00000131242","ENSG00000135823"]	["ACTN2","CMTM6","RAB11FIP4","STX6"]
GO:1902017	7	regulation of cilium assembly	5	83	1.76752	0.0321159	0.227039	["ENSG00000054611","ENSG00000065882","ENSG00000103540","ENSG00000115355","ENSG00000131374"]	["CCDC88A","CCP110","TBC1D1","TBC1D22A","TBC1D5"]
GO:1904062	7	regulation of cation transmembrane transport	13	342	7.28304	0.0323199	0.227039	["ENSG00000069482","ENSG00000077522","ENSG00000108961","ENSG00000111679","ENSG00000119782","ENSG00000126803","ENSG00000141503","ENSG00000151150","ENSG00000162105","ENSG00000165238","ENSG00000169760","ENSG00000173221","ENSG00000197943"]	["ACTN2","ANK3","FKBP1B","GAL","GLRX","HSPA2","MINK1","NLGN1","PLCG2","PTPN6","RANGRF","SHANK2","WNK2"]
GO:0045664	8	regulation of neuron differentiation	22	675	14.3744	0.0324666	0.227039	["ENSG00000004478","ENSG00000069956","ENSG00000089820","ENSG00000099365","ENSG00000104332","ENSG00000106078","ENSG00000109756","ENSG00000115355","ENSG00000119782","ENSG00000132359","ENSG00000132386","ENSG00000134595","ENSG00000136603","ENSG00000138443","ENSG00000140600","ENSG00000143322","ENSG00000148803","ENSG00000149269","ENSG00000151239","ENSG00000162105","ENSG00000169760","ENSG00000257923"]	["ABI2","ABL2","ARHGAP4","CCDC88A","COBL","CUX1","FKBP1B","FKBP4","FUOM","MAPK6","NLGN1","PAK1","RAP1GAP2","RAPGEF2","SERPINF1 (ENSG00000132386)","SFRP1","SH3GL3","SHANK2","SKIL","SOX3","STX1B","TWF1"]
GO:1904064	8	positive regulation of cation transmembrane transport	7	142	3.02395	0.0325329	0.227039	["ENSG00000069482","ENSG00000077522","ENSG00000126803","ENSG00000151150","ENSG00000165238","ENSG00000173221","ENSG00000197943"]	["ACTN2","ANK3","GAL","GLRX","HSPA2","PLCG2","WNK2"]
GO:0019692	5	deoxyribose phosphate metabolic process	3	33	0.702749	0.0326298	0.227039	["ENSG00000128951","ENSG00000154027","ENSG00000196839"]	["ADA","AK5","DUT"]
GO:0090314	8	positive regulation of protein targeting to membrane	3	33	0.702749	0.0326298	0.227039	["ENSG00000100335","ENSG00000149269","ENSG00000151150"]	["ANK3","MIEF1","PAK1"]
GO:0099068	6	postsynapse assembly	3	33	0.702749	0.0326298	0.227039	["ENSG00000146938","ENSG00000162105","ENSG00000169760"]	["NLGN1","NLGN4X","SHANK2"]
GO:1902745	8	positive regulation of lamellipodium organization	3	33	0.702749	0.0326298	0.227039	["ENSG00000068024","ENSG00000158195","ENSG00000159753"]	["CARMIL2","HDAC4","WASF2"]
GO:0046651	5	lymphocyte proliferation	13	343	7.30433	0.0329729	0.228287	["ENSG00000065675","ENSG00000069482","ENSG00000103490","ENSG00000111679","ENSG00000119782","ENSG00000131203","ENSG00000134516","ENSG00000136536","ENSG00000138735","ENSG00000172216","ENSG00000177425","ENSG00000182568","ENSG00000196839"]	["ADA","CEBPB","DOCK2","FKBP1B","GAL","IDO1","MARCHF7","PAWR","PDE5A","PRKCQ","PTPN6","PYCARD","SATB1"]
GO:0006576	6	cellular biogenic amine metabolic process	4	57	1.21384	0.0330523	0.228287	["ENSG00000095059","ENSG00000123453","ENSG00000131203","ENSG00000171097"]	["DHPS","IDO1","KYAT1","SARDH"]
GO:0032210	6	regulation of telomere maintenance via telomerase	4	57	1.21384	0.0330523	0.228287	["ENSG00000065675","ENSG00000089022","ENSG00000117650","ENSG00000147601"]	["MAPKAPK5","NEK2","PRKCQ","TERF1"]
GO:0040012	4	regulation of locomotion	31	1030	21.9343	0.0335086	0.230873	["ENSG00000010278","ENSG00000039068","ENSG00000061273","ENSG00000065534","ENSG00000068024","ENSG00000089820","ENSG00000095203","ENSG00000103490","ENSG00000104332","ENSG00000106211","ENSG00000106538","ENSG00000108798","ENSG00000109458","ENSG00000109756","ENSG00000126458","ENSG00000130702","ENSG00000132386","ENSG00000141503","ENSG00000141741","ENSG00000142871","ENSG00000143322","ENSG00000143556","E…	["ABI3","ABL2","ADA","ARHGAP4","CARMIL2","CCN1","CD9","CDH1","CLDN3","CLDN7 (ENSG00000181885)","EPB41L4B","GAB1","HDAC4","HDAC7","HSPB1","LAMA5","LDB2","MIEN1","MINK1","MYLK","NEXN","PAK1","PLCG2","PYCARD","RAPGEF2","RARRES2","RRAS","S100A7","SCAI","SERPINF1 (ENSG00000132386)","SFRP1"]
GO:0042594	4	response to starvation	9	207	4.40815	0.0336855	0.231526	["ENSG00000086232","ENSG00000104332","ENSG00000111203","ENSG00000131374","ENSG00000148926","ENSG00000167196","ENSG00000185100","ENSG00000187840","ENSG00000196139"]	["ADM","ADSS1","AKR1C3","EIF2AK1","EIF4EBP1","FBXO22","ITFG2","SFRP1","TBC1D5"]
GO:0001821	6	histamine secretion	2	14	0.298136	0.034765	0.235499	["ENSG00000118640","ENSG00000196839"]	["ADA","VAMP8"]
GO:0009113	5	purine nucleobase biosynthetic process	2	14	0.298136	0.034765	0.235499	["ENSG00000128059","ENSG00000196839"]	["ADA","PPAT"]
GO:0043248	8	proteasome assembly	2	14	0.298136	0.034765	0.235499	["ENSG00000132963","ENSG00000180822"]	["POMP","PSMG4"]
GO:0046033	5	AMP metabolic process	2	14	0.298136	0.034765	0.235499	["ENSG00000004455","ENSG00000185100"]	["ADSS1","AK2"]
GO:0046040	8	IMP metabolic process	2	14	0.298136	0.034765	0.235499	["ENSG00000128059","ENSG00000185100"]	["ADSS1","PPAT"]
GO:0062099	8	negative regulation of programmed necrotic cell death	2	14	0.298136	0.034765	0.235499	["ENSG00000060138","ENSG00000110330"]	["BIRC2","YBX3"]
GO:0032943	5	mononuclear cell proliferation	13	346	7.36822	0.034989	0.235609	["ENSG00000065675","ENSG00000069482","ENSG00000103490","ENSG00000111679","ENSG00000119782","ENSG00000131203","ENSG00000134516","ENSG00000136536","ENSG00000138735","ENSG00000172216","ENSG00000177425","ENSG00000182568","ENSG00000196839"]	["ADA","CEBPB","DOCK2","FKBP1B","GAL","IDO1","MARCHF7","PAWR","PDE5A","PRKCQ","PTPN6","PYCARD","SATB1"]
GO:0051270	5	regulation of cellular component movement	32	1074	22.8713	0.0350039	0.235609	["ENSG00000010278","ENSG00000039068","ENSG00000061273","ENSG00000065534","ENSG00000068024","ENSG00000089820","ENSG00000095203","ENSG00000103490","ENSG00000104332","ENSG00000106211","ENSG00000106538","ENSG00000108798","ENSG00000108961","ENSG00000109458","ENSG00000109756","ENSG00000126458","ENSG00000130702","ENSG00000132386","ENSG00000141503","ENSG00000141741","ENSG00000142871","ENSG00000143322","E…	["ABI3","ABL2","ADA","ARHGAP4","CARMIL2","CCN1","CD9","CDH1","CLDN3","CLDN7 (ENSG00000181885)","EPB41L4B","GAB1","HDAC4","HDAC7","HSPB1","LAMA5","LDB2","MIEN1","MINK1","MYLK","NEXN","PAK1","PLCG2","PYCARD","RANGRF","RAPGEF2","RARRES2","RRAS","S100A7","SCAI","SERPINF1 (ENSG00000132386)","SFRP1"]
GO:0009150	7	purine ribonucleotide metabolic process	15	418	8.90149	0.035032	0.235609	["ENSG00000004455","ENSG00000068024","ENSG00000078295","ENSG00000100938","ENSG00000109107","ENSG00000114779","ENSG00000128059","ENSG00000129993","ENSG00000138735","ENSG00000140876","ENSG00000154027","ENSG00000165140","ENSG00000172331","ENSG00000185100","ENSG00000197444"]	["ABHD14B","ADCY2","ADSS1","AK2","AK5","ALDOC","BPGM","CBFA2T3","FBP1","GMPR2 (ENSG00000100938)","HDAC4","NUDT7","OGDHL","PDE5A","PPAT"]
GO:0006928	3	movement of cell or subcellular component	62	2322	49.448	0.0352988	0.236838	["ENSG00000010278","ENSG00000039068","ENSG00000051382","ENSG00000055163","ENSG00000061273","ENSG00000065534","ENSG00000065675","ENSG00000068024","ENSG00000077522","ENSG00000088280","ENSG00000089820","ENSG00000095203","ENSG00000101052","ENSG00000102890","ENSG00000103490","ENSG00000104332","ENSG00000105647","ENSG00000106211","ENSG00000106538","ENSG00000107438","ENSG00000108798","ENSG00000108961","E…	["ABI2","ABI3","ABL2","ACTN2","ADA","APBB2","ARHGAP4","ASAP3 (ENSG00000088280)","CARMIL2","CCDC88A","CCN1","CD2AP","CD9","CDH1","CLDN3","CLDN7 (ENSG00000181885)","CYFIP2","ELMO3","EPB41L4B","GAB1","HDAC4","HDAC7","HSPB1","IFT52","IFT81","IGSF8","KIF21B","KIF5A","LAMA5","LCK","LDB2","LGALS8","MAPK8IP3","MIEN1","MINK1","MYLK","MYO1D","NEXN","PAK1","PDLIM1","PEAK1","PEX7","PIK3CB","PIK3R2","PKN3","P…
GO:0010648	6	negative regulation of cell communication	44	1565	33.3273	0.0353955	0.236923	["ENSG00000048392","ENSG00000049323","ENSG00000060138","ENSG00000061273","ENSG00000065675","ENSG00000089022","ENSG00000103490","ENSG00000104332","ENSG00000104964","ENSG00000105176","ENSG00000105647","ENSG00000106211","ENSG00000107295","ENSG00000111203","ENSG00000111679","ENSG00000112200","ENSG00000116679","ENSG00000116761","ENSG00000119782","ENSG00000120889","ENSG00000128849","ENSG00000135631","E…	["ABL2","ADA","ADM","ARRDC1","CD2AP","CGNL1","CTH","DEPTOR","FBP1","FKBP1B","HDAC7","HSPB1","IRS1","ITFG2","IVNS1ABP","LTBP1","MAPKAPK5","MARCHF7","METTL3","NLGN4X","PALM3 (ENSG00000187867)","PARL","PAWR","PIK3R2","PRKCQ","PSMB8 (ENSG00000204264)","PSMB9 (ENSG00000240065)","PTPN6","PYCARD","RAB11FIP1","RAB11FIP5","RRM2B","SCAI","SFRP1","SH3GL2","SHANK2","SKIL","TLE5","TNFRSF10B","URI1","WNK2","WW…
GO:0045936	8	negative regulation of phosphate metabolic process	20	605	12.8837	0.0354875	0.236976	["ENSG00000068024","ENSG00000068903","ENSG00000103490","ENSG00000104332","ENSG00000104611","ENSG00000105176","ENSG00000105647","ENSG00000106211","ENSG00000107295","ENSG00000111679","ENSG00000119782","ENSG00000129757","ENSG00000129993","ENSG00000145919","ENSG00000155792","ENSG00000165140","ENSG00000165238","ENSG00000173457","ENSG00000175175","ENSG00000176658"]	["BOD1","CBFA2T3","CDKN1C (ENSG00000129757)","DEPTOR","FBP1","FKBP1B","HDAC4","HSPB1","MYO1D","PIK3R2","PPM1E","PPP1R14B","PTPN6","PYCARD","SFRP1","SH2D4A","SH3GL2","SIRT2 (ENSG00000068903)","URI1","WNK2"]
GO:0050852	7	T cell receptor signaling pathway	11	277	5.89883	0.0357763	0.238177	["ENSG00000051382","ENSG00000065675","ENSG00000105647","ENSG00000111679","ENSG00000149269","ENSG00000177425","ENSG00000182866","ENSG00000196839","ENSG00000197943","ENSG00000204264","ENSG00000240065"]	["ADA","LCK","PAK1","PAWR","PIK3CB","PIK3R2","PLCG2","PRKCQ","PSMB8 (ENSG00000204264)","PSMB9 (ENSG00000240065)","PTPN6"]
GO:0031327	7	negative regulation of cellular biosynthetic process	48	1733	36.905	0.0359032	0.238177	["ENSG00000060138","ENSG00000061273","ENSG00000068024","ENSG00000068903","ENSG00000077150","ENSG00000078687","ENSG00000086232","ENSG00000087206","ENSG00000103316","ENSG00000104332","ENSG00000104964","ENSG00000105176","ENSG00000108551","ENSG00000109756","ENSG00000112200","ENSG00000115966","ENSG00000123124","ENSG00000124831","ENSG00000126756","ENSG00000129757","ENSG00000129993","ENSG00000130182","E…	["AKR1C3","ATF2","CBFA2T3","CDKN1C (ENSG00000129757)","CEBPB","CNOT6L","CRYM","CUX1","EIF2AK1","EIF4EBP1","FBP1","HDAC4","HDAC7","HSBP1","IRF2","IRX2","LDB2","LEFTY1","LRRFIP1","METTL3","NFKB2","PAWR","RAPGEF2","RARG","RASD1","RFX5","SATB1","SCAI","SFRP1","SHC1","SIRT2 (ENSG00000068903)","SKIL","SOX3","SPINDOC","TAF3","TCF7L1","TERF1","TLE5","TNRC6C","UIMC1","URI1","UXT","WWC2","WWP1","YBX3","ZNF…
GO:0006468	7	protein phosphorylation	57	2112	44.9759	0.0359891	0.238177	["ENSG00000051382","ENSG00000065534","ENSG00000065675","ENSG00000068903","ENSG00000069956","ENSG00000077522","ENSG00000078295","ENSG00000086232","ENSG00000089022","ENSG00000101224","ENSG00000102547","ENSG00000103490","ENSG00000104332","ENSG00000105647","ENSG00000106211","ENSG00000106538","ENSG00000107295","ENSG00000108798","ENSG00000109756","ENSG00000111679","ENSG00000115355","ENSG00000117266","E…	["ABI2","ABI3","ABL2","ACTN2","ADCY2","BUB1B","CAB39L","CCDC88A","CCM2","CCN1","CDC25B","CDK15","CDK18","CDKN1C (ENSG00000129757)","CLDN3","DEPTOR","EIF2AK1","HAX1","HSPA2","HSPB1","IRS1","LCK","LEFTY1","MAP3K21","MAPK13","MAPK6","MAPK8IP3","MAPKAPK5","MINK1","MYLK","NBR1","NEK2","NRK","PAK1","PDE5A","PEAK1","PIK3CB","PIK3R2","PKN3","PPM1E","PRKCQ","PSMB8 (ENSG00000204264)","PSMB9 (ENSG0000024006…
GO:0010563	7	negative regulation of phosphorus metabolic process	20	606	12.905	0.0360054	0.238177	["ENSG00000068024","ENSG00000068903","ENSG00000103490","ENSG00000104332","ENSG00000104611","ENSG00000105176","ENSG00000105647","ENSG00000106211","ENSG00000107295","ENSG00000111679","ENSG00000119782","ENSG00000129757","ENSG00000129993","ENSG00000145919","ENSG00000155792","ENSG00000165140","ENSG00000165238","ENSG00000173457","ENSG00000175175","ENSG00000176658"]	["BOD1","CBFA2T3","CDKN1C (ENSG00000129757)","DEPTOR","FBP1","FKBP1B","HDAC4","HSPB1","MYO1D","PIK3R2","PPM1E","PPP1R14B","PTPN6","PYCARD","SFRP1","SH2D4A","SH3GL2","SIRT2 (ENSG00000068903)","URI1","WNK2"]
GO:0051641	3	cellular localization	95	3758	80.0282	0.0361308	0.238446	["ENSG00000008516","ENSG00000010278","ENSG00000039068","ENSG00000054611","ENSG00000065882","ENSG00000077522","ENSG00000082397","ENSG00000083845","ENSG00000085788","ENSG00000091317","ENSG00000099365","ENSG00000100167","ENSG00000100335","ENSG00000100504","ENSG00000101052","ENSG00000101098","ENSG00000103490","ENSG00000103540","ENSG00000104765","ENSG00000104915","ENSG00000105647","ENSG00000106211","E…	["ACTN2","ALDOC","ANK3","AP1M2","ARF3","ARFGAP3","BNIP3L","BOD1","CCDC88A","CCDC91","CCP110","CD2AP","CD9","CDH1","CHCHD4","CLSTN1","CMTM6","DDHD2","DOCK2","EPB41L3","FAM126A","FBXO22","FHOD1","FKBP1B","GRTP1","HAUS8","HAX1","HSPB1","IFT52","IFT81","IQSEC2","KIF5A","LAMA5","LCK","LIN7C","MAP7","MAPK8IP3","MID1IP1","MIEF1","MMP25","MPPE1","MVB12A","MYO1D","NEK2","NLGN1","NLGN4X","NUDT7","PAK1","PA…
GO:0023057	5	negative regulation of signaling	44	1568	33.3912	0.0363583	0.239387	["ENSG00000048392","ENSG00000049323","ENSG00000060138","ENSG00000061273","ENSG00000065675","ENSG00000089022","ENSG00000103490","ENSG00000104332","ENSG00000104964","ENSG00000105176","ENSG00000105647","ENSG00000106211","ENSG00000107295","ENSG00000111203","ENSG00000111679","ENSG00000112200","ENSG00000116679","ENSG00000116761","ENSG00000119782","ENSG00000120889","ENSG00000128849","ENSG00000135631","E…	["ABL2","ADA","ADM","ARRDC1","CD2AP","CGNL1","CTH","DEPTOR","FBP1","FKBP1B","HDAC7","HSPB1","IRS1","ITFG2","IVNS1ABP","LTBP1","MAPKAPK5","MARCHF7","METTL3","NLGN4X","PALM3 (ENSG00000187867)","PARL","PAWR","PIK3R2","PRKCQ","PSMB8 (ENSG00000204264)","PSMB9 (ENSG00000240065)","PTPN6","PYCARD","RAB11FIP1","RAB11FIP5","RRM2B","SCAI","SFRP1","SH3GL2","SHANK2","SKIL","TLE5","TNFRSF10B","URI1","WNK2","WW…
GO:0040011	2	locomotion	55	2029	43.2084	0.0364536	0.239455	["ENSG00000010278","ENSG00000039068","ENSG00000051382","ENSG00000055163","ENSG00000061273","ENSG00000065534","ENSG00000065675","ENSG00000068024","ENSG00000088280","ENSG00000089820","ENSG00000095203","ENSG00000102890","ENSG00000103490","ENSG00000104332","ENSG00000105647","ENSG00000106211","ENSG00000106538","ENSG00000107438","ENSG00000108798","ENSG00000109458","ENSG00000109756","ENSG00000111679","E…	["ABI2","ABI3","ABL2","ADA","APBB2","ARHGAP4","ASAP3 (ENSG00000088280)","CARMIL2","CCDC88A","CCN1","CD2AP","CD9","CDH1","CLDN3","CLDN7 (ENSG00000181885)","CYFIP2","DOCK2","ELMO3","EPB41L4B","GAB1","HDAC4","HDAC7","HSPB1","IGSF8","KIF5A","LAMA5","LCK","LDB2","LGALS8","MIEN1","MINK1","MYLK","NEXN","PAK1","PDLIM1","PEAK1","PEX7","PIK3CB","PIK3R2","PKN3","PLCG2","PRKCQ","PTPN6","PYCARD","RAPGEF2","RA…
GO:0042058	7	regulation of epidermal growth factor receptor signaling pathway	5	86	1.83141	0.036616	0.239963	["ENSG00000107295","ENSG00000115355","ENSG00000141971","ENSG00000160410","ENSG00000160691"]	["CCDC88A","MVB12A","SH3GL2","SHC1","SHKBP1"]
GO:0032206	5	positive regulation of telomere maintenance	4	59	1.25643	0.0368587	0.240992	["ENSG00000012061","ENSG00000065675","ENSG00000089022","ENSG00000117650"]	["ERCC1","MAPKAPK5","NEK2","PRKCQ"]
GO:0031644	6	regulation of nervous system process	7	146	3.10913	0.0369767	0.241204	["ENSG00000022840","ENSG00000099365","ENSG00000109255","ENSG00000146938","ENSG00000162105","ENSG00000169760","ENSG00000171246"]	["NLGN1","NLGN4X","NMU","NPTX1","RNF10","SHANK2","STX1B"]
GO:0034329	6	cell junction assembly	16	458	9.75331	0.0371092	0.24151	["ENSG00000010278","ENSG00000039068","ENSG00000061273","ENSG00000077522","ENSG00000082397","ENSG00000104332","ENSG00000109756","ENSG00000134873","ENSG00000146938","ENSG00000162105","ENSG00000165215","ENSG00000169760","ENSG00000171603","ENSG00000173517","ENSG00000181885","ENSG00000184363"]	["ACTN2","CD9","CDH1","CLDN10","CLDN3","CLDN7 (ENSG00000181885)","CLSTN1","EPB41L3","HDAC7","NLGN1","NLGN4X","PEAK1","PKP3","RAPGEF2","SFRP1","SHANK2"]
GO:0048522	5	positive regulation of cellular process	150	6231	132.692	0.0373448	0.241961	["ENSG00000012061","ENSG00000022840","ENSG00000039068","ENSG00000042493","ENSG00000043093","ENSG00000051382","ENSG00000055163","ENSG00000060138","ENSG00000061273","ENSG00000062194","ENSG00000065534","ENSG00000065675","ENSG00000067836","ENSG00000068024","ENSG00000068903","ENSG00000069482","ENSG00000069956","ENSG00000071794","ENSG00000077150","ENSG00000077522","ENSG00000078295","ENSG00000078687","E…	["ABHD14B","ABI2","ABL2","ACTN2","ADA","ADCY2","ADM","AKR1C3","ANK3","APBB2","ATF2","BIRC2","BNIP3L","CAB39L","CALB1","CALB2 (ENSG00000172137)","CAPG","CARMIL2","CBFA2T3","CCDC88A","CCN1","CCP110","CD2AP","CDC25B","CDC42EP1","CDH1","CDKN1C (ENSG00000129757)","CEBPB","CLDN3","CLDN7 (ENSG00000181885)","CLSTN1","CLYBL","CNOT4","CNOT6L","COBL","CRACD","CTH","CUX1","CYFIP2","DCUN1D1","DDB2","DDHD2","D…
GO:0022408	7	negative regulation of cell-cell adhesion	9	211	4.49334	0.0373503	0.241961	["ENSG00000010278","ENSG00000039068","ENSG00000111679","ENSG00000131203","ENSG00000136536","ENSG00000138735","ENSG00000165819","ENSG00000172216","ENSG00000177425"]	["CD9","CDH1","CEBPB","IDO1","MARCHF7","METTL3","PAWR","PDE5A","PTPN6"]
GO:0032879	4	regulation of localization	78	3020	64.3122	0.0375447	0.241964	["ENSG00000003147","ENSG00000010278","ENSG00000039068","ENSG00000051382","ENSG00000052344","ENSG00000061273","ENSG00000065534","ENSG00000065882","ENSG00000068024","ENSG00000069482","ENSG00000077522","ENSG00000089820","ENSG00000095203","ENSG00000099365","ENSG00000100335","ENSG00000101098","ENSG00000103490","ENSG00000104332","ENSG00000104765","ENSG00000104915","ENSG00000105647","ENSG00000106211","E…	["ABI3","ABL2","ACTN2","ADA","ANK3","ARHGAP4","BNIP3L","CARMIL2","CCDC88A","CCN1","CD2AP","CD9","CDH1","CEBPB","CLDN10","CLDN3","CLDN7 (ENSG00000181885)","DOCK2","EPB41L4B","FKBP1B","GAB1","GAL","GLRX","HAX1","HDAC4","HDAC7","HSPA2","HSPB1","ICA1","IQSEC2","IRS1","LAMA5","LCK","LDB2","MIEF1","MIEN1","MINK1","MYLK","NEXN","NLGN1","NMU","PACSIN3","PAK1","PARL","PIK3CB","PIK3R2","PLCG2","PRSS8","PTP…
GO:0007275	3	multicellular organism development	142	5869	124.983	0.0376585	0.241964	["ENSG00000004478","ENSG00000010278","ENSG00000012061","ENSG00000022840","ENSG00000039068","ENSG00000042493","ENSG00000048392","ENSG00000049323","ENSG00000051382","ENSG00000052344","ENSG00000055163","ENSG00000060138","ENSG00000061273","ENSG00000065534","ENSG00000065675","ENSG00000067836","ENSG00000068024","ENSG00000068903","ENSG00000069482","ENSG00000069956","ENSG00000076554","ENSG00000077150","E…	["ABI2","ABL2","ACO1","ACTN2","ADA","ADM","AKR1C3","ANK3","APBB2","ARHGAP4","ATF2","BIRC2","BPGM","CALB1","CAPG","CBFA2T3","CCDC88A","CCM2","CCN1","CD9","CDH1","CEBPB","CLDN3","CLSTN1","CNOT4","COBL","COL9A1","CRYBB1","CTH","CUX1","CYFIP2","DOCK2","DPPA4","EIF2AK1","EIF4EBP1","EPB41L3","ERCC1","ESRP2","EXO1","FAM126A","FBXO22","FKBP1B","FKBP4","FUOM","GAB1","GAL","GFER","HAPLN3","HAX1","HDAC4","H…
GO:0051253	7	negative regulation of RNA metabolic process	43	1531	32.6033	0.0378307	0.241964	["ENSG00000060138","ENSG00000061273","ENSG00000068024","ENSG00000068903","ENSG00000077150","ENSG00000087206","ENSG00000103316","ENSG00000104332","ENSG00000104964","ENSG00000105176","ENSG00000108551","ENSG00000112200","ENSG00000115966","ENSG00000123124","ENSG00000124831","ENSG00000126756","ENSG00000129757","ENSG00000129993","ENSG00000130182","ENSG00000134595","ENSG00000135482","ENSG00000136603","E…	["ATF2","CBFA2T3","CDKN1C (ENSG00000129757)","CEBPB","CRYM","CUX1","FBP1","HDAC4","HDAC7","HSBP1","IRF2","IRX2","LDB2","LEFTY1","LRRFIP1","NFKB2","PAWR","PKP3","RARG","RASD1","RFX5","SATB1","SCAI","SECISBP2","SFRP1","SHC1","SIRT2 (ENSG00000068903)","SKIL","SOX3","SPINDOC","TAF3","TCF7L1","TLE5","UIMC1","URI1","UXT","WWC2","WWP1","YBX3","ZC3H10","ZNF451","ZNF691","ZSCAN10"]
GO:0006450	4	regulation of translational fidelity	3	35	0.74534	0.0379518	0.241964	["ENSG00000083845","ENSG00000125821","ENSG00000129480"]	["DTD1","DTD2","RPS5"]
GO:0008608	4	attachment of spindle microtubules to kinetochore	3	35	0.74534	0.0379518	0.241964	["ENSG00000068903","ENSG00000117650","ENSG00000145919"]	["BOD1","NEK2","SIRT2 (ENSG00000068903)"]
GO:0009164	6	nucleoside catabolic process	3	35	0.74534	0.0379518	0.241964	["ENSG00000099810","ENSG00000196839","ENSG00000244509"]	["ADA","APOBEC3C","MTAP"]
GO:1900027	8	regulation of ruffle assembly	3	35	0.74534	0.0379518	0.241964	["ENSG00000106078","ENSG00000159753","ENSG00000169760"]	["CARMIL2","COBL","NLGN1"]
GO:0002028	8	regulation of sodium ion transport	5	87	1.8527	0.0381978	0.242666	["ENSG00000052344","ENSG00000108961","ENSG00000151150","ENSG00000165238","ENSG00000173221"]	["ANK3","GLRX","PRSS8","RANGRF","WNK2"]
GO:0030154	4	cell differentiation	114	4611	98.1932	0.0382342	0.242666	["ENSG00000004478","ENSG00000006047","ENSG00000010278","ENSG00000012061","ENSG00000022840","ENSG00000039068","ENSG00000051382","ENSG00000052344","ENSG00000055163","ENSG00000061273","ENSG00000065675","ENSG00000067836","ENSG00000068024","ENSG00000068903","ENSG00000069956","ENSG00000076554","ENSG00000077150","ENSG00000077522","ENSG00000078687","ENSG00000080802","ENSG00000082397","ENSG00000086232","E…	["ABI2","ABL2","ACTN2","ADA","ADM","AKR1C3","ALDOC","ANK3","APBB2","ARHGAP4","ATF2","BIRC2","BPGM","CBFA2T3","CBR1","CCDC88A","CCM2","CCN1","CD9","CDC25B","CDH1","CEBPB","CLDN3","CNOT4","COBL","CTH","CUX1","CYFIP2","DNPH1","DOCK2","EIF2AK1","EPB41L3","ERCC1","FBXO22","FKBP1B","FKBP4","FN3K","FUOM","GAB1","HAX1","HDAC4","HDAC7","HSBP1","HSPA2","IRF6","IRX2","ITFG2","KIF5A","KLF13 (ENSG00000169926)…
GO:1901565	5	organonitrogen compound catabolic process	41	1451	30.8997	0.0387723	0.243867	["ENSG00000039068","ENSG00000068903","ENSG00000080802","ENSG00000099810","ENSG00000100116","ENSG00000100991","ENSG00000103316","ENSG00000103876","ENSG00000104765","ENSG00000106346","ENSG00000110330","ENSG00000112667","ENSG00000112874","ENSG00000116761","ENSG00000123124","ENSG00000123453","ENSG00000124226","ENSG00000128059","ENSG00000128951","ENSG00000129993","ENSG00000131203","ENSG00000132388","E…	["ADA","APOBEC3C","ARRDC1","BIRC2","BNIP3L","BUB1B","CBFA2T3","CD2AP","CDH1","CNOT4","CRYM","CTH","DNPH1","DUT","FAH","FBXO17 (ENSG00000269190)","FBXO22","GCAT","IDO1","KYAT1","MARCHF7","MAT1A","MTAP","MVB12A","NEU3","NUDT12","NUDT7","OMA1","PACSIN3","PDE5A","PPAT","PSMB8 (ENSG00000204264)","PSMB9 (ENSG00000240065)","RNF114","SARDH","SGTB","SIRT2 (ENSG00000068903)","TRPC4AP","UBE2G1","USP42","WWP…
GO:0006096	5	glycolytic process	6	117	2.49157	0.0391811	0.243867	["ENSG00000068024","ENSG00000109107","ENSG00000129993","ENSG00000165140","ENSG00000172331","ENSG00000197444"]	["ALDOC","BPGM","CBFA2T3","FBP1","HDAC4","OGDHL"]
GO:0000098	6	sulfur amino acid catabolic process	2	15	0.319431	0.0395588	0.243867	["ENSG00000116761","ENSG00000151224"]	["CTH","MAT1A"]
GO:0002467	4	germinal center formation	2	15	0.319431	0.0395588	0.243867	["ENSG00000077150","ENSG00000196839"]	["ADA","NFKB2"]
GO:0009415	4	response to water	2	15	0.319431	0.0395588	0.243867	["ENSG00000010278","ENSG00000115966"]	["ATF2","CD9"]
GO:0035627	7	ceramide transport	2	15	0.319431	0.0395588	0.243867	["ENSG00000126821","ENSG00000139433"]	["GLTP","SGPP1 (ENSG00000126821)"]
GO:0046606	8	negative regulation of centrosome cycle	2	15	0.319431	0.0395588	0.243867	["ENSG00000103540","ENSG00000117650"]	["CCP110","NEK2"]
GO:0046940	7	nucleoside monophosphate phosphorylation	2	15	0.319431	0.0395588	0.243867	["ENSG00000004455","ENSG00000154027"]	["AK2","AK5"]
GO:0050862	8	positive regulation of T cell receptor signaling pathway	2	15	0.319431	0.0395588	0.243867	["ENSG00000182866","ENSG00000196839"]	["ADA","LCK"]
GO:0051608	6	histamine transport	2	15	0.319431	0.0395588	0.243867	["ENSG00000118640","ENSG00000196839"]	["ADA","VAMP8"]
GO:0051988	6	regulation of attachment of spindle microtubules to kinetochore	2	15	0.319431	0.0395588	0.243867	["ENSG00000068903","ENSG00000117650"]	["NEK2","SIRT2 (ENSG00000068903)"]
GO:0070914	7	UV-damage excision repair	2	15	0.319431	0.0395588	0.243867	["ENSG00000012061","ENSG00000134574"]	["DDB2","ERCC1"]
GO:1902043	9	positive regulation of extrinsic apoptotic signaling pathway via death domain receptors	2	15	0.319431	0.0395588	0.243867	["ENSG00000104332","ENSG00000136603"]	["SFRP1","SKIL"]
GO:0048869	3	cellular developmental process	116	4707	100.238	0.0396349	0.243867	["ENSG00000004478","ENSG00000006047","ENSG00000010278","ENSG00000012061","ENSG00000022840","ENSG00000039068","ENSG00000051382","ENSG00000052344","ENSG00000055163","ENSG00000061273","ENSG00000065675","ENSG00000067836","ENSG00000068024","ENSG00000068903","ENSG00000069956","ENSG00000076554","ENSG00000077150","ENSG00000077522","ENSG00000078687","ENSG00000080802","ENSG00000082397","ENSG00000086232","E…	["ABI2","ABL2","ACTN2","ADA","ADM","AKR1C3","ALDOC","ANK3","APBB2","ARHGAP4","ATF2","BIRC2","BPGM","CBFA2T3","CBR1","CCDC88A","CCM2","CCN1","CD9","CDC25B","CDH1","CEBPB","CLDN3","CNOT4","COBL","CTH","CUX1","CYFIP2","DNPH1","DOCK2","EIF2AK1","EPB41L3","ERCC1","FBXO22","FKBP1B","FKBP4","FN3K","FUOM","GAB1","HAX1","HDAC4","HDAC7","HSBP1","HSPA2","IRF6","IRX2","ITFG2","KIF5A","KLF13 (ENSG00000169926)…
GO:0006446	8	regulation of translational initiation	5	88	1.874	0.0398208	0.244477	["ENSG00000086232","ENSG00000106211","ENSG00000125457","ENSG00000165819","ENSG00000187840"]	["EIF2AK1","EIF4EBP1","HSPB1","METTL3","MIF4GD"]
GO:2001257	7	regulation of cation channel activity	8	181	3.85447	0.0403738	0.247147	["ENSG00000069482","ENSG00000077522","ENSG00000119782","ENSG00000141503","ENSG00000151150","ENSG00000162105","ENSG00000169760","ENSG00000197943"]	["ACTN2","ANK3","FKBP1B","GAL","MINK1","NLGN1","PLCG2","SHANK2"]
GO:0006757	4	ATP generation from ADP	6	118	2.51286	0.0405722	0.247147	["ENSG00000068024","ENSG00000109107","ENSG00000129993","ENSG00000165140","ENSG00000172331","ENSG00000197444"]	["ALDOC","BPGM","CBFA2T3","FBP1","HDAC4","OGDHL"]
GO:0032212	7	positive regulation of telomere maintenance via telomerase	3	36	0.766635	0.0407685	0.247147	["ENSG00000065675","ENSG00000089022","ENSG00000117650"]	["MAPKAPK5","NEK2","PRKCQ"]
GO:0043094	4	cellular metabolic compound salvage	3	36	0.766635	0.0407685	0.247147	["ENSG00000099810","ENSG00000100938","ENSG00000196839"]	["ADA","GMPR2 (ENSG00000100938)","MTAP"]
GO:0071634	6	regulation of transforming growth factor beta production	3	36	0.766635	0.0407685	0.247147	["ENSG00000049323","ENSG00000115966","ENSG00000198087"]	["ATF2","CD2AP","LTBP1"]
GO:0031113	7	regulation of microtubule polymerization	4	61	1.29902	0.040907	0.247147	["ENSG00000004478","ENSG00000108961","ENSG00000134222","ENSG00000149269"]	["FKBP4","PAK1","PSRC1","RANGRF"]
GO:0042278	6	purine nucleoside metabolic process	4	61	1.29902	0.040907	0.247147	["ENSG00000099810","ENSG00000100938","ENSG00000133315","ENSG00000196839"]	["ADA","GMPR2 (ENSG00000100938)","MACROD1","MTAP"]
GO:0034248	6	regulation of cellular amide metabolic process	16	464	9.88108	0.0409572	0.247147	["ENSG00000006047","ENSG00000060138","ENSG00000078687","ENSG00000086232","ENSG00000089022","ENSG00000106211","ENSG00000122729","ENSG00000125457","ENSG00000138767","ENSG00000142871","ENSG00000165819","ENSG00000169062","ENSG00000184363","ENSG00000185088","ENSG00000187742","ENSG00000187840"]	["ACO1","CCN1","CNOT6L","EIF2AK1","EIF4EBP1","HSPB1","MAPKAPK5","METTL3","MIF4GD","PKP3","RPS27L","SECISBP2","TNRC6C","UPF3A","YBX2 (ENSG00000006047)","YBX3"]
GO:0016482	5	cytosolic transport	8	182	3.87577	0.0414827	0.249783	["ENSG00000104915","ENSG00000123106","ENSG00000124222","ENSG00000131374","ENSG00000135823","ENSG00000155980","ENSG00000172661","ENSG00000176658"]	["CCDC91","KIF5A","MYO1D","STX10","STX16","STX6","TBC1D5","WASHC2C"]
GO:0048667	6	cell morphogenesis involved in neuron differentiation	20	617	13.1393	0.0420775	0.252824	["ENSG00000051382","ENSG00000055163","ENSG00000065675","ENSG00000089820","ENSG00000106078","ENSG00000109458","ENSG00000109756","ENSG00000136603","ENSG00000138443","ENSG00000141503","ENSG00000149269","ENSG00000151150","ENSG00000155980","ENSG00000160691","ENSG00000162105","ENSG00000162614","ENSG00000163697","ENSG00000169760","ENSG00000171246","ENSG00000257923"]	["ABI2","ANK3","APBB2","ARHGAP4","COBL","CUX1","CYFIP2","GAB1","KIF5A","MINK1","NEXN","NLGN1","NPTX1","PAK1","PIK3CB","PRKCQ","RAPGEF2","SHANK2","SHC1","SKIL"]
GO:0043067	6	regulation of programmed cell death	47	1711	36.4365	0.0424199	0.254339	["ENSG00000048392","ENSG00000051382","ENSG00000060138","ENSG00000065675","ENSG00000068024","ENSG00000068903","ENSG00000069482","ENSG00000077522","ENSG00000083093","ENSG00000103490","ENSG00000104332","ENSG00000104765","ENSG00000104964","ENSG00000105176","ENSG00000106211","ENSG00000106346","ENSG00000109756","ENSG00000110330","ENSG00000111679","ENSG00000115966","ENSG00000116679","ENSG00000116761","E…	["ABL2","ACTN2","ADA","ADM","AKR1C3","APBB2","ATF2","BIRC2","BNIP3L","CCN1","CEBPB","CLDN7 (ENSG00000181885)","CTH","DEPTOR","GAL","HAX1","HDAC4","HSPB1","IDO1","IVNS1ABP","LCK","MARCHF7","MGMT","MIEN1","OMA1","PALB2","PARL","PAWR","PIK3CB","PLCG2","PRKCQ","PTPN6","PYCARD","RAPGEF2","RARG","RASSF3","RPS27L","RRM2B","SFRP1","SHC1","SIRT2 (ENSG00000068903)","SKIL","TLE5","TNFRSF10B","URI1","USP42",…
GO:0032204	4	regulation of telomere maintenance	5	90	1.91659	0.043191	0.257865	["ENSG00000012061","ENSG00000065675","ENSG00000089022","ENSG00000117650","ENSG00000147601"]	["ERCC1","MAPKAPK5","NEK2","PRKCQ","TERF1"]
GO:2000106	8	regulation of leukocyte apoptotic process	5	90	1.91659	0.043191	0.257865	["ENSG00000051382","ENSG00000065675","ENSG00000109756","ENSG00000131203","ENSG00000196839"]	["ADA","IDO1","PIK3CB","PRKCQ","RAPGEF2"]
GO:2000113	8	negative regulation of cellular macromolecule biosynthetic process	44	1588	33.8171	0.0433028	0.257986	["ENSG00000060138","ENSG00000061273","ENSG00000068024","ENSG00000068903","ENSG00000077150","ENSG00000078687","ENSG00000086232","ENSG00000087206","ENSG00000103316","ENSG00000104332","ENSG00000104964","ENSG00000105176","ENSG00000108551","ENSG00000112200","ENSG00000115966","ENSG00000123124","ENSG00000124831","ENSG00000126756","ENSG00000129757","ENSG00000129993","ENSG00000130182","ENSG00000136603","E…	["ATF2","CBFA2T3","CDKN1C (ENSG00000129757)","CEBPB","CNOT6L","CRYM","CUX1","EIF2AK1","EIF4EBP1","FBP1","HDAC4","HDAC7","HSBP1","IRF2","IRX2","LDB2","LEFTY1","LRRFIP1","METTL3","NFKB2","PAWR","RARG","RASD1","RFX5","SATB1","SFRP1","SHC1","SIRT2 (ENSG00000068903)","SKIL","SPINDOC","TAF3","TCF7L1","TERF1","TLE5","TNRC6C","UIMC1","URI1","UXT","WWC2","WWP1","YBX3","ZNF451","ZNF691","ZSCAN10"]
GO:0006906	7	vesicle fusion	6	120	2.55545	0.0434471	0.2583	["ENSG00000099365","ENSG00000104915","ENSG00000117533","ENSG00000118640","ENSG00000124222","ENSG00000135823"]	["STX10","STX16","STX1B","STX6","VAMP4","VAMP8"]
GO:0070232	10	regulation of T cell apoptotic process	3	37	0.787931	0.0436877	0.258528	["ENSG00000065675","ENSG00000131203","ENSG00000196839"]	["ADA","IDO1","PRKCQ"]
GO:1901381	8	positive regulation of potassium ion transmembrane transport	3	37	0.787931	0.0436877	0.258528	["ENSG00000069482","ENSG00000077522","ENSG00000165238"]	["ACTN2","GAL","WNK2"]
GO:0140056	4	organelle localization by membrane tethering	8	184	3.91836	0.0437607	0.258528	["ENSG00000099365","ENSG00000103540","ENSG00000104915","ENSG00000117650","ENSG00000118640","ENSG00000124222","ENSG00000131351","ENSG00000135823"]	["CCP110","HAUS8","NEK2","STX10","STX16","STX1B","STX6","VAMP8"]
GO:0010558	7	negative regulation of macromolecule biosynthetic process	46	1675	35.6698	0.0445528	0.259594	["ENSG00000060138","ENSG00000061273","ENSG00000068024","ENSG00000068903","ENSG00000077150","ENSG00000078687","ENSG00000086232","ENSG00000087206","ENSG00000103316","ENSG00000104332","ENSG00000104964","ENSG00000105176","ENSG00000108551","ENSG00000112200","ENSG00000115966","ENSG00000123124","ENSG00000124831","ENSG00000126756","ENSG00000129757","ENSG00000129993","ENSG00000130182","ENSG00000134595","E…	["ATF2","CBFA2T3","CDKN1C (ENSG00000129757)","CEBPB","CNOT6L","CRYM","CUX1","EIF2AK1","EIF4EBP1","FBP1","HDAC4","HDAC7","HSBP1","IRF2","IRX2","LDB2","LEFTY1","LRRFIP1","METTL3","NFKB2","PAWR","RARG","RASD1","RFX5","SATB1","SCAI","SFRP1","SHC1","SIRT2 (ENSG00000068903)","SKIL","SOX3","SPINDOC","TAF3","TCF7L1","TERF1","TLE5","TNRC6C","UIMC1","URI1","UXT","WWC2","WWP1","YBX3","ZNF451","ZNF691","ZSCA…
GO:0045838	5	positive regulation of membrane potential	2	16	0.340727	0.0445861	0.259594	["ENSG00000151150","ENSG00000173221"]	["ANK3","GLRX"]
GO:0048820	5	hair follicle maturation	2	16	0.340727	0.0445861	0.259594	["ENSG00000069482","ENSG00000100991"]	["GAL","TRPC4AP"]
GO:0051775	3	response to redox state	2	16	0.340727	0.0445861	0.259594	["ENSG00000068903","ENSG00000119782"]	["FKBP1B","SIRT2 (ENSG00000068903)"]
GO:0060547	7	negative regulation of necrotic cell death	2	16	0.340727	0.0445861	0.259594	["ENSG00000060138","ENSG00000110330"]	["BIRC2","YBX3"]
GO:0060712	5	spongiotrophoblast layer development	2	16	0.340727	0.0445861	0.259594	["ENSG00000123572","ENSG00000148926"]	["ADM","NRK"]
GO:0097202	8	activation of cysteine-type endopeptidase activity	2	16	0.340727	0.0445861	0.259594	["ENSG00000055163","ENSG00000103490"]	["CYFIP2","PYCARD"]
GO:0000122	9	negative regulation of transcription by RNA polymerase II	28	937	19.9538	0.0451779	0.260975	["ENSG00000060138","ENSG00000061273","ENSG00000068024","ENSG00000068903","ENSG00000077150","ENSG00000103316","ENSG00000104964","ENSG00000105176","ENSG00000112200","ENSG00000115966","ENSG00000124831","ENSG00000126756","ENSG00000136603","ENSG00000143390","ENSG00000151718","ENSG00000164011","ENSG00000165140","ENSG00000165632","ENSG00000168310","ENSG00000169744","ENSG00000170561","ENSG00000172216","E…	["ATF2","CEBPB","CRYM","CUX1","FBP1","HDAC4","HDAC7","HSBP1","IRF2","IRX2","LDB2","LEFTY1","LRRFIP1","NFKB2","PAWR","RARG","RFX5","SATB1","SIRT2 (ENSG00000068903)","SKIL","TAF3","TLE5","URI1","UXT","WWC2","YBX3","ZNF451","ZNF691"]
GO:1900449	6	regulation of glutamate receptor signaling pathway	4	63	1.34161	0.0451975	0.260975	["ENSG00000077522","ENSG00000141503","ENSG00000162105","ENSG00000169760"]	["ACTN2","MINK1","NLGN1","SHANK2"]
GO:1902305	8	regulation of sodium ion transmembrane transport	4	63	1.34161	0.0451975	0.260975	["ENSG00000108961","ENSG00000151150","ENSG00000165238","ENSG00000173221"]	["ANK3","GLRX","RANGRF","WNK2"]
GO:0009259	6	ribonucleotide metabolic process	15	433	9.22092	0.0452643	0.260975	["ENSG00000004455","ENSG00000068024","ENSG00000078295","ENSG00000100938","ENSG00000109107","ENSG00000114779","ENSG00000128059","ENSG00000129993","ENSG00000138735","ENSG00000140876","ENSG00000154027","ENSG00000165140","ENSG00000172331","ENSG00000185100","ENSG00000197444"]	["ABHD14B","ADCY2","ADSS1","AK2","AK5","ALDOC","BPGM","CBFA2T3","FBP1","GMPR2 (ENSG00000100938)","HDAC4","NUDT7","OGDHL","PDE5A","PPAT"]
GO:0044283	4	small molecule biosynthetic process	23	739	15.7373	0.0452863	0.260975	["ENSG00000086475","ENSG00000099810","ENSG00000109107","ENSG00000112667","ENSG00000112874","ENSG00000116761","ENSG00000128951","ENSG00000131203","ENSG00000138735","ENSG00000140263","ENSG00000140876","ENSG00000146733","ENSG00000148926","ENSG00000159228","ENSG00000163931","ENSG00000165140","ENSG00000165175","ENSG00000168781","ENSG00000171097","ENSG00000196139","ENSG00000196839","ENSG00000197943","E…	["ADA","ADM","AKR1C3","ALDOC","CBR1","CTH","DNPH1","DUT","FADS3","FBP1","IDO1","KYAT1","MID1IP1","MTAP","NUDT12","NUDT7","PDE5A","PLCG2","PPIP5K1","PSPH","SEPHS1","SORD","TKT"]
GO:0010646	5	regulation of cell communication	97	3886	82.754	0.045567	0.262043	["ENSG00000003147","ENSG00000039068","ENSG00000048392","ENSG00000049323","ENSG00000051382","ENSG00000055163","ENSG00000060138","ENSG00000061273","ENSG00000065675","ENSG00000069482","ENSG00000077522","ENSG00000089022","ENSG00000089820","ENSG00000099365","ENSG00000101098","ENSG00000103490","ENSG00000104327","ENSG00000104332","ENSG00000104964","ENSG00000105176","ENSG00000105647","ENSG00000106211","E…	["ABL2","ACTN2","ADA","ADM","AKAP7","AKR1C3","ANK3","ARHGAP4","ARRDC1","ATRIP","BIRC2","CALB1","CALB2 (ENSG00000172137)","CCDC88A","CCN1","CD2AP","CDH1","CDKN1C (ENSG00000129757)","CGNL1","CLSTN1","CTH","CYFIP2","DEPTOR","EXO1","FBP1","FKBP1B","GAB1","GAL","HAX1","HDAC7","HSPB1","ICA1","IFT81","IQSEC2","IRS1","ITFG2","IVNS1ABP","KCTD12","LCK","LEFTY1","LTBP1","MAP3K21","MAPK8IP3","MAPKAPK5","MARC…
GO:0009890	6	negative regulation of biosynthetic process	48	1762	37.5225	0.0456577	0.262043	["ENSG00000060138","ENSG00000061273","ENSG00000068024","ENSG00000068903","ENSG00000077150","ENSG00000078687","ENSG00000086232","ENSG00000087206","ENSG00000103316","ENSG00000104332","ENSG00000104964","ENSG00000105176","ENSG00000108551","ENSG00000109756","ENSG00000112200","ENSG00000115966","ENSG00000123124","ENSG00000124831","ENSG00000126756","ENSG00000129757","ENSG00000129993","ENSG00000130182","E…	["AKR1C3","ATF2","CBFA2T3","CDKN1C (ENSG00000129757)","CEBPB","CNOT6L","CRYM","CUX1","EIF2AK1","EIF4EBP1","FBP1","HDAC4","HDAC7","HSBP1","IRF2","IRX2","LDB2","LEFTY1","LRRFIP1","METTL3","NFKB2","PAWR","RAPGEF2","RARG","RASD1","RFX5","SATB1","SCAI","SFRP1","SHC1","SIRT2 (ENSG00000068903)","SKIL","SOX3","SPINDOC","TAF3","TCF7L1","TERF1","TLE5","TNRC6C","UIMC1","URI1","UXT","WWC2","WWP1","YBX3","ZNF…
GO:0010629	7	negative regulation of gene expression	57	2145	45.6787	0.0461617	0.264397	["ENSG00000060138","ENSG00000061273","ENSG00000068024","ENSG00000068903","ENSG00000077150","ENSG00000078687","ENSG00000080802","ENSG00000083845","ENSG00000086232","ENSG00000087206","ENSG00000103316","ENSG00000104332","ENSG00000104964","ENSG00000105176","ENSG00000106211","ENSG00000107295","ENSG00000108551","ENSG00000110330","ENSG00000112200","ENSG00000112874","ENSG00000115966","ENSG00000123124","E…	["ATF2","BIRC2","CBFA2T3","CDKN1C (ENSG00000129757)","CEBPB","CLDN3","CNOT4","CNOT6L","CRYM","CUX1","EIF2AK1","EIF4EBP1","FBP1","HDAC4","HDAC7","HSBP1","HSPB1","IRF2","IRX2","LDB2","LEFTY1","LRRFIP1","METTL3","NFKB2","NUDT12","PAWR","PKP3","PSMB8 (ENSG00000204264)","PSMB9 (ENSG00000240065)","RARG","RASD1","RFX5","RPS5","SATB1","SECISBP2","SERPINF1 (ENSG00000132386)","SFRP1","SH3GL2","SHC1","SIRT2…
GO:0046676	8	negative regulation of insulin secretion	3	38	0.809226	0.0467083	0.266445	["ENSG00000104332","ENSG00000119782","ENSG00000169047"]	["FKBP1B","IRS1","SFRP1"]
GO:0071604	4	transforming growth factor beta production	3	38	0.809226	0.0467083	0.266445	["ENSG00000049323","ENSG00000115966","ENSG00000198087"]	["ATF2","CD2AP","LTBP1"]
GO:1903507	9	negative regulation of nucleic acid-templated transcription	40	1431	30.4738	0.0470041	0.267569	["ENSG00000060138","ENSG00000061273","ENSG00000068024","ENSG00000068903","ENSG00000077150","ENSG00000087206","ENSG00000103316","ENSG00000104332","ENSG00000104964","ENSG00000105176","ENSG00000108551","ENSG00000112200","ENSG00000115966","ENSG00000123124","ENSG00000124831","ENSG00000126756","ENSG00000129757","ENSG00000129993","ENSG00000130182","ENSG00000134595","ENSG00000136603","ENSG00000143390","E…	["ATF2","CBFA2T3","CDKN1C (ENSG00000129757)","CEBPB","CRYM","CUX1","FBP1","HDAC4","HDAC7","HSBP1","IRF2","IRX2","LDB2","LEFTY1","LRRFIP1","NFKB2","PAWR","RARG","RASD1","RFX5","SATB1","SCAI","SFRP1","SHC1","SIRT2 (ENSG00000068903)","SKIL","SOX3","SPINDOC","TAF3","TCF7L1","TLE5","UIMC1","URI1","UXT","WWC2","WWP1","YBX3","ZNF451","ZNF691","ZSCAN10"]
GO:0032868	6	response to insulin	11	290	6.17567	0.0470952	0.267569	["ENSG00000065675","ENSG00000069482","ENSG00000105647","ENSG00000106538","ENSG00000109458","ENSG00000128059","ENSG00000148926","ENSG00000149269","ENSG00000160691","ENSG00000169047","ENSG00000187840"]	["ADM","EIF4EBP1","GAB1","GAL","IRS1","PAK1","PIK3R2","PPAT","PRKCQ","RARRES2","SHC1"]
GO:0051246	6	regulation of protein metabolic process	78	3056	65.0788	0.0472594	0.267962	["ENSG00000006047","ENSG00000039068","ENSG00000043093","ENSG00000051382","ENSG00000055163","ENSG00000060138","ENSG00000065675","ENSG00000068024","ENSG00000068903","ENSG00000078295","ENSG00000078687","ENSG00000086232","ENSG00000089022","ENSG00000100239","ENSG00000101052","ENSG00000101224","ENSG00000102547","ENSG00000103490","ENSG00000104332","ENSG00000105176","ENSG00000105647","ENSG00000106211","E…	["ACO1","ADCY2","BIRC2","BOD1","CAB39L","CBFA2T3","CCDC88A","CCN1","CDC25B","CDH1","CDKN1C (ENSG00000129757)","CEBPB","CLDN3","CNOT6L","CYFIP2","DCUN1D1","DEPTOR","EIF2AK1","EIF4EBP1","FBXO22","FKBP1B","HAX1","HDAC4","HSPA2","HSPB1","IFT52","IVNS1ABP","LCK","LEFTY1","MAP3K21","MAPK8IP3","MAPKAPK5","MARCHF7","METTL3","MIF4GD","MINK1","NBR1","NRK","PACSIN3","PAK1","PARL","PAWR","PCOLCE","PDE5A","PI…
GO:1901607	6	alpha-amino acid biosynthetic process	4	64	1.36291	0.0474334	0.268408	["ENSG00000086475","ENSG00000099810","ENSG00000116761","ENSG00000146733"]	["CTH","MTAP","PSPH","SEPHS1"]
GO:1902679	8	negative regulation of RNA biosynthetic process	40	1433	30.5163	0.0478421	0.270178	["ENSG00000060138","ENSG00000061273","ENSG00000068024","ENSG00000068903","ENSG00000077150","ENSG00000087206","ENSG00000103316","ENSG00000104332","ENSG00000104964","ENSG00000105176","ENSG00000108551","ENSG00000112200","ENSG00000115966","ENSG00000123124","ENSG00000124831","ENSG00000126756","ENSG00000129757","ENSG00000129993","ENSG00000130182","ENSG00000134595","ENSG00000136603","ENSG00000143390","E…	["ATF2","CBFA2T3","CDKN1C (ENSG00000129757)","CEBPB","CRYM","CUX1","FBP1","HDAC4","HDAC7","HSBP1","IRF2","IRX2","LDB2","LEFTY1","LRRFIP1","NFKB2","PAWR","RARG","RASD1","RFX5","SATB1","SCAI","SFRP1","SHC1","SIRT2 (ENSG00000068903)","SKIL","SOX3","SPINDOC","TAF3","TCF7L1","TLE5","UIMC1","URI1","UXT","WWC2","WWP1","YBX3","ZNF451","ZNF691","ZSCAN10"]
GO:0048010	7	vascular endothelial growth factor receptor signaling pathway	5	93	1.98047	0.0485585	0.271633	["ENSG00000051382","ENSG00000055163","ENSG00000105647","ENSG00000106211","ENSG00000158195"]	["CYFIP2","HSPB1","PIK3CB","PIK3R2","WASF2"]
GO:1901184	6	regulation of ERBB signaling pathway	5	93	1.98047	0.0485585	0.271633	["ENSG00000107295","ENSG00000115355","ENSG00000141971","ENSG00000160410","ENSG00000160691"]	["CCDC88A","MVB12A","SH3GL2","SHC1","SHKBP1"]
GO:0051250	7	negative regulation of lymphocyte activation	8	188	4.00354	0.0485607	0.271633	["ENSG00000069482","ENSG00000104332","ENSG00000111679","ENSG00000131203","ENSG00000136536","ENSG00000138735","ENSG00000172216","ENSG00000177425"]	["CEBPB","GAL","IDO1","MARCHF7","PAWR","PDE5A","PTPN6","SFRP1"]
GO:0099003	4	vesicle-mediated transport in synapse	9	222	4.72759	0.0488073	0.271633	["ENSG00000099365","ENSG00000101098","ENSG00000107295","ENSG00000117016","ENSG00000117533","ENSG00000146938","ENSG00000169760","ENSG00000171603","ENSG00000243244"]	["CLSTN1","NLGN1","NLGN4X","RIMS3","RIMS4","SH3GL2","STON1","STX1B","VAMP4"]
GO:0042981	7	regulation of apoptotic process	46	1688	35.9467	0.0495587	0.271633	["ENSG00000048392","ENSG00000051382","ENSG00000060138","ENSG00000065675","ENSG00000068024","ENSG00000068903","ENSG00000069482","ENSG00000077522","ENSG00000083093","ENSG00000103490","ENSG00000104332","ENSG00000104765","ENSG00000104964","ENSG00000105176","ENSG00000106211","ENSG00000106346","ENSG00000109756","ENSG00000110330","ENSG00000111679","ENSG00000115966","ENSG00000116679","ENSG00000116761","E…	["ABL2","ACTN2","ADA","ADM","AKR1C3","APBB2","ATF2","BIRC2","BNIP3L","CCN1","CEBPB","CLDN7 (ENSG00000181885)","CTH","DEPTOR","GAL","HAX1","HDAC4","HSPB1","IDO1","IVNS1ABP","LCK","MARCHF7","MGMT","MIEN1","OMA1","PALB2","PARL","PAWR","PIK3CB","PRKCQ","PTPN6","PYCARD","RAPGEF2","RARG","RASSF3","RPS27L","RRM2B","SFRP1","SHC1","SIRT2 (ENSG00000068903)","SKIL","TLE5","TNFRSF10B","URI1","USP42","YBX3"]
GO:1904356	5	regulation of telomere maintenance via telomere lengthening	4	65	1.3842	0.0497297	0.271633	["ENSG00000065675","ENSG00000089022","ENSG00000117650","ENSG00000147601"]	["MAPKAPK5","NEK2","PRKCQ","TERF1"]
GO:0006090	8	pyruvate metabolic process	7	156	3.32209	0.049779	0.271633	["ENSG00000068024","ENSG00000109107","ENSG00000129993","ENSG00000165140","ENSG00000171989","ENSG00000172331","ENSG00000197444"]	["ALDOC","BPGM","CBFA2T3","FBP1","HDAC4","LDHAL6B","OGDHL"]
GO:0090313	8	regulation of protein targeting to membrane	3	39	0.830522	0.0498292	0.271633	["ENSG00000100335","ENSG00000149269","ENSG00000151150"]	["ANK3","MIEF1","PAK1"]
GO:1903523	6	negative regulation of blood circulation	3	39	0.830522	0.0498292	0.271633	["ENSG00000119782","ENSG00000138735","ENSG00000148926"]	["ADM","FKBP1B","PDE5A"]
GO:1904358	6	positive regulation of telomere maintenance via telomere lengthening	3	39	0.830522	0.0498292	0.271633	["ENSG00000065675","ENSG00000089022","ENSG00000117650"]	["MAPKAPK5","NEK2","PRKCQ"]
GO:0006555	6	methionine metabolic process	2	17	0.362022	0.0498348	0.271633	["ENSG00000099810","ENSG00000151224"]	["MAT1A","MTAP"]
GO:0007158	5	neuron cell-cell adhesion	2	17	0.362022	0.0498348	0.271633	["ENSG00000146938","ENSG00000169760"]	["NLGN1","NLGN4X"]
GO:0010566	7	regulation of ketone biosynthetic process	2	17	0.362022	0.0498348	0.271633	["ENSG00000148926","ENSG00000196139"]	["ADM","AKR1C3"]
GO:0042448	5	progesterone metabolic process	2	17	0.362022	0.0498348	0.271633	["ENSG00000148926","ENSG00000196139"]	["ADM","AKR1C3"]
GO:0048521	5	negative regulation of behavior	2	17	0.362022	0.0498348	0.271633	["ENSG00000109255","ENSG00000196839"]	["ADA","NMU"]
GO:0050774	9	negative regulation of dendrite morphogenesis	2	17	0.362022	0.0498348	0.271633	["ENSG00000109756","ENSG00000169760"]	["NLGN1","RAPGEF2"]
GO:0060644	6	mammary gland epithelial cell differentiation	2	17	0.362022	0.0498348	0.271633	["ENSG00000117595","ENSG00000172216"]	["CEBPB","IRF6"]
GO:1900242	7	regulation of synaptic vesicle endocytosis	2	17	0.362022	0.0498348	0.271633	["ENSG00000117533","ENSG00000169760"]	["NLGN1","VAMP4"]
