# Supplementary material for: Laminin-511 Activates the Human Induced Pluripotent Stem Cell Survival via α6β1 Integrin-Fyn-RhoA-ROCK Signaling
Source: Stem Cells Dev. 2022 Nov 8;31(21-22):706–19. doi: 10.1089/scd.2022.0010 (PMC9700348; doi:10.1089/scd.2022.0010)
Supplement: Supplemental data [file Supp_TableS6.xlsx]

## Sheet: Transpath pathways
ID	Title	Number of hits	Group size	Expected hits	P-value	Adjusted P-value	Hits	Hit names
CH000000741	Epo pathway	5	25	0.835687	0.00114245	0.0961789	["ENSG00000051382","ENSG00000105647","ENSG00000109458","ENSG00000111679","ENSG00000160691"]	["GAB1","PIK3CB","PIK3R2","PTPN6","SHC1"]
CH000000736	PDGF pathway	7	59	1.97222	0.00294398	0.0961789	["ENSG00000051382","ENSG00000065675","ENSG00000069956","ENSG00000105647","ENSG00000149269","ENSG00000160691","ENSG00000197943"]	["MAPK6","PAK1","PIK3CB","PIK3R2","PLCG2","PRKCQ","SHC1"]
CH000000930	PRL ---IRS---> PI3K	3	10	0.334275	0.00362939	0.0961789	["ENSG00000051382","ENSG00000105647","ENSG00000169047"]	["IRS1","PIK3CB","PIK3R2"]
CH000003793	fructose metabolism	3	10	0.334275	0.00362939	0.0961789	["ENSG00000109107","ENSG00000140263","ENSG00000165140"]	["ALDOC","FBP1","SORD"]
CH000000926	PRL pathway	6	48	1.60452	0.00455198	0.0965021	["ENSG00000051382","ENSG00000069956","ENSG00000105647","ENSG00000149269","ENSG00000160691","ENSG00000169047"]	["IRS1","MAPK6","PAK1","PIK3CB","PIK3R2","SHC1"]
CH000000530	MKK6 ---> Hsp27	2	4	0.13371	0.00632981	0.102917	["ENSG00000089022","ENSG00000106211"]	["HSPB1","MAPKAPK5"]
CH000000596	IFNalpha, IFNbeta ---> PI3K	3	14	0.467985	0.00999886	0.102917	["ENSG00000051382","ENSG00000105647","ENSG00000169047"]	["IRS1","PIK3CB","PIK3R2"]
CH000000360	CH000000360	2	5	0.167137	0.0103221	0.102917	["ENSG00000051382","ENSG00000169047"]	["IRS1","PIK3CB"]
CH000003843	PGH2 ---> prostaglandin F2-alpha	2	5	0.167137	0.0103221	0.102917	["ENSG00000159228","ENSG00000196139"]	["AKR1C3","CBR1"]
CH000003759	IMP ---> ADP	3	15	0.501412	0.0122024	0.102917	["ENSG00000004455","ENSG00000154027","ENSG00000185100"]	["ADSS1","AK2","AK5"]
CH000000723	VEGF-A pathway	6	61	2.03908	0.0146258	0.102917	["ENSG00000051382","ENSG00000069956","ENSG00000078295","ENSG00000105647","ENSG00000160691","ENSG00000197943"]	["ADCY2","MAPK6","PIK3CB","PIK3R2","PLCG2","SHC1"]
CH000000576	AKT, MAPKAPK2 ---/ tuberin	3	16	0.53484	0.014663	0.102917	["ENSG00000051382","ENSG00000105647","ENSG00000169047"]	["IRS1","PIK3CB","PIK3R2"]
CH000000035	insulin ---> p110	2	6	0.200565	0.01515	0.102917	["ENSG00000051382","ENSG00000169047"]	["IRS1","PIK3CB"]
CH000000040	insulin ---> PtdIns(3)P	2	6	0.200565	0.01515	0.102917	["ENSG00000051382","ENSG00000169047"]	["IRS1","PIK3CB"]
CH000000743	tuberin pathway	4	30	1.00282	0.0162839	0.102917	["ENSG00000051382","ENSG00000105647","ENSG00000169047","ENSG00000187840"]	["EIF4EBP1","IRS1","PIK3CB","PIK3R2"]
CH000004636	leptin ---PI3K, AKT-1---> AMP	3	18	0.601695	0.0203692	0.102917	["ENSG00000051382","ENSG00000105647","ENSG00000169047"]	["IRS1","PIK3CB","PIK3R2"]
CH000000604	Epo ---> IP3, PtsIns(3,4)P	2	7	0.233992	0.0207547	0.102917	["ENSG00000109458","ENSG00000160691"]	["GAB1","SHC1"]
CH000004417	mGluR1 ---Homer---> p85:p110	2	7	0.233992	0.0207547	0.102917	["ENSG00000051382","ENSG00000105647"]	["PIK3CB","PIK3R2"]
CH000004463	c-Kit ---> PI3K	2	7	0.233992	0.0207547	0.102917	["ENSG00000051382","ENSG00000105647"]	["PIK3CB","PIK3R2"]
CH000000722	EGF pathway	9	127	4.24529	0.0232265	0.102917	["ENSG00000051382","ENSG00000069956","ENSG00000105647","ENSG00000107295","ENSG00000111679","ENSG00000140600","ENSG00000149269","ENSG00000160691","ENSG00000197943"]	["MAPK6","PAK1","PIK3CB","PIK3R2","PLCG2","PTPN6","SH3GL2","SH3GL3","SHC1"]
CH000004192	NRG ---> ERK	3	19	0.635122	0.0236185	0.102917	["ENSG00000051382","ENSG00000105647","ENSG00000160691"]	["PIK3CB","PIK3R2","SHC1"]
CH000000641	PDGF A ---> AKT-1	2	8	0.26742	0.0270803	0.102917	["ENSG00000051382","ENSG00000105647"]	["PIK3CB","PIK3R2"]
CH000000642	PDGF B ---> AKT-1	2	8	0.26742	0.0270803	0.102917	["ENSG00000051382","ENSG00000105647"]	["PIK3CB","PIK3R2"]
CH000000875	ErbB1 ---> endophilin 1	2	8	0.26742	0.0270803	0.102917	["ENSG00000107295","ENSG00000140600"]	["SH3GL2","SH3GL3"]
CH000003614	fructose-6-phosphate ---> glyceraldehyde-3-phosphate	2	8	0.26742	0.0270803	0.102917	["ENSG00000109107","ENSG00000165140"]	["ALDOC","FBP1"]
CH000001012	ARIP1 ---> atrophin1	3	20	0.66855	0.0271329	0.102917	["ENSG00000039068","ENSG00000148943","ENSG00000169760"]	["CDH1","LIN7C","NLGN1"]
CH000004570	ErbB1 ---Sos1, H-Ras---> Rac activation	3	20	0.66855	0.0271329	0.102917	["ENSG00000051382","ENSG00000069956","ENSG00000105647"]	["MAPK6","PIK3CB","PIK3R2"]
CH000000740	IFNalpha_beta pathway 1	4	35	1.16996	0.0274527	0.102917	["ENSG00000051382","ENSG00000105647","ENSG00000169047","ENSG00000182866"]	["IRS1","LCK","PIK3CB","PIK3R2"]
CH000003571	pyruvate ---> D-glucose	3	21	0.701977	0.0309115	0.102917	["ENSG00000109107","ENSG00000165140","ENSG00000172331"]	["ALDOC","BPGM","FBP1"]
CH000000050	insulin ---> alphaENaC	2	9	0.300847	0.034074	0.102917	["ENSG00000051382","ENSG00000169047"]	["IRS1","PIK3CB"]
CH000000614	Rac1 ---> MLC	2	9	0.300847	0.034074	0.102917	["ENSG00000065534","ENSG00000149269"]	["MYLK","PAK1"]
CH000000633	PDGF A, PDGF B ---> AKT	2	9	0.300847	0.034074	0.102917	["ENSG00000051382","ENSG00000105647"]	["PIK3CB","PIK3R2"]
CH000000902	Epo ---> PIP3	2	9	0.300847	0.034074	0.102917	["ENSG00000051382","ENSG00000105647"]	["PIK3CB","PIK3R2"]
CH000000938	PRL ---Fyn---> PI3K	2	9	0.300847	0.034074	0.102917	["ENSG00000051382","ENSG00000105647"]	["PIK3CB","PIK3R2"]
CH000004714	IGF-1 ---> AKT-1	2	9	0.300847	0.034074	0.102917	["ENSG00000051382","ENSG00000105647"]	["PIK3CB","PIK3R2"]
CH000004188	NRG ---> Akt-1	3	22	0.735405	0.0349529	0.102917	["ENSG00000051382","ENSG00000105647","ENSG00000160691"]	["PIK3CB","PIK3R2","SHC1"]
CH000004613	Angiopoietin/Tie signaling	3	23	0.768832	0.0392545	0.112459	["ENSG00000051382","ENSG00000149269","ENSG00000160691"]	["PAK1","PIK3CB","SHC1"]
CH000000652	VEGF-A ---> NO	2	10	0.334275	0.0416851	0.11628	["ENSG00000051382","ENSG00000105647"]	["PIK3CB","PIK3R2"]
CH000003770	interconversions and degradations of purine ribonucleotides	4	41	1.37053	0.0457304	0.124293	["ENSG00000004455","ENSG00000154027","ENSG00000185100","ENSG00000196839"]	["ADA","ADSS1","AK2","AK5"]
CH000000711	TGFbeta pathway	9	145	4.84699	0.0489926	0.128922	["ENSG00000049323","ENSG00000051382","ENSG00000061273","ENSG00000068024","ENSG00000105647","ENSG00000115966","ENSG00000136603","ENSG00000156711","ENSG00000160691"]	["ATF2","HDAC4","HDAC7","LTBP1","MAPK13","PIK3CB","PIK3R2","SHC1","SKIL"]
CH000000650	VEGF-A ---/ Caspase-9, Bad	2	11	0.367702	0.0498659	0.128922	["ENSG00000051382","ENSG00000105647"]	["PIK3CB","PIK3R2"]
