# Supplementary material for: Laminin-511 Activates the Human Induced Pluripotent Stem Cell Survival via α6β1 Integrin-Fyn-RhoA-ROCK Signaling
Source: Stem Cells Dev. 2022 Nov 8;31(21-22):706–19. doi: 10.1089/scd.2022.0010 (PMC9700348; doi:10.1089/scd.2022.0010)
Supplement: Supplemental data [file Supp_TableS5.xlsx]

## Sheet: GO (biological process)
ID	Level	Title	Number of hits	Group size	Expected hits	P-value	Adjusted P-value	Hits	Hit names
GO:0007399	5	nervous system development	149	2554	80.9844	2.96583e-14	6.67212e-11	["ENSG00000000457","ENSG00000006652","ENSG00000011201","ENSG00000026025","ENSG00000027697","ENSG00000030582","ENSG00000034053","ENSG00000036054","ENSG00000038427","ENSG00000041982","ENSG00000046889","ENSG00000049860","ENSG00000061337","ENSG00000063176","ENSG00000064300","ENSG00000070614","ENSG00000075213","ENSG00000075290","ENSG00000076716","ENSG00000077254","ENSG00000077782","ENSG00000078018","E…	["ABCD1","ADCY6","ADGRL2","ALCAM","ANK2","ANOS1","ANP32B","ANXA1","ANXA3","APBA2 (ENSG00000034053)","ARSB","ATRN","ATRX","B3GNT2","BCL2","BSG","CALR","CAMK1","CDH2","CLN5","CLU","CNTFR","CRABP2","CRB2","DPYSL5","DRAXIN","EFNA5","EIF2AK3","ENC1","EPHA2","ERBB2","EXT1","FABP7","FANCD2","FGF2","FGFR1","FLRT3","FUT10","GAP43","GBA (ENSG00000177628)","GLI3","GPC4","GRN","HAPLN1","HDAC2","HDAC6","HDGFL…
GO:0009653	3	anatomical structure morphogenesis	163	2902	92.0191	3.28352e-14	6.67212e-11	["ENSG00000006652","ENSG00000006712","ENSG00000011201","ENSG00000026508","ENSG00000030582","ENSG00000041982","ENSG00000046889","ENSG00000049860","ENSG00000061337","ENSG00000064300","ENSG00000064651","ENSG00000070495","ENSG00000070614","ENSG00000075213","ENSG00000075290","ENSG00000076706","ENSG00000076716","ENSG00000077254","ENSG00000077782","ENSG00000077942","ENSG00000078018","ENSG00000078114","E…	["ACVR2A","ACVR2B","ADAM17","ALCAM","ALPL","AMOTL2","ANK2","ANKRD11","ANOS1","ANXA1","ANXA3","ATRN","ATRX","B3GNT2","BCL2","BSG","BTRC","C1GALT1C1 (ENSG00000171155)","CA2","CALR","CAMK1","CD44","CDH2","CDH6","CEMIP2","CFDP1","CHSY1","CLU","COL12A1","COL6A2","CPE","CRABP2","CRB2","CTR9","DPYSL5","DRAXIN","ECE1","EFNA5","EIF2AK3","EMC10","EPHA2","ERBB2","EXT1","FANCD2","FBLN1","FGF2","FGFR1","FLRT3…
GO:0048731	4	system development	245	5239	166.123	1.4501e-12	1.96441e-09	["ENSG00000000457","ENSG00000006652","ENSG00000006712","ENSG00000007392","ENSG00000011201","ENSG00000015479","ENSG00000025796","ENSG00000026025","ENSG00000026508","ENSG00000027697","ENSG00000030582","ENSG00000034053","ENSG00000036054","ENSG00000038427","ENSG00000041982","ENSG00000046889","ENSG00000049860","ENSG00000061337","ENSG00000063176","ENSG00000064300","ENSG00000064651","ENSG00000070495","E…	["ABCD1","ACP2","ACVR2A","ACVR2B","ADAM17","ADCY6","ADGRL2","ALCAM","ALPL","AMOTL2","ANK2","ANKRD11","ANOS1","ANP32B","ANXA1","ANXA3","APBA2 (ENSG00000034053)","ARG2","ARSB","ASAH1","ATP6AP1","ATRN","ATRX","B3GNT2","BCL2","BSG","BTRC","CA2","CALR","CAMK1","CD44","CD46","CDH2","CDK4","CEMIP2","CHD2","CHSY1","CLN5","CLU","CNTFR","COL12A1","COL6A2","CPE","CRABP2","CRB2","CTR9","DIPK2A","DMD","DPYSL5…
GO:0031175	7	neuron projection development	77	1039	32.9455	2.78967e-12	2.83431e-09	["ENSG00000006652","ENSG00000011201","ENSG00000026025","ENSG00000030582","ENSG00000036054","ENSG00000041982","ENSG00000046889","ENSG00000061337","ENSG00000064300","ENSG00000075213","ENSG00000077254","ENSG00000077782","ENSG00000078018","ENSG00000081479","ENSG00000082684","ENSG00000091136","ENSG00000094631","ENSG00000101680","ENSG00000106278","ENSG00000106460","ENSG00000106571","ENSG00000108231","E…	["ADCY6","ALCAM","ANOS1","ARSB","B3GNT2","BCL2","BSG","CAMK1","CDH2","CRABP2","DPYSL5","DRAXIN","EFNA5","ENC1","EPHA2","ERBB2","EXT1","FGFR1","FLRT3","GAP43","GBA (ENSG00000177628)","GLI3","GRN","HDAC2","HDAC6","HDGFL3","HMGB1","IFRD1","ITGA1","ITGB1","JAM3","JUN","LAMA1","LAMB1","LGI1","LRP1","LRP2","LRP4","LZTS1","MAP2","NCAM1","NDN (ENSG00000182636)","NECTIN1","NEFL","NGFR","NPTN","NRP2","PALL…
GO:0007275	3	multicellular organism development	265	5869	186.099	5.01498e-12	4.07618e-09	["ENSG00000000457","ENSG00000006652","ENSG00000006712","ENSG00000007392","ENSG00000011201","ENSG00000015479","ENSG00000025796","ENSG00000026025","ENSG00000026508","ENSG00000027697","ENSG00000030582","ENSG00000033170","ENSG00000034053","ENSG00000036054","ENSG00000038427","ENSG00000041982","ENSG00000046889","ENSG00000049860","ENSG00000061337","ENSG00000063176","ENSG00000064300","ENSG00000064651","E…	["ABCD1","ACP2","ACVR2A","ACVR2B","ADAM17","ADCY6","ADGRL2","ALCAM","ALPL","AMOTL2","ANK2","ANKRD11","ANOS1","ANP32B","ANXA1","ANXA3","APBA2 (ENSG00000034053)","ARG2","ARSB","ASAH1","ATP6AP1","ATRN","ATRX","B3GNT2","BCL2","BSG","BTRC","CA2","CACTIN","CADM1","CALR","CAMK1","CD44","CD46","CDH2","CDH6","CDK4","CEMIP2","CFDP1","CHD2","CHST2","CHSY1","CIR1","CLN5","CLU","CNTFR","COL12A1","COL6A2","CPE…
GO:0006022	5	aminoglycan metabolic process	27	173	5.48563	7.27771e-12	4.67098e-09	["ENSG00000026508","ENSG00000038427","ENSG00000049860","ENSG00000070614","ENSG00000076716","ENSG00000103044","ENSG00000111962","ENSG00000113273","ENSG00000121578","ENSG00000124145","ENSG00000131873","ENSG00000135048","ENSG00000135677","ENSG00000136213","ENSG00000137193","ENSG00000138685","ENSG00000147119","ENSG00000147257","ENSG00000169439","ENSG00000170340","ENSG00000171004","ENSG00000175040","E…	["ARSB","B3GALT6","B3GNT2","B4GALT4","CD44","CEMIP2","CHST12","CHST2","CHST6","CHST7","CHSY1","EXT1","FGF2","GAL3ST3","GNS","GPC3","GPC4","HAS3","HEXB","HS6ST2","NDST1","PIM1","SDC2","SDC4","SGSH","UST","VCAN"]
GO:0030203	6	glycosaminoglycan metabolic process	26	161	5.10512	8.04549e-12	4.67098e-09	["ENSG00000026508","ENSG00000038427","ENSG00000049860","ENSG00000070614","ENSG00000076716","ENSG00000103044","ENSG00000111962","ENSG00000113273","ENSG00000121578","ENSG00000124145","ENSG00000131873","ENSG00000135048","ENSG00000135677","ENSG00000136213","ENSG00000137193","ENSG00000138685","ENSG00000147119","ENSG00000147257","ENSG00000169439","ENSG00000170340","ENSG00000171004","ENSG00000175040","E…	["ARSB","B3GALT6","B3GNT2","B4GALT4","CD44","CEMIP2","CHST12","CHST2","CHST6","CHST7","CHSY1","EXT1","FGF2","GNS","GPC3","GPC4","HAS3","HEXB","HS6ST2","NDST1","PIM1","SDC2","SDC4","SGSH","UST","VCAN"]
GO:0008380	8	RNA splicing	46	489	15.5056	4.79923e-11	2.43801e-08	["ENSG00000007392","ENSG00000013441","ENSG00000054118","ENSG00000070495","ENSG00000083896","ENSG00000092199","ENSG00000100650","ENSG00000100941","ENSG00000102241","ENSG00000102317","ENSG00000104859","ENSG00000105298","ENSG00000108819","ENSG00000108848","ENSG00000110844","ENSG00000112739","ENSG00000113240","ENSG00000115875","ENSG00000116350","ENSG00000124193","ENSG00000124380","ENSG00000124942","E…	["AHNAK","ARL6IP4","CACTIN","CIR1","CLASRP","CLK1","CLK2 (ENSG00000176444)","CLK4","CWC22","DDX46","GTF2F1","HNRNPC","HTATSF1","IWS1","JMJD6","LUC7L","LUC7L3","MFAP1","PNN","PPIG","PPP1R9B","PRPF38A","PRPF38B","PRPF40B","PRPF4B","PSIP1","RBM3","RBMX2","RNPS1","RSRC1","SNRNP27","SNRNP48","SRSF1","SRSF12","SRSF2","SRSF4","SRSF5","SRSF6","SRSF7","THRAP3","TRA2A","TRA2B","UPF3B","YTHDC1 (ENSG00000083…
GO:0048856	3	anatomical structure development	279	6401	202.968	5.60746e-11	2.53208e-08	["ENSG00000000457","ENSG00000006652","ENSG00000006712","ENSG00000007392","ENSG00000007402","ENSG00000011201","ENSG00000015479","ENSG00000025796","ENSG00000026025","ENSG00000026508","ENSG00000027697","ENSG00000030582","ENSG00000033170","ENSG00000034053","ENSG00000036054","ENSG00000038427","ENSG00000041982","ENSG00000046889","ENSG00000047932","ENSG00000049860","ENSG00000061337","ENSG00000063176","E…	["ABCD1","ACP2","ACVR2A","ACVR2B","ADAM17","ADCY6","ADGRL2","AFF4","ALCAM","ALPL","AMOTL2","ANK2","ANKRD11","ANOS1","ANP32B","ANXA1","ANXA3","APBA2 (ENSG00000034053)","ARG2","ARSB","ASAH1","ATP6AP1","ATRN","ATRX","B3GNT2","BCL2","BSG","BTRC","C1GALT1C1 (ENSG00000171155)","CA2","CACNA2D2","CACTIN","CADM1","CALR","CAMK1","CD44","CD46","CDH2","CDH6","CDK4","CEMIP2","CFDP1","CHD2","CHST2","CHSY1","CI…
GO:0006396	7	RNA processing	73	1035	32.8187	1.08255e-10	4.39948e-08	["ENSG00000006712","ENSG00000007392","ENSG00000008128","ENSG00000013441","ENSG00000054118","ENSG00000055044","ENSG00000067533","ENSG00000070495","ENSG00000074356","ENSG00000083896","ENSG00000092199","ENSG00000100416","ENSG00000100650","ENSG00000100941","ENSG00000102241","ENSG00000102317","ENSG00000104859","ENSG00000105298","ENSG00000106246","ENSG00000108819","ENSG00000108848","ENSG00000110844","E…	["AHNAK","ARL6IP4","CACTIN","CCNL1","CDK11A","CIR1","CLASRP","CLK1","CLK2 (ENSG00000176444)","CLK4","CTR9","CWC22","DDX10","DDX46","DKC1","DUSP11","GTF2F1","GTPBP3","HNRNPC","HTATSF1","IWS1","JMJD6","LEO1","LUC7L","LUC7L3","MAK16","METTL6","METTL8","MFAP1","MTERF4","NCBP3","NOLC1","NOP58","PAF1","PNN","PPIG","PPP1R9B","PRPF38A","PRPF38B","PRPF40B","PRPF4B","PSIP1","PTCD1","PUSL1","RBBP6","RBM3","…
GO:0061564	8	axon development	48	542	17.1862	1.45306e-10	5.36839e-08	["ENSG00000006652","ENSG00000011201","ENSG00000030582","ENSG00000041982","ENSG00000064300","ENSG00000075213","ENSG00000077254","ENSG00000078018","ENSG00000082684","ENSG00000094631","ENSG00000101680","ENSG00000106278","ENSG00000106571","ENSG00000108231","ENSG00000110400","ENSG00000111962","ENSG00000118257","ENSG00000118785","ENSG00000123384","ENSG00000125848","ENSG00000129116","ENSG00000132670","E…	["ALCAM","ANOS1","B3GNT2","BCL2","BSG","CDH2","CRABP2","DPYSL5","DRAXIN","EFNA5","EPHA2","ERBB2","EXT1","FLRT3","GAP43","GLI3","GRN","HDAC6","IFRD1","ITGB1","JAM3","JUN","LAMA1","LGI1","LRP1","LRP4","MAP2","NCAM1","NDN (ENSG00000182636)","NECTIN1","NEFL","NGFR","NPTN","NRP2","PALLD","PTPRA","PTPRZ1","SEMA3A","SEMA5B","SLC9A6","SPP1","SPTBN2","THY1","TMEFF1","TNC","TSKU","USP33","UST"]
GO:1901135	4	carbohydrate derivative metabolic process	79	1176	37.2896	1.77325e-10	6.00542e-08	["ENSG00000001561","ENSG00000007541","ENSG00000026508","ENSG00000033170","ENSG00000038427","ENSG00000049860","ENSG00000057252","ENSG00000063176","ENSG00000070614","ENSG00000071537","ENSG00000073849","ENSG00000076716","ENSG00000099194","ENSG00000100417","ENSG00000101986","ENSG00000103044","ENSG00000104763","ENSG00000109323","ENSG00000111962","ENSG00000113273","ENSG00000115652","ENSG00000119927","E…	["AATF (ENSG00000275700)","ABCD1","ADCY6","ARSB","ASAH1","B3GALNT1","B3GALT6","B3GLCT","B3GNT2","B4GALT4","BCL2","C1GALT1C1 (ENSG00000171155)","CD44","CEMIP2","CHST12","CHST2","CHST6","CHST7","CHSY1","DPY19L3","DPY19L4","ENPP1","ENPP4","ENTPD4","EPHA2","EXT1","FGF2","FOXK1","FUT10","FUT11","FUT8","GAL3ST3","GBA (ENSG00000177628)","GNS","GPAM","GPC3","GPC4","GXYLT1","HAS3","HEXB","HS6ST2","INSR","…
GO:0120036	6	plasma membrane bounded cell projection organization	99	1631	51.7171	1.98214e-10	6.19649e-08	["ENSG00000006652","ENSG00000011201","ENSG00000026025","ENSG00000026508","ENSG00000030582","ENSG00000036054","ENSG00000041982","ENSG00000046889","ENSG00000052841","ENSG00000061337","ENSG00000064300","ENSG00000075213","ENSG00000077254","ENSG00000077782","ENSG00000078018","ENSG00000078668","ENSG00000081479","ENSG00000082684","ENSG00000091136","ENSG00000094631","ENSG00000101624","ENSG00000101680","E…	["ABCD1","ADCY6","ALCAM","ANOS1","ARSB","B3GNT2","BCL2","BSG","CAMK1","CD44","CDH2","CEP76","CRABP2","DPYSL5","DRAXIN","EFNA5","ENC1","EPHA2","ERBB2","EXT1","FGFR1","FLRT3","GAP43","GBA (ENSG00000177628)","GLI3","GRN","HDAC2","HDAC6","HDGFL3","HMGB1","IFRD1","IGF1R","INSR","ITGA1","ITGB1","JAM3","JUN","LAMA1","LAMB1","LGI1","LRP1","LRP2","LRP4","LZTS1","MAP2","NCAM1","NDN (ENSG00000182636)","NECT…
GO:0000902	4	cell morphogenesis	75	1099	34.848	2.66556e-10	7.48864e-08	["ENSG00000006652","ENSG00000011201","ENSG00000026508","ENSG00000046889","ENSG00000049860","ENSG00000061337","ENSG00000064300","ENSG00000075213","ENSG00000077254","ENSG00000077942","ENSG00000078018","ENSG00000081479","ENSG00000082684","ENSG00000091136","ENSG00000092445","ENSG00000094631","ENSG00000101680","ENSG00000106278","ENSG00000106460","ENSG00000106571","ENSG00000107798","ENSG00000108231","E…	["ALCAM","ANOS1","ANXA1","B3GNT2","BCL2","BSG","C1GALT1C1 (ENSG00000171155)","CALR","CD44","CDH2","CDH6","CFDP1","CLU","COL12A1","COL6A2","CRABP2","DPYSL5","DRAXIN","EFNA5","EPHA2","ERBB2","EXT1","FBLN1","FLRT3","GAP43","GLI3","HDAC6","HEXB","IFRD1","ITGA1","ITGAV","ITGB1","KDR","LAMA1","LAMB1","LAMC1","LGI1","LIPA","LRP1","LRP2","LRP4","LZTS1","MAP2","NCAM1","NDN (ENSG00000182636)","NECTIN1","NE…
GO:0048468	4	cell development	126	2292	72.6767	2.80408e-10	7.48864e-08	["ENSG00000000457","ENSG00000006652","ENSG00000007402","ENSG00000011201","ENSG00000026025","ENSG00000027697","ENSG00000030582","ENSG00000036054","ENSG00000041982","ENSG00000046889","ENSG00000047932","ENSG00000049860","ENSG00000061337","ENSG00000064300","ENSG00000070495","ENSG00000071553","ENSG00000072364","ENSG00000075213","ENSG00000077254","ENSG00000077782","ENSG00000077942","ENSG00000078018","E…	["ADCY6","AFF4","ALCAM","ANK2","ANOS1","ARSB","ATP6AP1","ATRX","B3GNT2","BCL2","BSG","C1GALT1C1 (ENSG00000171155)","CACNA2D2","CALR","CAMK1","CDH2","CHSY1","CLN5","CLU","COL12A1","COL6A2","CRABP2","DMD","DPYSL5","DRAXIN","EFNA5","EIF2AK3","ENC1","EPHA2","ERBB2","EXT1","FBLN1","FGFR1","FLRT3","FOXP1","FRZB","GAP43","GBA (ENSG00000177628)","GJC1","GLI3","GOPC","GRN","HDAC2","HDAC6","HDGFL3","HEXB",…
GO:0000904	5	cell morphogenesis involved in differentiation	60	787	24.9549	2.94828e-10	7.48864e-08	["ENSG00000006652","ENSG00000011201","ENSG00000046889","ENSG00000061337","ENSG00000064300","ENSG00000075213","ENSG00000077254","ENSG00000077942","ENSG00000078018","ENSG00000082684","ENSG00000091136","ENSG00000092445","ENSG00000094631","ENSG00000101680","ENSG00000106278","ENSG00000106460","ENSG00000106571","ENSG00000108231","ENSG00000110400","ENSG00000110911","ENSG00000111799","ENSG00000111962","E…	["ALCAM","ANOS1","B3GNT2","BCL2","BSG","C1GALT1C1 (ENSG00000171155)","CALR","CDH2","COL12A1","COL6A2","CRABP2","DPYSL5","DRAXIN","EFNA5","EPHA2","ERBB2","EXT1","FBLN1","FLRT3","GAP43","GLI3","HDAC6","IFRD1","ITGAV","ITGB1","LAMA1","LAMB1","LAMC1","LGI1","LRP1","LRP4","LZTS1","MAP2","NCAM1","NDN (ENSG00000182636)","NECTIN1","NEFL","NGFR","NPTN","NRP2","PALLD","PREX1","PREX2","PTPRA","PTPRZ1","SDC2…
GO:0022008	5	neurogenesis	103	1743	55.2685	3.59963e-10	8.30972e-08	["ENSG00000000457","ENSG00000006652","ENSG00000011201","ENSG00000026025","ENSG00000027697","ENSG00000030582","ENSG00000036054","ENSG00000041982","ENSG00000046889","ENSG00000049860","ENSG00000061337","ENSG00000064300","ENSG00000075213","ENSG00000075290","ENSG00000077254","ENSG00000077782","ENSG00000078018","ENSG00000081479","ENSG00000082684","ENSG00000089116","ENSG00000091136","ENSG00000094631","E…	["ADCY6","ALCAM","ANOS1","ANXA1","ARSB","B3GNT2","BCL2","BSG","CALR","CAMK1","CDH2","CLN5","CLU","CRABP2","DPYSL5","DRAXIN","EFNA5","ENC1","EPHA2","ERBB2","EXT1","FABP7","FGFR1","FLRT3","GAP43","GBA (ENSG00000177628)","GLI3","GRN","HDAC2","HDAC6","HDGFL3","HEXB","HMGB1","HMGB2","ID3 (ENSG00000117318)","IFNGR1","IFRD1","IRX1","ITGA1","ITGB1","JAG1","JAM3","JUN","LAMA1","LAMB1","LDLR","LGI1","LHX5"…
GO:0030030	5	cell projection organization	100	1673	53.0489	3.68049e-10	8.30972e-08	["ENSG00000006652","ENSG00000011201","ENSG00000026025","ENSG00000026508","ENSG00000030582","ENSG00000036054","ENSG00000041982","ENSG00000046889","ENSG00000052841","ENSG00000061337","ENSG00000064300","ENSG00000075213","ENSG00000077254","ENSG00000077782","ENSG00000078018","ENSG00000078668","ENSG00000081479","ENSG00000082684","ENSG00000091136","ENSG00000094631","ENSG00000101624","ENSG00000101680","E…	["ABCD1","ADCY6","ALCAM","ANOS1","ARSB","B3GNT2","BCL2","BSG","CAMK1","CD44","CDH2","CEP76","CRABP2","DPYSL5","DRAXIN","EFNA5","ENC1","EPHA2","ERBB2","EXT1","FGFR1","FLRT3","GAP43","GBA (ENSG00000177628)","GLI3","GRN","HDAC2","HDAC6","HDGFL3","HMGB1","IFRD1","IGF1R","INSR","ITGA1","ITGB1","JAM3","JUN","LAMA1","LAMB1","LGI1","LRP1","LRP2","LRP4","LZTS1","MAP2","NCAM1","NDN (ENSG00000182636)","NECT…
GO:0048666	5	neuron development	79	1198	37.9872	4.2434e-10	9.07641e-08	["ENSG00000000457","ENSG00000006652","ENSG00000011201","ENSG00000026025","ENSG00000030582","ENSG00000036054","ENSG00000041982","ENSG00000046889","ENSG00000061337","ENSG00000064300","ENSG00000075213","ENSG00000077254","ENSG00000077782","ENSG00000078018","ENSG00000081479","ENSG00000082684","ENSG00000091136","ENSG00000094631","ENSG00000101680","ENSG00000102805","ENSG00000106278","ENSG00000106460","E…	["ADCY6","ALCAM","ANOS1","ARSB","B3GNT2","BCL2","BSG","CAMK1","CDH2","CLN5","CRABP2","DPYSL5","DRAXIN","EFNA5","ENC1","EPHA2","ERBB2","EXT1","FGFR1","FLRT3","GAP43","GBA (ENSG00000177628)","GLI3","GRN","HDAC2","HDAC6","HDGFL3","HMGB1","IFRD1","ITGA1","ITGB1","JAM3","JUN","LAMA1","LAMB1","LGI1","LRP1","LRP2","LRP4","LZTS1","MAP2","NCAM1","NDN (ENSG00000182636)","NECTIN1","NEFL","NGFR","NPTN","NRP2…
GO:0007409	9	axonogenesis	44	493	15.6325	6.86539e-10	1.39505e-07	["ENSG00000006652","ENSG00000011201","ENSG00000064300","ENSG00000075213","ENSG00000077254","ENSG00000078018","ENSG00000082684","ENSG00000094631","ENSG00000101680","ENSG00000106278","ENSG00000106571","ENSG00000108231","ENSG00000110400","ENSG00000111962","ENSG00000118257","ENSG00000118785","ENSG00000123384","ENSG00000125848","ENSG00000129116","ENSG00000132670","ENSG00000134569","ENSG00000141736","E…	["ALCAM","ANOS1","B3GNT2","BCL2","BSG","CDH2","CRABP2","DPYSL5","DRAXIN","EFNA5","EPHA2","ERBB2","EXT1","FLRT3","GAP43","GLI3","HDAC6","IFRD1","ITGB1","LAMA1","LGI1","LRP1","LRP4","MAP2","NCAM1","NDN (ENSG00000182636)","NECTIN1","NEFL","NGFR","NPTN","NRP2","PALLD","PTPRA","PTPRZ1","SEMA3A","SEMA5B","SLC9A6","SPP1","SPTBN2","THY1","TMEFF1","TSKU","USP33","UST"]
GO:0051641	3	cellular localization	180	3758	119.162	1.26678e-09	2.45152e-07	["ENSG00000000457","ENSG00000001561","ENSG00000003056","ENSG00000005893","ENSG00000006712","ENSG00000008952","ENSG00000025796","ENSG00000026508","ENSG00000030582","ENSG00000033627","ENSG00000034053","ENSG00000036054","ENSG00000047932","ENSG00000049860","ENSG00000059804","ENSG00000063176","ENSG00000064300","ENSG00000065308","ENSG00000069849","ENSG00000071537","ENSG00000071553","ENSG00000076716","E…	["ABCA1","ABCD1","ANK2","ANP32A","ANP32B","ANXA3","ANXA5","APBA2 (ENSG00000034053)","APLP2","ARL6IP1","ARMCX3","ARSB","ASAH1","ATAD3B","ATG9A","ATP1B1","ATP1B3","ATP6AP1","ATP6V0A1","ATRX","BCL2","BSG","BST2","C6orf120","CACNA2D1","CACNB3","CALR","CAMK1","CD44","CD47","CD63","CDH2","CEP76","CLN3","CLN5","CLU","CNPY4","CPE","CRB3","CREG1","CTDNEP1 (ENSG00000175826)","DKC1","DMD","DNAJC3","DNLZ","D…
GO:0048858	6	cell projection morphogenesis	54	703	22.2913	1.8594e-09	3.43482e-07	["ENSG00000006652","ENSG00000011201","ENSG00000026508","ENSG00000046889","ENSG00000061337","ENSG00000064300","ENSG00000075213","ENSG00000077254","ENSG00000078018","ENSG00000081479","ENSG00000082684","ENSG00000094631","ENSG00000101680","ENSG00000106278","ENSG00000106460","ENSG00000106571","ENSG00000108231","ENSG00000110400","ENSG00000110911","ENSG00000111962","ENSG00000118257","ENSG00000118785","E…	["ALCAM","ANOS1","B3GNT2","BCL2","BSG","CD44","CDH2","CRABP2","DPYSL5","DRAXIN","EFNA5","EPHA2","ERBB2","EXT1","FLRT3","GAP43","GLI3","HDAC6","IFRD1","ITGA1","ITGB1","LAMA1","LGI1","LRP1","LRP2","LRP4","LZTS1","MAP2","NCAM1","NDN (ENSG00000182636)","NECTIN1","NEFL","NES","NGFR","NPTN","NRP2","PALLD","PREX2","PTPRA","PTPRZ1","SDC2","SEMA3A","SEMA5B","SLC11A2","SLC9A6","SPP1","SPTBN2","THY1","TMEFF…
GO:0032502	2	developmental process	292	6993	221.74	2.11704e-09	3.74071e-07	["ENSG00000000457","ENSG00000004866","ENSG00000006652","ENSG00000006712","ENSG00000007392","ENSG00000007402","ENSG00000011201","ENSG00000015479","ENSG00000025796","ENSG00000026025","ENSG00000026508","ENSG00000027697","ENSG00000030582","ENSG00000033170","ENSG00000034053","ENSG00000036054","ENSG00000038427","ENSG00000041982","ENSG00000046889","ENSG00000047932","ENSG00000049860","ENSG00000057252","E…	["ABCA1","ABCD1","ACP2","ACVR2A","ACVR2B","ADAM17","ADCY6","ADGRG2","ADGRL2","AFF4","ALCAM","ALPL","AMOTL2","ANK2","ANKRD11","ANOS1","ANP32B","ANXA1","ANXA3","APBA2 (ENSG00000034053)","ARG2","ARSB","ASAH1","ATP6AP1","ATRN","ATRX","B3GNT2","BCL2","BSG","BTRC","C1GALT1C1 (ENSG00000171155)","CA2","CACNA2D2","CACTIN","CADM1","CALR","CAMK1","CD44","CD46","CD63","CDH2","CDH6","CDK4","CEMIP2","CFDP1","C…
GO:0006397	8	mRNA processing	47	572	18.1375	2.65046e-09	4.48811e-07	["ENSG00000006712","ENSG00000007392","ENSG00000008128","ENSG00000054118","ENSG00000070495","ENSG00000074356","ENSG00000083896","ENSG00000092199","ENSG00000100650","ENSG00000100941","ENSG00000102241","ENSG00000102317","ENSG00000104859","ENSG00000105298","ENSG00000108848","ENSG00000110844","ENSG00000112739","ENSG00000115875","ENSG00000116350","ENSG00000122257","ENSG00000124193","ENSG00000124380","E…	["ARL6IP4","CACTIN","CDK11A","CIR1","CLASRP","CTR9","CWC22","DDX46","GTF2F1","HNRNPC","HTATSF1","IWS1","JMJD6","LEO1","LUC7L","LUC7L3","MFAP1","NCBP3","PAF1","PNN","PRPF38A","PRPF38B","PRPF40B","PRPF4B","PSIP1","RBBP6","RBM3","RBMX2","RNPS1","RSRC1","SNRNP27","SNRNP48","SRSF1","SRSF12","SRSF2","SRSF4","SRSF5","SRSF6","SRSF7","SUPT5H","THRAP3","TRA2A","TRA2B","UPF3B","YTHDC1 (ENSG00000083896)","ZR…
GO:1903510	7	mucopolysaccharide metabolic process	19	114	3.61481	3.07659e-09	5.0013e-07	["ENSG00000026508","ENSG00000038427","ENSG00000049860","ENSG00000070614","ENSG00000103044","ENSG00000111962","ENSG00000113273","ENSG00000121578","ENSG00000131873","ENSG00000135048","ENSG00000135677","ENSG00000136213","ENSG00000137193","ENSG00000138685","ENSG00000147119","ENSG00000170340","ENSG00000175040","ENSG00000176022","ENSG00000183196"]	["ARSB","B3GALT6","B3GNT2","B4GALT4","CD44","CEMIP2","CHST12","CHST2","CHST6","CHST7","CHSY1","FGF2","GNS","HAS3","HEXB","NDST1","PIM1","UST","VCAN"]
GO:0030182	5	neuron differentiation	88	1459	46.2632	3.26335e-09	5.10087e-07	["ENSG00000000457","ENSG00000006652","ENSG00000011201","ENSG00000026025","ENSG00000030582","ENSG00000036054","ENSG00000041982","ENSG00000046889","ENSG00000061337","ENSG00000064300","ENSG00000075213","ENSG00000075290","ENSG00000077254","ENSG00000077782","ENSG00000078018","ENSG00000081479","ENSG00000082684","ENSG00000089116","ENSG00000091136","ENSG00000094631","ENSG00000101384","ENSG00000101680","E…	["ADCY6","ALCAM","ANOS1","ARSB","B3GNT2","BCL2","BSG","CALR","CAMK1","CDH2","CLN5","CRABP2","DPYSL5","DRAXIN","EFNA5","ENC1","EPHA2","ERBB2","EXT1","FGFR1","FLRT3","GAP43","GBA (ENSG00000177628)","GLI3","GRN","HDAC2","HDAC6","HDGFL3","HMGB1","ID3 (ENSG00000117318)","IFRD1","IRX1","ITGA1","ITGB1","JAG1","JAM3","JUN","LAMA1","LAMB1","LGI1","LHX5","LRP1","LRP2","LRP4","LZTS1","MAP2","NCAM1","NDN (EN…
GO:0048667	6	cell morphogenesis involved in neuron differentiation	49	617	19.5644	3.69547e-09	5.48122e-07	["ENSG00000006652","ENSG00000011201","ENSG00000046889","ENSG00000061337","ENSG00000064300","ENSG00000075213","ENSG00000077254","ENSG00000078018","ENSG00000082684","ENSG00000094631","ENSG00000101680","ENSG00000106278","ENSG00000106460","ENSG00000106571","ENSG00000108231","ENSG00000110400","ENSG00000110911","ENSG00000111962","ENSG00000118257","ENSG00000118785","ENSG00000123384","ENSG00000125848","E…	["ALCAM","ANOS1","B3GNT2","BCL2","BSG","CDH2","CRABP2","DPYSL5","DRAXIN","EFNA5","EPHA2","ERBB2","EXT1","FLRT3","GAP43","GLI3","HDAC6","IFRD1","ITGB1","LAMA1","LGI1","LRP1","LRP4","LZTS1","MAP2","NCAM1","NDN (ENSG00000182636)","NECTIN1","NEFL","NGFR","NPTN","NRP2","PALLD","PREX2","PTPRA","PTPRZ1","SDC2","SEMA3A","SEMA5B","SLC11A2","SLC9A6","SPP1","SPTBN2","THY1","TMEFF1","TMEM106B","TSKU","USP33"…
GO:0098739	4	import across plasma membrane	21	141	4.47095	3.77643e-09	5.48122e-07	["ENSG00000059804","ENSG00000064651","ENSG00000069849","ENSG00000081479","ENSG00000104635","ENSG00000105281","ENSG00000117394","ENSG00000131389","ENSG00000136868","ENSG00000138074","ENSG00000139514","ENSG00000140199","ENSG00000143153","ENSG00000146828","ENSG00000150093","ENSG00000151012","ENSG00000153956","ENSG00000170385","ENSG00000170540","ENSG00000173638","ENSG00000198689"]	["ARL6IP1","ATP1B1","ATP1B3","CACNA2D1","ITGB1","LRP2","SLC12A2","SLC12A6","SLC12A9","SLC19A1","SLC1A5","SLC2A1","SLC2A3","SLC30A1","SLC31A1","SLC39A14","SLC5A6","SLC6A6","SLC7A1","SLC7A11","SLC9A6"]
GO:0120039	7	plasma membrane bounded cell projection morphogenesis	53	699	22.1645	4.14966e-09	5.7532e-07	["ENSG00000006652","ENSG00000011201","ENSG00000026508","ENSG00000046889","ENSG00000061337","ENSG00000064300","ENSG00000075213","ENSG00000077254","ENSG00000078018","ENSG00000081479","ENSG00000082684","ENSG00000094631","ENSG00000101680","ENSG00000106278","ENSG00000106460","ENSG00000106571","ENSG00000108231","ENSG00000110400","ENSG00000110911","ENSG00000111962","ENSG00000118257","ENSG00000118785","E…	["ALCAM","ANOS1","B3GNT2","BCL2","BSG","CD44","CDH2","CRABP2","DPYSL5","DRAXIN","EFNA5","EPHA2","ERBB2","EXT1","FLRT3","GAP43","GLI3","HDAC6","IFRD1","ITGA1","ITGB1","LAMA1","LGI1","LRP1","LRP2","LRP4","LZTS1","MAP2","NCAM1","NDN (ENSG00000182636)","NECTIN1","NEFL","NGFR","NPTN","NRP2","PALLD","PREX2","PTPRA","PTPRZ1","SDC2","SEMA3A","SEMA5B","SLC11A2","SLC9A6","SPP1","SPTBN2","THY1","TMEFF1","TM…
GO:0007417	5	central nervous system development	72	1103	34.9749	4.24695e-09	5.7532e-07	["ENSG00000000457","ENSG00000026025","ENSG00000027697","ENSG00000030582","ENSG00000036054","ENSG00000038427","ENSG00000063176","ENSG00000064300","ENSG00000070614","ENSG00000075213","ENSG00000077782","ENSG00000078018","ENSG00000078808","ENSG00000081479","ENSG00000085224","ENSG00000088812","ENSG00000089116","ENSG00000091136","ENSG00000092445","ENSG00000099284","ENSG00000102805","ENSG00000106278","E…	["ADGRL2","ANP32B","ANXA3","ARSB","ATRN","ATRX","BCL2","CDH2","CLN5","CLU","DRAXIN","ERBB2","EXT1","FABP7","FANCD2","FGFR1","FUT10","GLI3","GRN","HAPLN1","HDAC2","ID3 (ENSG00000117318)","IFNGR1","INA","ITGB1","LAMB1","LDLR","LHX5","LRP1","LRP2","MACROH2A2","MAP2","NAV2","NCOA6","NCSTN","NDN (ENSG00000182636)","NDST1","NEFL","NES","NGFR","NRP2","ODAD2","OTX1","PKD2","POMK","PPP1R17","PPP1R9B","PSA…
GO:0032990	5	cell part morphogenesis	54	724	22.9572	5.21106e-09	6.83154e-07	["ENSG00000006652","ENSG00000011201","ENSG00000026508","ENSG00000046889","ENSG00000061337","ENSG00000064300","ENSG00000075213","ENSG00000077254","ENSG00000078018","ENSG00000081479","ENSG00000082684","ENSG00000094631","ENSG00000101680","ENSG00000106278","ENSG00000106460","ENSG00000106571","ENSG00000108231","ENSG00000110400","ENSG00000110911","ENSG00000111962","ENSG00000118257","ENSG00000118785","E…	["ALCAM","ANOS1","B3GNT2","BCL2","BSG","CD44","CDH2","CRABP2","DPYSL5","DRAXIN","EFNA5","EPHA2","ERBB2","EXT1","FLRT3","GAP43","GLI3","HDAC6","IFRD1","ITGA1","ITGB1","LAMA1","LGI1","LRP1","LRP2","LRP4","LZTS1","MAP2","NCAM1","NDN (ENSG00000182636)","NECTIN1","NEFL","NES","NGFR","NPTN","NRP2","PALLD","PREX2","PTPRA","PTPRZ1","SDC2","SEMA3A","SEMA5B","SLC11A2","SLC9A6","SPP1","SPTBN2","THY1","TMEFF…
GO:0048812	8	neuron projection morphogenesis	52	685	21.7206	5.63028e-09	7.14194e-07	["ENSG00000006652","ENSG00000011201","ENSG00000046889","ENSG00000061337","ENSG00000064300","ENSG00000075213","ENSG00000077254","ENSG00000078018","ENSG00000081479","ENSG00000082684","ENSG00000094631","ENSG00000101680","ENSG00000106278","ENSG00000106460","ENSG00000106571","ENSG00000108231","ENSG00000110400","ENSG00000110911","ENSG00000111962","ENSG00000118257","ENSG00000118785","ENSG00000123384","E…	["ALCAM","ANOS1","B3GNT2","BCL2","BSG","CDH2","CRABP2","DPYSL5","DRAXIN","EFNA5","EPHA2","ERBB2","EXT1","FLRT3","GAP43","GLI3","HDAC6","IFRD1","ITGA1","ITGB1","LAMA1","LGI1","LRP1","LRP2","LRP4","LZTS1","MAP2","NCAM1","NDN (ENSG00000182636)","NECTIN1","NEFL","NGFR","NPTN","NRP2","PALLD","PREX2","PTPRA","PTPRZ1","SDC2","SEMA3A","SEMA5B","SLC11A2","SLC9A6","SPP1","SPTBN2","THY1","TMEFF1","TMEM106B"…
GO:0009100	5	glycoprotein metabolic process	39	435	13.7933	5.79931e-09	7.14194e-07	["ENSG00000033170","ENSG00000038427","ENSG00000049860","ENSG00000057252","ENSG00000070614","ENSG00000071537","ENSG00000073849","ENSG00000100417","ENSG00000109323","ENSG00000111962","ENSG00000113273","ENSG00000121578","ENSG00000130714","ENSG00000131873","ENSG00000136213","ENSG00000141458","ENSG00000147119","ENSG00000151233","ENSG00000156162","ENSG00000162736","ENSG00000163389","ENSG00000169255","E…	["AATF (ENSG00000275700)","ARSB","B3GALNT1","B3GALT6","B3GLCT","B3GNT2","B4GALT4","BCL2","C1GALT1C1 (ENSG00000171155)","CHST12","CHST7","CHSY1","DPY19L3","DPY19L4","EXT1","FUT10","FUT11","FUT8","GAL3ST3","GXYLT1","HEXB","HS6ST2","MAN2A2","MANBA","NCSTN","NDST1","NPC1","PMM1","POFUT2","POGLUT1","POGLUT3","POMK","POMT1","SEL1L","SGSH","SOAT1","ST6GAL1","UST","VCAN"]
GO:0048699	6	generation of neurons	94	1629	51.6537	8.08452e-09	9.66338e-07	["ENSG00000000457","ENSG00000006652","ENSG00000011201","ENSG00000026025","ENSG00000030582","ENSG00000036054","ENSG00000041982","ENSG00000046889","ENSG00000061337","ENSG00000064300","ENSG00000075213","ENSG00000075290","ENSG00000077254","ENSG00000077782","ENSG00000078018","ENSG00000081479","ENSG00000082684","ENSG00000089116","ENSG00000091136","ENSG00000094631","ENSG00000101384","ENSG00000101680","E…	["ADCY6","ALCAM","ANOS1","ARSB","B3GNT2","BCL2","BSG","CALR","CAMK1","CDH2","CLN5","CRABP2","DPYSL5","DRAXIN","EFNA5","ENC1","EPHA2","ERBB2","EXT1","FGFR1","FLRT3","GAP43","GBA (ENSG00000177628)","GLI3","GRN","HDAC2","HDAC6","HDGFL3","HMGB1","HMGB2","ID3 (ENSG00000117318)","IFRD1","IRX1","ITGA1","ITGB1","JAG1","JAM3","JUN","LAMA1","LAMB1","LDLR","LGI1","LHX5","LRP1","LRP2","LRP4","LZTS1","MAP2","…
GO:0071840	3	cellular component organization or biogenesis	291	7047	223.452	8.38276e-09	9.73358e-07	["ENSG00000003056","ENSG00000004866","ENSG00000005893","ENSG00000006652","ENSG00000006712","ENSG00000007392","ENSG00000007402","ENSG00000008128","ENSG00000011021","ENSG00000011201","ENSG00000026025","ENSG00000026508","ENSG00000030582","ENSG00000033627","ENSG00000036054","ENSG00000038427","ENSG00000041982","ENSG00000046889","ENSG00000047932","ENSG00000049860","ENSG00000052841","ENSG00000054793","E…	["AATF (ENSG00000275700)","ABCA1","ABCD1","ACP2","ADAM17","ADCY6","ALCAM","AMOTL2","ANK2","ANOS1","ANP32B","ANP32E","ANXA1","ARHGAP28","ARL6IP1","ARSB","ATAD3B","ATG9A","ATP1B1","ATP6V0A1","ATP9A","ATRX","B3GNT2","BAZ2B","BCL2","BRF2","BRMS1","BRMS1L","BSG","BST2","CACNA2D2","CACNB3","CACNB4","CADM1","CALR","CAMK1","CAPN6","CD44","CD47","CD63","CDH2","CDH6","CDK11A","CDK4","CEP76","CHD1","CHD2","…
GO:0051179	2	localization	301	7369	233.662	1.13974e-08	1.28664e-06	["ENSG00000000457","ENSG00000001561","ENSG00000003056","ENSG00000005893","ENSG00000006712","ENSG00000007402","ENSG00000008952","ENSG00000011021","ENSG00000011677","ENSG00000025796","ENSG00000026508","ENSG00000027697","ENSG00000029364","ENSG00000030582","ENSG00000033170","ENSG00000033627","ENSG00000034053","ENSG00000036054","ENSG00000047932","ENSG00000049860","ENSG00000050393","ENSG00000054793","E…	["ABCA1","ABCB10","ABCC10","ABCD1","ABCF1 (ENSG00000204574)","ACVR2B","ADAM17","AHNAK","AMOTL2","ANK2","ANP32A","ANP32B","ANXA1","ANXA3","ANXA5","APBA2 (ENSG00000034053)","APLP2","ARG2","ARL6IP1","ARMCX3","ARSB","ASAH1","ATAD3B","ATG9A","ATP13A3","ATP1B1","ATP1B3","ATP6AP1","ATP6V0A1","ATP9A","ATRX","BCL2","BSG","BST2","C6orf120","CA2","CACNA2D1","CACNA2D2","CACNB3","CACNB4","CADM1","CALR","CAMK1…
GO:0009101	6	glycoprotein biosynthetic process	34	356	11.2883	1.17142e-08	1.28667e-06	["ENSG00000033170","ENSG00000038427","ENSG00000057252","ENSG00000070614","ENSG00000073849","ENSG00000100417","ENSG00000111962","ENSG00000121578","ENSG00000130714","ENSG00000131873","ENSG00000136213","ENSG00000141458","ENSG00000147119","ENSG00000151233","ENSG00000156162","ENSG00000162736","ENSG00000163389","ENSG00000169255","ENSG00000170340","ENSG00000171004","ENSG00000171155","ENSG00000171791","E…	["AATF (ENSG00000275700)","B3GALNT1","B3GALT6","B3GLCT","B3GNT2","B4GALT4","BCL2","C1GALT1C1 (ENSG00000171155)","CHST12","CHST7","CHSY1","DPY19L3","DPY19L4","EXT1","FUT10","FUT11","FUT8","GAL3ST3","GXYLT1","HS6ST2","MAN2A2","NCSTN","NDST1","NPC1","PMM1","POFUT2","POGLUT1","POGLUT3","POMK","POMT1","SOAT1","ST6GAL1","UST","VCAN"]
GO:0006024	7	glycosaminoglycan biosynthetic process	18	112	3.55139	1.44796e-08	1.54855e-06	["ENSG00000038427","ENSG00000070614","ENSG00000076716","ENSG00000103044","ENSG00000111962","ENSG00000121578","ENSG00000124145","ENSG00000131873","ENSG00000136213","ENSG00000147119","ENSG00000147257","ENSG00000169439","ENSG00000170340","ENSG00000171004","ENSG00000175040","ENSG00000176022","ENSG00000182197","ENSG00000183196"]	["B3GALT6","B3GNT2","B4GALT4","CHST12","CHST2","CHST6","CHST7","CHSY1","EXT1","GPC3","GPC4","HAS3","HS6ST2","NDST1","SDC2","SDC4","UST","VCAN"]
GO:0010033	4	response to organic substance	170	3625	114.945	2.19954e-08	2.29204e-06	["ENSG00000005206","ENSG00000006712","ENSG00000011201","ENSG00000026025","ENSG00000026508","ENSG00000027697","ENSG00000029363","ENSG00000033170","ENSG00000033627","ENSG00000041982","ENSG00000063176","ENSG00000064300","ENSG00000064651","ENSG00000067113","ENSG00000069275","ENSG00000070614","ENSG00000071537","ENSG00000071553","ENSG00000073060","ENSG00000075290","ENSG00000077782","ENSG00000078018","E…	["ABCA1","ACVR2A","ACVR2B","ADAM17","ADCY6","ALPL","ANK2","ANOS1","ANXA1","ANXA3","ANXA5","ARSB","ASAH1","ATP6AP1","ATP6V0A1","ATRX","B3GNT2","BCL2","BCLAF1","BSG","BST2","BTRC","CA2","CACNA2D1","CACTIN","CALR","CD44","CD47","CD63","CDK4","CHKA","CLK2 (ENSG00000176444)","CLU","CNTFR","COL6A2","CRB2","CTR9","CXXC1","DAPK1","DNAJC3","EFNA5","EIF2AK3","ENPP1","EPHA2","EPM2AIP1","ERBB2","FGF2","FGFR1…
GO:0016043	4	cellular component organization	282	6840	216.888	2.30057e-08	2.33737e-06	["ENSG00000003056","ENSG00000004866","ENSG00000005893","ENSG00000006652","ENSG00000006712","ENSG00000007392","ENSG00000007402","ENSG00000008128","ENSG00000011021","ENSG00000011201","ENSG00000026025","ENSG00000026508","ENSG00000030582","ENSG00000033627","ENSG00000036054","ENSG00000038427","ENSG00000041982","ENSG00000046889","ENSG00000047932","ENSG00000049860","ENSG00000052841","ENSG00000054793","E…	["ABCA1","ABCD1","ACP2","ADAM17","ADCY6","ALCAM","AMOTL2","ANK2","ANOS1","ANP32B","ANP32E","ANXA1","ARHGAP28","ARL6IP1","ARSB","ATAD3B","ATG9A","ATP1B1","ATP6V0A1","ATP9A","ATRX","B3GNT2","BAZ2B","BCL2","BRF2","BRMS1","BRMS1L","BSG","BST2","CACNA2D2","CACNB3","CACNB4","CADM1","CALR","CAMK1","CAPN6","CD44","CD47","CD63","CDH2","CDH6","CDK11A","CDK4","CEP76","CHD1","CHD2","CLCN6","CLN3","CLN5","CLU…
GO:0006023	6	aminoglycan biosynthetic process	18	117	3.70993	2.92714e-08	2.90144e-06	["ENSG00000038427","ENSG00000070614","ENSG00000076716","ENSG00000103044","ENSG00000111962","ENSG00000121578","ENSG00000124145","ENSG00000131873","ENSG00000136213","ENSG00000147119","ENSG00000147257","ENSG00000169439","ENSG00000170340","ENSG00000171004","ENSG00000175040","ENSG00000176022","ENSG00000182197","ENSG00000183196"]	["B3GALT6","B3GNT2","B4GALT4","CHST12","CHST2","CHST6","CHST7","CHSY1","EXT1","GPC3","GPC4","HAS3","HS6ST2","NDST1","SDC2","SDC4","UST","VCAN"]
GO:0006928	3	movement of cell or subcellular component	120	2322	73.6279	3.15959e-08	3.05728e-06	["ENSG00000000457","ENSG00000011201","ENSG00000026025","ENSG00000026508","ENSG00000030582","ENSG00000033170","ENSG00000049860","ENSG00000064300","ENSG00000064651","ENSG00000069849","ENSG00000073060","ENSG00000075213","ENSG00000076706","ENSG00000076716","ENSG00000077254","ENSG00000077782","ENSG00000077942","ENSG00000078018","ENSG00000080709","ENSG00000082684","ENSG00000091136","ENSG00000092445","E…	["ADAM17","ALCAM","AMOTL2","ANK2","ANOS1","ANXA1","ANXA3","ARSB","ATP1B1","ATP1B3","B3GNT2","BCL2","BSG","BST2","CACNA2D1","CALR","CAPN7","CD44","CD47","CD63","CD99L2","CDH2","CLN3","CRB2","DES","DMD","DPYSL5","DRAXIN","EFNA5","EMC10","EPHA2","ERBB2","EXT1","FAM83H (ENSG00000180921)","FBLN1","FGF2","FGFR1","FLRT3","FOXP1","FUT10","FUT8","GAP43","GJC1","GLI3","GPC3","GPC4","GRN","HDAC6","HEXB","HM…
GO:0098657	5	import into cell	25	221	7.00765	3.95649e-08	3.73935e-06	["ENSG00000059804","ENSG00000064651","ENSG00000069849","ENSG00000081479","ENSG00000104635","ENSG00000105281","ENSG00000110911","ENSG00000111371","ENSG00000112759","ENSG00000117394","ENSG00000136827","ENSG00000136868","ENSG00000138074","ENSG00000139514","ENSG00000140199","ENSG00000143153","ENSG00000146828","ENSG00000150093","ENSG00000151012","ENSG00000153956","ENSG00000170385","ENSG00000170540","E…	["ARL6IP1","ATP1B1","ATP1B3","CACNA2D1","ITGB1","LRP2","SLC11A2","SLC12A2","SLC12A6","SLC12A9","SLC19A1","SLC1A5","SLC29A1","SLC2A1","SLC2A3","SLC30A1","SLC31A1","SLC38A1","SLC39A14","SLC5A6","SLC6A9","SLC7A1","SLC7A11","SLC9A6","TOR1A"]
GO:0040007	2	growth	66	1032	32.7235	4.36483e-08	4.03152e-06	["ENSG00000006652","ENSG00000007402","ENSG00000008128","ENSG00000034053","ENSG00000041982","ENSG00000063176","ENSG00000075213","ENSG00000077782","ENSG00000078018","ENSG00000080503","ENSG00000082684","ENSG00000085224","ENSG00000088812","ENSG00000094631","ENSG00000100916","ENSG00000106571","ENSG00000108231","ENSG00000108819","ENSG00000111799","ENSG00000114739","ENSG00000118257","ENSG00000118785","E…	["ACVR2B","ADAM17","ALCAM","ANKRD11","ANXA1","APBA2 (ENSG00000034053)","ATRN","ATRX","BCL2","BRMS1L","BST2","CACNA2D2","CDK11A","CDK4","COL12A1","COL6A2","CRABP2","CREG1","CTR9","DIPK2A","DRAXIN","EFNA5","ENPP1","ERBB2","FGF2","FGFR1","FLRT3","FRZB","GAP43","GLI3","GPAM","GPC3","HDAC6","HDGFL2","HMGA2","IFRD1","INSR","ITGB1","LGI1","LRP1","LRP4","MAP2","MSX2","NDN (ENSG00000182636)","NME6","NRP2"…
GO:0048513	4	animal organ development	179	3913	124.077	4.89556e-08	4.42123e-06	["ENSG00000000457","ENSG00000006712","ENSG00000007392","ENSG00000015479","ENSG00000025796","ENSG00000026025","ENSG00000026508","ENSG00000036054","ENSG00000041982","ENSG00000063176","ENSG00000064300","ENSG00000070495","ENSG00000070614","ENSG00000071553","ENSG00000075213","ENSG00000076716","ENSG00000077782","ENSG00000078114","ENSG00000078808","ENSG00000081087","ENSG00000081181","ENSG00000081479","E…	["ACVR2A","ACVR2B","ADAM17","ADGRL2","ALPL","ANK2","ANKRD11","ANP32B","ANXA1","ANXA3","ARG2","ASAH1","ATP6AP1","ATRN","ATRX","BCL2","BSG","BTRC","CA2","CALR","CD44","CD46","CDH2","CDK4","CHD2","CHSY1","CLN5","CNTFR","COL12A1","COL6A2","CPE","CRB2","CTR9","DIPK2A","DMD","DRAXIN","ECE1","EIF2AK3","ENPP1","EPHA2","ERBB2","ESCO2","EXT1","FABP7","FAM83H (ENSG00000180921)","FANCD2","FGF2","FGFR1","FLRT…
GO:0050684	7	regulation of mRNA processing	21	163	5.16854	5.16129e-08	4.52571e-06	["ENSG00000006712","ENSG00000008128","ENSG00000054118","ENSG00000070495","ENSG00000083896","ENSG00000100650","ENSG00000102317","ENSG00000115875","ENSG00000116350","ENSG00000124193","ENSG00000136450","ENSG00000136527","ENSG00000154548","ENSG00000161547","ENSG00000163166","ENSG00000163510","ENSG00000164548","ENSG00000166477","ENSG00000196235","ENSG00000198730","ENSG00000205937"]	["CDK11A","CTR9","CWC22","IWS1","JMJD6","LEO1","PAF1","RBM3","RNPS1","SRSF1","SRSF12","SRSF2","SRSF4","SRSF5","SRSF6","SRSF7","SUPT5H","THRAP3","TRA2A","TRA2B","YTHDC1 (ENSG00000083896)"]
GO:0009888	4	tissue development	116	2241	71.0595	5.23397e-08	4.52571e-06	["ENSG00000006652","ENSG00000006712","ENSG00000007392","ENSG00000026025","ENSG00000026508","ENSG00000041982","ENSG00000064300","ENSG00000075213","ENSG00000076716","ENSG00000077782","ENSG00000078114","ENSG00000081181","ENSG00000081479","ENSG00000085224","ENSG00000088812","ENSG00000091136","ENSG00000099284","ENSG00000101384","ENSG00000101680","ENSG00000102265","ENSG00000103035","ENSG00000104267","E…	["ACVR2A","ACVR2B","ADAM17","ALPL","ANXA1","ARG2","ASAH1","ATRN","ATRX","BCL2","BSG","BTRC","CA2","CALR","CD44","CDH2","CDK4","CHSY1","COL12A1","COL6A2","CRABP2","CRB2","CTDNEP1 (ENSG00000175826)","CTR9","DIPK2A","EIF2AK3","ENPP1","EPHA2","EXT1","FAM83H (ENSG00000180921)","FGF2","FGFR1","FLRT3","FOXP1","FRZB","GAP43","GJC1","GLI3","GPC3","GPC4","GREB1L","HDAC2","HMGA2","ID3 (ENSG00000117318)","IF…
GO:0000377	10	RNA splicing, via transesterification reactions with bulged adenosine as nucleophile	34	381	12.0811	6.24965e-08	5.11684e-06	["ENSG00000007392","ENSG00000054118","ENSG00000070495","ENSG00000083896","ENSG00000092199","ENSG00000100650","ENSG00000100941","ENSG00000102241","ENSG00000102317","ENSG00000105298","ENSG00000108848","ENSG00000110844","ENSG00000112739","ENSG00000115875","ENSG00000116350","ENSG00000124193","ENSG00000124380","ENSG00000125351","ENSG00000125651","ENSG00000134597","ENSG00000134748","ENSG00000136450","E…	["CACTIN","CWC22","DDX46","GTF2F1","HNRNPC","HTATSF1","JMJD6","LUC7L","LUC7L3","MFAP1","PNN","PRPF38A","PRPF40B","PRPF4B","PSIP1","RBM3","RBMX2","RNPS1","RSRC1","SNRNP27","SNRNP48","SRSF1","SRSF12","SRSF2","SRSF4","SRSF5","SRSF6","SRSF7","THRAP3","TRA2A","TRA2B","UPF3B","YTHDC1 (ENSG00000083896)","ZRSR2"]
GO:0000398	9	mRNA splicing, via spliceosome	34	381	12.0811	6.24965e-08	5.11684e-06	["ENSG00000007392","ENSG00000054118","ENSG00000070495","ENSG00000083896","ENSG00000092199","ENSG00000100650","ENSG00000100941","ENSG00000102241","ENSG00000102317","ENSG00000105298","ENSG00000108848","ENSG00000110844","ENSG00000112739","ENSG00000115875","ENSG00000116350","ENSG00000124193","ENSG00000124380","ENSG00000125351","ENSG00000125651","ENSG00000134597","ENSG00000134748","ENSG00000136450","E…	["CACTIN","CWC22","DDX46","GTF2F1","HNRNPC","HTATSF1","JMJD6","LUC7L","LUC7L3","MFAP1","PNN","PRPF38A","PRPF40B","PRPF4B","PSIP1","RBM3","RBMX2","RNPS1","RSRC1","SNRNP27","SNRNP48","SRSF1","SRSF12","SRSF2","SRSF4","SRSF5","SRSF6","SRSF7","THRAP3","TRA2A","TRA2B","UPF3B","YTHDC1 (ENSG00000083896)","ZRSR2"]
GO:0045292	10	mRNA cis splicing, via spliceosome	10	34	1.0781	6.29532e-08	5.11684e-06	["ENSG00000100650","ENSG00000105298","ENSG00000110844","ENSG00000115875","ENSG00000116350","ENSG00000124193","ENSG00000136450","ENSG00000154548","ENSG00000161547","ENSG00000164985"]	["CACTIN","PRPF40B","PSIP1","SRSF1","SRSF12","SRSF2","SRSF4","SRSF5","SRSF6","SRSF7"]
GO:0032989	4	cellular component morphogenesis	56	823	26.0964	6.49667e-08	5.17695e-06	["ENSG00000006652","ENSG00000011201","ENSG00000026508","ENSG00000046889","ENSG00000061337","ENSG00000064300","ENSG00000075213","ENSG00000077254","ENSG00000078018","ENSG00000078114","ENSG00000081479","ENSG00000082684","ENSG00000094631","ENSG00000101680","ENSG00000106278","ENSG00000106460","ENSG00000106571","ENSG00000108231","ENSG00000110400","ENSG00000110911","ENSG00000111962","ENSG00000118257","E…	["ALCAM","ANK2","ANOS1","B3GNT2","BCL2","BSG","CD44","CDH2","CRABP2","DPYSL5","DRAXIN","EFNA5","EPHA2","ERBB2","EXT1","FLRT3","GAP43","GLI3","HDAC6","IFRD1","ITGA1","ITGB1","LAMA1","LGI1","LRP1","LRP2","LRP4","LZTS1","MAP2","NCAM1","NDN (ENSG00000182636)","NEBL","NECTIN1","NEFL","NES","NGFR","NPTN","NRP2","PALLD","PREX2","PTPRA","PTPRZ1","SDC2","SEMA3A","SEMA5B","SLC11A2","SLC9A6","SPP1","SPTBN2"…
GO:0000375	9	RNA splicing, via transesterification reactions	34	384	12.1762	7.55498e-08	5.90451e-06	["ENSG00000007392","ENSG00000054118","ENSG00000070495","ENSG00000083896","ENSG00000092199","ENSG00000100650","ENSG00000100941","ENSG00000102241","ENSG00000102317","ENSG00000105298","ENSG00000108848","ENSG00000110844","ENSG00000112739","ENSG00000115875","ENSG00000116350","ENSG00000124193","ENSG00000124380","ENSG00000125351","ENSG00000125651","ENSG00000134597","ENSG00000134748","ENSG00000136450","E…	["CACTIN","CWC22","DDX46","GTF2F1","HNRNPC","HTATSF1","JMJD6","LUC7L","LUC7L3","MFAP1","PNN","PRPF38A","PRPF40B","PRPF4B","PSIP1","RBM3","RBMX2","RNPS1","RSRC1","SNRNP27","SNRNP48","SRSF1","SRSF12","SRSF2","SRSF4","SRSF5","SRSF6","SRSF7","THRAP3","TRA2A","TRA2B","UPF3B","YTHDC1 (ENSG00000083896)","ZRSR2"]
GO:1901137	5	carbohydrate derivative biosynthetic process	50	705	22.3547	9.67875e-08	7.42159e-06	["ENSG00000007541","ENSG00000033170","ENSG00000038427","ENSG00000057252","ENSG00000063176","ENSG00000070614","ENSG00000073849","ENSG00000076716","ENSG00000099194","ENSG00000100417","ENSG00000103044","ENSG00000111962","ENSG00000115652","ENSG00000121578","ENSG00000124145","ENSG00000130714","ENSG00000131873","ENSG00000136213","ENSG00000141458","ENSG00000147119","ENSG00000147257","ENSG00000151233","E…	["AATF (ENSG00000275700)","ADCY6","B3GALNT1","B3GALT6","B3GLCT","B3GNT2","B4GALT4","BCL2","C1GALT1C1 (ENSG00000171155)","CHST12","CHST2","CHST6","CHST7","CHSY1","DPY19L3","DPY19L4","EXT1","FUT10","FUT11","FUT8","GAL3ST3","GPC3","GPC4","GXYLT1","HAS3","HS6ST2","MAN2A2","NCSTN","NDST1","NME6","NPC1","PDP1","PIGG","PIGQ","PMM1","POFUT2","POGLUT1","POGLUT3","POMK","POMT1","SCD","SDC2","SDC4","SOAT1",…
GO:0007369	5	gastrulation	23	201	6.37348	1.11777e-07	8.41227e-06	["ENSG00000006712","ENSG00000075290","ENSG00000077782","ENSG00000091136","ENSG00000111799","ENSG00000113971","ENSG00000114739","ENSG00000116729","ENSG00000121989","ENSG00000128791","ENSG00000137815","ENSG00000138448","ENSG00000142627","ENSG00000147257","ENSG00000148204","ENSG00000149948","ENSG00000150093","ENSG00000161638","ENSG00000163389","ENSG00000166477","ENSG00000182197","ENSG00000186866","E…	["ACVR2A","ACVR2B","COL12A1","CRB2","CTR9","EPHA2","EXT1","FGFR1","GPC3","HMGA2","ITGA5","ITGAV","ITGB1","LAMB1","LEO1","NPHP3","PAF1","POFUT2","POGLUT1","RTF1","TWSG1","WLS","WNT8B"]
GO:0007411	5	axon guidance	28	287	9.10044	1.48262e-07	1.09552e-05	["ENSG00000011201","ENSG00000064300","ENSG00000075213","ENSG00000077254","ENSG00000082684","ENSG00000101680","ENSG00000106571","ENSG00000108231","ENSG00000110400","ENSG00000118257","ENSG00000123384","ENSG00000125848","ENSG00000129116","ENSG00000132670","ENSG00000141736","ENSG00000142627","ENSG00000149294","ENSG00000156642","ENSG00000157851","ENSG00000162490","ENSG00000170017","ENSG00000170340","E…	["ALCAM","ANOS1","B3GNT2","BSG","DPYSL5","DRAXIN","EFNA5","EPHA2","ERBB2","EXT1","FLRT3","GAP43","GLI3","LAMA1","LGI1","LRP1","NCAM1","NECTIN1","NGFR","NPTN","NRP2","PALLD","PTPRA","SEMA3A","SEMA5B","SPTBN2","TMEFF1","USP33"]
GO:0097485	4	neuron projection guidance	28	288	9.13215	1.59422e-07	1.14504e-05	["ENSG00000011201","ENSG00000064300","ENSG00000075213","ENSG00000077254","ENSG00000082684","ENSG00000101680","ENSG00000106571","ENSG00000108231","ENSG00000110400","ENSG00000118257","ENSG00000123384","ENSG00000125848","ENSG00000129116","ENSG00000132670","ENSG00000141736","ENSG00000142627","ENSG00000149294","ENSG00000156642","ENSG00000157851","ENSG00000162490","ENSG00000170017","ENSG00000170340","E…	["ALCAM","ANOS1","B3GNT2","BSG","DPYSL5","DRAXIN","EFNA5","EPHA2","ERBB2","EXT1","FLRT3","GAP43","GLI3","LAMA1","LGI1","LRP1","NCAM1","NECTIN1","NGFR","NPTN","NRP2","PALLD","PTPRA","SEMA3A","SEMA5B","SPTBN2","TMEFF1","USP33"]
GO:1905146	8	lysosomal protein catabolic process	7	15	0.475633	1.60598e-07	1.14504e-05	["ENSG00000005893","ENSG00000081479","ENSG00000123384","ENSG00000130164","ENSG00000177628","ENSG00000188603","ENSG00000197746"]	["CLN3","GBA (ENSG00000177628)","LAMP2","LDLR","LRP1","LRP2","PSAP"]
GO:0051239	4	regulation of multicellular organismal process	162	3532	111.996	2.4502e-07	1.70888e-05	["ENSG00000000003","ENSG00000001561","ENSG00000006652","ENSG00000006712","ENSG00000007392","ENSG00000007402","ENSG00000026025","ENSG00000027697","ENSG00000030582","ENSG00000036054","ENSG00000061337","ENSG00000064300","ENSG00000064651","ENSG00000069849","ENSG00000071553","ENSG00000073060","ENSG00000075213","ENSG00000076716","ENSG00000077782","ENSG00000078018","ENSG00000080709","ENSG00000081181","E…	["ABCA1","ABCD1","ACVR2A","ACVR2B","ADAM17","ADCY6","ANK2","ANXA1","ANXA3","ANXA5","ARG2","ARSB","ATP1B1","ATP1B3","ATP6AP1","ATRN","BCL2","BST2","CA2","CACNA2D1","CACNA2D2","CACNB3","CACNB4","CACTIN","CADM1","CALR","CAMK1","CAPN7","CD276","CD46","CD47","CDH2","CDK4","CEMIP2","CHSY1","CLU","CRABP2","CRB2","CTR9","DES","DMD","DRAXIN","ECE1","EFNA5","EIF2AK3","EMC10","ENC1","ENPP1","ENPP4","EPHA2",…
GO:0048869	3	cellular developmental process	204	4707	149.254	2.48091e-07	1.70888e-05	["ENSG00000000457","ENSG00000004866","ENSG00000006652","ENSG00000006712","ENSG00000007402","ENSG00000011201","ENSG00000026025","ENSG00000026508","ENSG00000027697","ENSG00000030582","ENSG00000036054","ENSG00000038427","ENSG00000041982","ENSG00000046889","ENSG00000047932","ENSG00000049860","ENSG00000057252","ENSG00000061337","ENSG00000064300","ENSG00000070495","ENSG00000071553","ENSG00000072364","E…	["ABCA1","ACVR2A","ACVR2B","ADAM17","ADCY6","AFF4","ALCAM","ALPL","ANK2","ANOS1","ANP32B","ANXA1","ARG2","ARSB","ASAH1","ATP6AP1","ATRX","B3GNT2","BCL2","BSG","C1GALT1C1 (ENSG00000171155)","CA2","CACNA2D2","CADM1","CALR","CAMK1","CD44","CD46","CD63","CDH2","CHD2","CHSY1","CLN5","CLU","COL12A1","COL6A2","CRABP2","CRB2","CTR9","DLK1","DMD","DPYSL5","DRAXIN","EFNA5","EIF2AK3","ENC1","ENPP1","EPHA2",…
GO:0042221	3	response to chemical	224	5285	167.581	2.61356e-07	1.76037e-05	["ENSG00000005206","ENSG00000006712","ENSG00000011201","ENSG00000026025","ENSG00000026508","ENSG00000027697","ENSG00000029363","ENSG00000033170","ENSG00000033627","ENSG00000041982","ENSG00000063176","ENSG00000064300","ENSG00000064651","ENSG00000067113","ENSG00000069275","ENSG00000070614","ENSG00000071537","ENSG00000071553","ENSG00000073060","ENSG00000075213","ENSG00000075290","ENSG00000077254","E…	["ABCA1","ABCD1","ACVR2A","ACVR2B","ADAM17","ADCY6","ALCAM","ALPL","ANK2","ANOS1","ANXA1","ANXA3","ANXA5","ARL6IP1","ARSB","ASAH1","ATP6AP1","ATP6V0A1","ATRX","B3GNT2","BCL2","BCLAF1","BRF2","BSG","BST2","BTRC","CA2","CACNA2D1","CACNB3","CACTIN","CALR","CD320","CD44","CD47","CD63","CDK4","CHKA","CLK2 (ENSG00000176444)","CLN3","CLU","CNTFR","COL6A2","CPNE4","CRB2","CTR9","CXXC1","CYP2U1","DAPK1","…
GO:0040011	2	locomotion	105	2029	64.3372	2.64229e-07	1.76037e-05	["ENSG00000000457","ENSG00000011201","ENSG00000026508","ENSG00000030582","ENSG00000033170","ENSG00000049860","ENSG00000064300","ENSG00000064651","ENSG00000069849","ENSG00000073060","ENSG00000075213","ENSG00000076706","ENSG00000076716","ENSG00000077254","ENSG00000077782","ENSG00000077942","ENSG00000082684","ENSG00000091136","ENSG00000092445","ENSG00000094631","ENSG00000101384","ENSG00000101680","E…	["ADAM17","ALCAM","AMOTL2","ANOS1","ANXA1","ANXA3","ARSB","ATP1B1","ATP1B3","B3GNT2","BCL2","BSG","BST2","CALR","CAPN7","CD44","CD47","CD63","CD99L2","CDH2","CLN3","CRB2","DPYSL5","DRAXIN","EFNA5","EMC10","EPHA2","ERBB2","EXT1","FAM83H (ENSG00000180921)","FBLN1","FGF2","FGFR1","FLRT3","FOXP1","FUT10","FUT8","GAP43","GLI3","GPC3","GPC4","GRN","HDAC6","HEXB","HMGB1","HMGB2","IGF1R","INSR","ITGA1","…
GO:0098656	5	anion transmembrane transport	30	331	10.4956	2.68594e-07	1.76059e-05	["ENSG00000011021","ENSG00000011677","ENSG00000047932","ENSG00000064651","ENSG00000078668","ENSG00000081479","ENSG00000101986","ENSG00000103042","ENSG00000103249","ENSG00000105281","ENSG00000111371","ENSG00000117394","ENSG00000131389","ENSG00000136295","ENSG00000137868","ENSG00000138074","ENSG00000139514","ENSG00000140199","ENSG00000146828","ENSG00000150093","ENSG00000151012","ENSG00000164889","E…	["ABCD1","ARL6IP1","CLCN6","CLCN7","GABRA3","GOPC","ITGB1","LRP2","SLC12A2","SLC12A6","SLC12A9","SLC19A1","SLC1A5","SLC25A29","SLC26A11","SLC26A6","SLC2A1","SLC38A1","SLC38A7","SLC4A2","SLC5A6","SLC6A6","SLC6A9","SLC7A1","SLC7A11","SLC9A6","STRA6 (ENSG00000137868)","TTYH1 (ENSG00000167614)","TTYH3","VDAC3"]
GO:0008152	2	metabolic process	444	12177	386.119	2.73985e-07	1.76742e-05	["ENSG00000000457","ENSG00000001561","ENSG00000005206","ENSG00000005812","ENSG00000005893","ENSG00000006634","ENSG00000006652","ENSG00000006712","ENSG00000007392","ENSG00000007541","ENSG00000008128","ENSG00000011201","ENSG00000013441","ENSG00000015479","ENSG00000025796","ENSG00000026025","ENSG00000026508","ENSG00000027697","ENSG00000029363","ENSG00000030582","ENSG00000033170","ENSG00000033627","E…	["AATF (ENSG00000275700)","ABCA1","ABCD1","ABCF1 (ENSG00000204574)","ACP2","ACVR2A","ACVR2B","ADAM17","ADCY6","AEN","AFF4","AHNAK","ALPL","ANK2","ANOS1","ANP32A","ANP32B","ANXA1","ANXA3","APBA2 (ENSG00000034053)","APLP2","ARG2","ARL6IP1","ARL6IP4","ARMCX3","ARSB","ASAH1","ATG9A","ATP1B1","ATP6AP1","ATP6V0A1","ATRX","B3GALNT1","B3GALT6","B3GLCT","B3GNT2","B4GALT4","BAZ2B","BCL2","BCLAF1","BRF2","B…
GO:0150104	5	transport across blood-brain barrier	15	95	3.01234	2.93519e-07	1.86385e-05	["ENSG00000059804","ENSG00000064651","ENSG00000081479","ENSG00000105281","ENSG00000111371","ENSG00000112759","ENSG00000117394","ENSG00000123384","ENSG00000131389","ENSG00000138074","ENSG00000139514","ENSG00000151229","ENSG00000171105","ENSG00000173638","ENSG00000196517"]	["INSR","LRP1","LRP2","SLC12A2","SLC19A1","SLC1A5","SLC29A1","SLC2A1","SLC2A13","SLC2A3","SLC38A1","SLC5A6","SLC6A6","SLC6A9","SLC7A1"]
GO:0006820	6	anion transport	48	690	21.8791	3.11689e-07	1.94877e-05	["ENSG00000011021","ENSG00000011677","ENSG00000047932","ENSG00000054793","ENSG00000064651","ENSG00000073060","ENSG00000077782","ENSG00000078668","ENSG00000081479","ENSG00000101986","ENSG00000103042","ENSG00000103249","ENSG00000104267","ENSG00000104635","ENSG00000105281","ENSG00000111371","ENSG00000112697","ENSG00000115419","ENSG00000117394","ENSG00000130147","ENSG00000130164","ENSG00000131389","E…	["ABCA1","ABCD1","ANXA1","ARL6IP1","ATP9A","CA2","CLCN6","CLCN7","CLN3","ENPP1","FGFR1","GABRA3","GLS","GOPC","ITGB1","LDLR","LRP2","MTTP","PLIN2","PSAP","SCARB1","SCARB2","SH3BP4","SLC12A2","SLC12A6","SLC12A9","SLC19A1","SLC1A5","SLC25A29","SLC26A11","SLC26A6","SLC2A1","SLC38A1","SLC38A7","SLC39A14","SLC4A2","SLC5A6","SLC6A6","SLC6A9","SLC7A1","SLC7A11","SLC9A6","STRA6 (ENSG00000137868)","SV2A",…
GO:0006027	7	glycosaminoglycan catabolic process	12	60	1.90253	3.22818e-07	1.98777e-05	["ENSG00000026508","ENSG00000038427","ENSG00000049860","ENSG00000076716","ENSG00000113273","ENSG00000124145","ENSG00000135048","ENSG00000135677","ENSG00000138685","ENSG00000147257","ENSG00000169439","ENSG00000181523"]	["ARSB","CD44","CEMIP2","FGF2","GNS","GPC3","GPC4","HEXB","SDC2","SDC4","SGSH","VCAN"]
GO:0055085	3	transmembrane transport	92	1716	54.4124	3.61431e-07	2.19232e-05	["ENSG00000007402","ENSG00000008952","ENSG00000011021","ENSG00000011677","ENSG00000025796","ENSG00000029364","ENSG00000033627","ENSG00000047932","ENSG00000050393","ENSG00000059804","ENSG00000063176","ENSG00000064651","ENSG00000065308","ENSG00000069849","ENSG00000071537","ENSG00000071553","ENSG00000073060","ENSG00000078668","ENSG00000080709","ENSG00000081087","ENSG00000081479","ENSG00000090674","E…	["ABCA1","ABCB10","ABCC10","ABCD1","ABCF1 (ENSG00000204574)","AHNAK","ANK2","ARL6IP1","ATP1B1","ATP1B3","ATP6AP1","ATP6V0A1","BCL2","CA2","CACNA2D1","CACNA2D2","CACNB3","CACNB4","CD63","CLCN6","CLCN7","CLU","DAPK1","DMD","DNLZ","ENPP1","FGF2","GABRA3","GJC1","GOPC","GPC3","GRPEL2","INSR","ITGAV","ITGB1","KCNN2","LRP2","MCOLN1","MCUR1","NEFL","OSTM1","PANX1","PIM1","PKD2","PSMD7","SCARB1","SEC62",…
GO:0048598	4	embryonic morphogenesis	45	636	20.1668	4.62778e-07	2.76578e-05	["ENSG00000006712","ENSG00000070614","ENSG00000075290","ENSG00000077782","ENSG00000081479","ENSG00000091136","ENSG00000106571","ENSG00000111799","ENSG00000113971","ENSG00000114739","ENSG00000115507","ENSG00000116729","ENSG00000117122","ENSG00000117298","ENSG00000118762","ENSG00000120149","ENSG00000121989","ENSG00000124145","ENSG00000125398","ENSG00000125848","ENSG00000128791","ENSG00000134569","E…	["ACVR2A","ACVR2B","COL12A1","CRABP2","CRB2","CTR9","ECE1","EPHA2","EXT1","FGF2","FGFR1","FLRT3","FRZB","GLI3","GPC3","HDAC2","HMGA2","IRX1","ITGA5","ITGAV","ITGB1","LAMB1","LEO1","LRP2","LRP4","MFAP2","MSX2","NDST1","NPHP3","OTX1","PAF1","PKD2","POFUT2","POGLUT1","ROR2","RTF1","SDC4","SOX9","STRA6 (ENSG00000137868)","TFAP2A","TRAF3IP1","TWSG1","WDR19","WLS","WNT8B"]
GO:0030154	4	cell differentiation	199	4611	146.209	5.28533e-07	3.11298e-05	["ENSG00000000457","ENSG00000004866","ENSG00000006652","ENSG00000006712","ENSG00000007402","ENSG00000011201","ENSG00000026025","ENSG00000027697","ENSG00000030582","ENSG00000036054","ENSG00000038427","ENSG00000041982","ENSG00000046889","ENSG00000047932","ENSG00000049860","ENSG00000057252","ENSG00000061337","ENSG00000064300","ENSG00000070495","ENSG00000071553","ENSG00000072364","ENSG00000075213","E…	["ABCA1","ACVR2A","ACVR2B","ADAM17","ADCY6","AFF4","ALCAM","ALPL","ANK2","ANOS1","ANP32B","ANXA1","ARSB","ASAH1","ATP6AP1","ATRX","B3GNT2","BCL2","BSG","C1GALT1C1 (ENSG00000171155)","CA2","CACNA2D2","CADM1","CALR","CAMK1","CD46","CD63","CDH2","CHD2","CHSY1","CLN5","CLU","COL12A1","COL6A2","CRABP2","CRB2","CTR9","DLK1","DMD","DPYSL5","DRAXIN","EFNA5","EIF2AK3","ENC1","ENPP1","EPHA2","ERBB2","ESCO2…
GO:0048589	3	developmental growth	47	684	21.6888	5.90262e-07	3.42689e-05	["ENSG00000006652","ENSG00000007402","ENSG00000034053","ENSG00000041982","ENSG00000075213","ENSG00000077782","ENSG00000078018","ENSG00000082684","ENSG00000085224","ENSG00000088812","ENSG00000094631","ENSG00000106571","ENSG00000111799","ENSG00000114739","ENSG00000118257","ENSG00000118785","ENSG00000119927","ENSG00000120149","ENSG00000122257","ENSG00000123384","ENSG00000125398","ENSG00000125848","E…	["ACVR2B","ALCAM","ANKRD11","ANXA1","APBA2 (ENSG00000034053)","ATRN","ATRX","BCL2","CACNA2D2","CDK4","COL12A1","COL6A2","CRABP2","CTR9","DIPK2A","DRAXIN","EFNA5","FGF2","FGFR1","FLRT3","GAP43","GLI3","GPAM","HDAC6","IFRD1","INSR","ITGB1","LRP1","LRP4","MAP2","MSX2","NDN (ENSG00000182636)","NRP2","PIM1","PKDCC","PSAP","RBBP6","RTF1","SEMA3A","SEMA5B","SLC9A6","SOX9","SPP1","SPTBN2","STRA6 (ENSG000…
GO:0007040	8	lysosome organization	12	64	2.02937	6.74875e-07	3.8093e-05	["ENSG00000030582","ENSG00000049860","ENSG00000102805","ENSG00000106460","ENSG00000113273","ENSG00000134575","ENSG00000138760","ENSG00000140943","ENSG00000165029","ENSG00000166340","ENSG00000177628","ENSG00000188603"]	["ABCA1","ACP2","ARSB","CLN3","CLN5","GBA (ENSG00000177628)","GRN","HEXB","MBTPS1","SCARB2","TMEM106B","TPP1"]
GO:0080171	7	lytic vacuole organization	12	64	2.02937	6.74875e-07	3.8093e-05	["ENSG00000030582","ENSG00000049860","ENSG00000102805","ENSG00000106460","ENSG00000113273","ENSG00000134575","ENSG00000138760","ENSG00000140943","ENSG00000165029","ENSG00000166340","ENSG00000177628","ENSG00000188603"]	["ABCA1","ACP2","ARSB","CLN3","CLN5","GBA (ENSG00000177628)","GRN","HEXB","MBTPS1","SCARB2","TMEM106B","TPP1"]
GO:0048878	5	chemical homeostasis	72	1254	39.7629	6.85004e-07	3.8135e-05	["ENSG00000030582","ENSG00000033627","ENSG00000049860","ENSG00000050393","ENSG00000057252","ENSG00000064300","ENSG00000064547","ENSG00000064651","ENSG00000069275","ENSG00000069849","ENSG00000071553","ENSG00000073060","ENSG00000090674","ENSG00000092439","ENSG00000101986","ENSG00000102805","ENSG00000104267","ENSG00000104635","ENSG00000107815","ENSG00000108312","ENSG00000110911","ENSG00000112473","E…	["ABCA1","ABCD1","ADCY6","ANK2","ATP13A3","ATP1B1","ATP1B3","ATP6AP1","ATP6V0A1","BCL2","CA2","CACNA2D1","CACNB3","CALR","CLN3","CLN5","DMD","EFNA5","ENPP1","FGF2","FOXK1","GBA (ENSG00000177628)","GLS","GPAM","GRN","HEXB","HMGB1","IGF1R","INSR","ITGAV","KDR","LDLR","LPAR2","LRP1","MCOLN1","MCUR1","MTTP","NGFR","NPC1","NPTN","NUCKS1","PKD2","PRCP","PRKAR1B","SCARB1","SESN3","SIDT2","SLC11A2","SLC1…
GO:0010634	6	positive regulation of epithelial cell migration	18	146	4.62949	8.92715e-07	4.90269e-05	["ENSG00000030582","ENSG00000073060","ENSG00000077782","ENSG00000094631","ENSG00000114861","ENSG00000118257","ENSG00000125398","ENSG00000128052","ENSG00000131375","ENSG00000135046","ENSG00000138685","ENSG00000138772","ENSG00000143878","ENSG00000151694","ENSG00000161671","ENSG00000177606","ENSG00000179218","ENSG00000189403"]	["ADAM17","ANXA1","ANXA3","CALR","CAPN7","EMC10","FGF2","FGFR1","FOXP1","GRN","HDAC6","HMGB1","JUN","KDR","NRP2","RHOB","SCARB1","SOX9"]
GO:0006026	6	aminoglycan catabolic process	12	66	2.09278	9.54785e-07	5.14888e-05	["ENSG00000026508","ENSG00000038427","ENSG00000049860","ENSG00000076716","ENSG00000113273","ENSG00000124145","ENSG00000135048","ENSG00000135677","ENSG00000138685","ENSG00000147257","ENSG00000169439","ENSG00000181523"]	["ARSB","CD44","CEMIP2","FGF2","GNS","GPC3","GPC4","HEXB","SDC2","SDC4","SGSH","VCAN"]
GO:0042592	4	homeostatic process	104	2059	65.2885	9.62881e-07	5.14888e-05	["ENSG00000005893","ENSG00000011021","ENSG00000030582","ENSG00000033627","ENSG00000049860","ENSG00000050393","ENSG00000057252","ENSG00000064300","ENSG00000064547","ENSG00000064651","ENSG00000069275","ENSG00000069849","ENSG00000070495","ENSG00000071553","ENSG00000073060","ENSG00000085224","ENSG00000087301","ENSG00000090674","ENSG00000092199","ENSG00000092439","ENSG00000092445","ENSG00000099194","E…	["ABCA1","ABCD1","ACVR2A","ACVR2B","ADAM17","ADCY6","ANK2","ANKRD11","ANXA1","ATP13A3","ATP1B1","ATP1B3","ATP6AP1","ATP6V0A1","ATRX","BCL2","CA2","CACNA2D1","CACNB3","CALR","CDH2","CLCN6","CLN3","CLN5","DKC1","DMD","EFNA5","ENPP1","FGF2","FOXK1","GBA (ENSG00000177628)","GLS","GPAM","GRN","HEXB","HMGB1","HMGB2","HNRNPC","IGF1R","INSR","ITGAV","JAM3","JMJD6","KAT7","KDR","LAMP2","LDLR","LIPA","LNPE…
GO:0019725	3	cellular homeostasis	62	1033	32.7552	1.0255e-06	5.41249e-05	["ENSG00000005893","ENSG00000011021","ENSG00000030582","ENSG00000033627","ENSG00000049860","ENSG00000050393","ENSG00000064300","ENSG00000064547","ENSG00000064651","ENSG00000069275","ENSG00000069849","ENSG00000071553","ENSG00000087301","ENSG00000090674","ENSG00000092439","ENSG00000092445","ENSG00000102805","ENSG00000104267","ENSG00000104635","ENSG00000107815","ENSG00000108312","ENSG00000110911","E…	["ANK2","ATP13A3","ATP1B1","ATP1B3","ATP6AP1","ATP6V0A1","BCL2","CA2","CACNA2D1","CACNB3","CALR","CLCN6","CLN3","CLN5","DMD","EFNA5","ENPP1","FGF2","FOXK1","GRN","HEXB","HMGB1","IGF1R","ITGAV","LAMP2","LPAR2","LRP1","MCOLN1","MCUR1","NGFR","NPTN","NUCKS1","PKD2","POLE3","QSOX2","SIDT2","SLC11A2","SLC12A2","SLC12A6","SLC12A9","SLC26A6","SLC29A1","SLC30A1","SLC30A7","SLC31A1","SLC39A14","SLC39A7 (E…
GO:0007039	7	protein catabolic process in the vacuole	7	19	0.602468	1.1256e-06	5.79041e-05	["ENSG00000005893","ENSG00000081479","ENSG00000123384","ENSG00000130164","ENSG00000177628","ENSG00000188603","ENSG00000197746"]	["CLN3","GBA (ENSG00000177628)","LAMP2","LDLR","LRP1","LRP2","PSAP"]
GO:0031293	7	membrane protein intracellular domain proteolysis	7	19	0.602468	1.1256e-06	5.79041e-05	["ENSG00000005206","ENSG00000064300","ENSG00000101294","ENSG00000138600","ENSG00000140943","ENSG00000151694","ENSG00000162736"]	["ADAM17","HM13","MBTPS1","NCSTN","NGFR","SPPL2A","SPPL2B"]
GO:0043484	7	regulation of RNA splicing	19	164	5.20025	1.16753e-06	5.93103e-05	["ENSG00000013441","ENSG00000054118","ENSG00000070495","ENSG00000083896","ENSG00000100650","ENSG00000102317","ENSG00000113240","ENSG00000115875","ENSG00000116350","ENSG00000124193","ENSG00000124942","ENSG00000136450","ENSG00000136527","ENSG00000154548","ENSG00000161547","ENSG00000163510","ENSG00000164548","ENSG00000176444","ENSG00000205937"]	["AHNAK","CLK1","CLK2 (ENSG00000176444)","CLK4","CWC22","JMJD6","RBM3","RNPS1","SRSF1","SRSF12","SRSF2","SRSF4","SRSF5","SRSF6","SRSF7","THRAP3","TRA2A","TRA2B","YTHDC1 (ENSG00000083896)"]
GO:0065008	3	regulation of biological quality	191	4443	140.882	1.36805e-06	6.78995e-05	["ENSG00000001561","ENSG00000005812","ENSG00000005893","ENSG00000006652","ENSG00000007402","ENSG00000011021","ENSG00000011677","ENSG00000026025","ENSG00000030582","ENSG00000033627","ENSG00000034053","ENSG00000047932","ENSG00000049860","ENSG00000050393","ENSG00000054118","ENSG00000054793","ENSG00000057252","ENSG00000061337","ENSG00000064300","ENSG00000064547","ENSG00000064651","ENSG00000069275","E…	["ABCA1","ABCD1","ACVR2A","ACVR2B","ADAM17","ADCY6","ANK2","ANKRD11","ANP32A","ANXA1","ANXA5","APBA2 (ENSG00000034053)","ARG2","ARHGAP28","ARL6IP1","ATP13A3","ATP1B1","ATP1B3","ATP6AP1","ATP6V0A1","ATP9A","ATRX","BCL2","BTRC","C1GALT1C1 (ENSG00000171155)","CA2","CACNA2D1","CACNA2D2","CACNB3","CACNB4","CALR","CAMK1","CBX5","CD47","CDH2","CDK4","CFDP1","CHKA","CLCN6","CLN3","CLN5","CLU","CPE","CRAB…
GO:0072359	5	circulatory system development	65	1112	35.2602	1.37002e-06	6.78995e-05	["ENSG00000015479","ENSG00000030582","ENSG00000063176","ENSG00000064300","ENSG00000064651","ENSG00000070495","ENSG00000070614","ENSG00000076706","ENSG00000077782","ENSG00000078114","ENSG00000081479","ENSG00000101384","ENSG00000101680","ENSG00000106366","ENSG00000106571","ENSG00000109472","ENSG00000113971","ENSG00000114019","ENSG00000114739","ENSG00000117298","ENSG00000117318","ENSG00000118257","E…	["ACVR2B","AMOTL2","ANK2","ANP32B","ANXA1","ANXA3","CALR","CDH2","CEMIP2","CPE","CRB2","DIPK2A","ECE1","EIF2AK3","EMC10","EPHA2","ERBB2","FGF2","FGFR1","FLRT3","GJC1","GLI3","GPC3","GREB1L","GRN","HMGA2","ID3 (ENSG00000117318)","INSR","ITGA5","ITGAV","ITGB1","JAG1","JAM3","JMJD6","JUN","KDR","LAMA1","LDLR","LRP1","LRP2","MATR3 (ENSG00000015479)","MCAM","MFGE8","MSX2","MTERF4","NCOA6","NDST1","NEB…
GO:0006807	3	nitrogen compound metabolic process	394	10644	337.509	1.42751e-06	6.98962e-05	["ENSG00000000457","ENSG00000001561","ENSG00000005206","ENSG00000005812","ENSG00000005893","ENSG00000006634","ENSG00000006652","ENSG00000006712","ENSG00000007392","ENSG00000007541","ENSG00000008128","ENSG00000011201","ENSG00000013441","ENSG00000015479","ENSG00000025796","ENSG00000026025","ENSG00000026508","ENSG00000027697","ENSG00000029363","ENSG00000030582","ENSG00000033170","ENSG00000038427","E…	["AATF (ENSG00000275700)","ABCA1","ABCD1","ABCF1 (ENSG00000204574)","ACVR2A","ACVR2B","ADAM17","ADCY6","AEN","AFF4","AHNAK","ANOS1","ANP32A","ANP32B","ANXA1","ANXA3","APLP2","ARG2","ARL6IP1","ARL6IP4","ARMCX3","ARSB","ASAH1","ATP6AP1","ATRX","B3GALNT1","B3GALT6","B3GLCT","B3GNT2","B4GALT4","BAZ2B","BCL2","BCLAF1","BRF2","BRMS1","BRMS1L","BST2","BTRC","C18orf25","C1GALT1C1 (ENSG00000171155)","CACT…
GO:1901136	5	carbohydrate derivative catabolic process	21	199	6.31006	1.51464e-06	7.32797e-05	["ENSG00000001561","ENSG00000026508","ENSG00000038427","ENSG00000049860","ENSG00000076716","ENSG00000101986","ENSG00000109323","ENSG00000113273","ENSG00000124145","ENSG00000135048","ENSG00000135677","ENSG00000138685","ENSG00000139372","ENSG00000147257","ENSG00000169439","ENSG00000177628","ENSG00000181523","ENSG00000197217","ENSG00000197746","ENSG00000198951","ENSG00000204386"]	["ABCD1","ARSB","CD44","CEMIP2","ENPP4","ENTPD4","FGF2","GBA (ENSG00000177628)","GNS","GPC3","GPC4","HEXB","MANBA","NAGA","NEU1 (ENSG00000204386)","PSAP","SDC2","SDC4","SGSH","TDG","VCAN"]
GO:0009790	4	embryo development	66	1146	36.3383	1.87825e-06	8.98024e-05	["ENSG00000006712","ENSG00000033170","ENSG00000034053","ENSG00000036054","ENSG00000070614","ENSG00000075213","ENSG00000075290","ENSG00000077782","ENSG00000081479","ENSG00000091136","ENSG00000101294","ENSG00000101680","ENSG00000106571","ENSG00000111799","ENSG00000113971","ENSG00000114739","ENSG00000115507","ENSG00000116729","ENSG00000117122","ENSG00000117298","ENSG00000117318","ENSG00000118257","E…	["ACVR2A","ACVR2B","ANKRD11","APBA2 (ENSG00000034053)","CIR1","COL12A1","CRABP2","CRB2","CTR9","ECE1","EPHA2","EXT1","FGF2","FGFR1","FLRT3","FRZB","FUT8","GLI3","GPC3","HDAC2","HM13","HMGA2","ID3 (ENSG00000117318)","INSR","IRX1","ITGA5","ITGAV","ITGB1","KDR","LAMA1","LAMB1","LEO1","LRP2","LRP4","MFAP2","MSX2","NDST1","NES","NOLC1","NPHP3","NRP2","OTX1","PAF1","PKD2","PKDCC","POFUT2","POGLUT1","RB…
GO:0010632	5	regulation of epithelial cell migration	23	238	7.5467	2.24763e-06	0.000105229	["ENSG00000030582","ENSG00000073060","ENSG00000075213","ENSG00000077782","ENSG00000094631","ENSG00000113273","ENSG00000114861","ENSG00000118257","ENSG00000125398","ENSG00000128052","ENSG00000131375","ENSG00000135046","ENSG00000137509","ENSG00000138685","ENSG00000138772","ENSG00000142627","ENSG00000143878","ENSG00000151694","ENSG00000161671","ENSG00000171444","ENSG00000177606","ENSG00000179218","E…	["ADAM17","ANXA1","ANXA3","ARSB","CALR","CAPN7","EMC10","EPHA2","FGF2","FGFR1","FOXP1","GRN","HDAC6","HMGB1","JUN","KDR","MCC","NRP2","PRCP","RHOB","SCARB1","SEMA3A","SOX9"]
GO:0051649	4	establishment of localization in cell	139	3026	95.951	2.25269e-06	0.000105229	["ENSG00000001561","ENSG00000003056","ENSG00000005893","ENSG00000008952","ENSG00000025796","ENSG00000026508","ENSG00000030582","ENSG00000033627","ENSG00000034053","ENSG00000036054","ENSG00000047932","ENSG00000049860","ENSG00000059804","ENSG00000063176","ENSG00000064300","ENSG00000065308","ENSG00000071537","ENSG00000078018","ENSG00000080709","ENSG00000083896","ENSG00000084234","ENSG00000090674","E…	["ABCA1","ABCD1","ANK2","ANP32A","ANP32B","ANXA3","ANXA5","APBA2 (ENSG00000034053)","APLP2","ARL6IP1","ARSB","ASAH1","ATAD3B","ATP1B1","ATP6V0A1","BCL2","BST2","C6orf120","CACNA2D1","CACNB3","CALR","CAMK1","CD44","CD47","CD63","CDH2","CLN3","CLN5","CLU","CREG1","DMD","DNAJC3","DNLZ","DPP7","EFNA5","ENPP4","ERBB2","FGF2","FUT10","GGH","GLI3","GNS","GOPC","GPR143","GRN","GRPEL2","HDAC6","HEXB","HM1…
GO:0006810	4	transport	235	5761	182.675	2.566e-06	0.000117319	["ENSG00000001561","ENSG00000003056","ENSG00000005893","ENSG00000007402","ENSG00000008952","ENSG00000011021","ENSG00000011677","ENSG00000025796","ENSG00000026508","ENSG00000027697","ENSG00000029364","ENSG00000030582","ENSG00000033627","ENSG00000034053","ENSG00000036054","ENSG00000047932","ENSG00000049860","ENSG00000050393","ENSG00000054793","ENSG00000057252","ENSG00000059804","ENSG00000063176","E…	["ABCA1","ABCB10","ABCC10","ABCD1","ABCF1 (ENSG00000204574)","ACVR2B","AHNAK","ANK2","ANP32A","ANP32B","ANXA1","ANXA3","ANXA5","APBA2 (ENSG00000034053)","APLP2","ARG2","ARL6IP1","ARSB","ASAH1","ATAD3B","ATG9A","ATP13A3","ATP1B1","ATP1B3","ATP6AP1","ATP6V0A1","ATP9A","BCL2","BST2","C6orf120","CA2","CACNA2D1","CACNA2D2","CACNB3","CACNB4","CADM1","CALR","CAMK1","CD320","CD44","CD47","CD63","CDH2","C…
GO:0060322	4	head development	53	855	27.1111	2.56925e-06	0.000117319	["ENSG00000036054","ENSG00000063176","ENSG00000070614","ENSG00000075213","ENSG00000077782","ENSG00000078808","ENSG00000081479","ENSG00000085224","ENSG00000088812","ENSG00000089116","ENSG00000091136","ENSG00000092445","ENSG00000099284","ENSG00000102805","ENSG00000106571","ENSG00000108819","ENSG00000113456","ENSG00000115507","ENSG00000116729","ENSG00000117114","ENSG00000117394","ENSG00000118257","E…	["ADGRL2","ANKRD11","ANP32B","ANXA3","ATRN","ATRX","BCL2","CDH2","CLN5","DDX10","DRAXIN","EXT1","FABP7","FANCD2","FGFR1","FLRT3","FUT10","GLI3","INA","ITGB1","LAMB1","LHX5","LRP1","LRP2","MACROH2A2","NCOA6","NCSTN","NDST1","NEFL","NES","NRP2","ODAD2","OTX1","POMK","PPP1R9B","PSAP","RAD1","SDF4","SEMA3A","SLC2A1","SLC7A11","SOX9","SPHK2","SPTBN2","STRA6 (ENSG00000137868)","TAF1","TBC1D23","TRA2B",…
GO:0043170	4	macromolecule metabolic process	371	9970	316.137	3.37673e-06	0.000152478	["ENSG00000000457","ENSG00000005206","ENSG00000005812","ENSG00000005893","ENSG00000006634","ENSG00000006652","ENSG00000006712","ENSG00000007392","ENSG00000007541","ENSG00000008128","ENSG00000011201","ENSG00000013441","ENSG00000015479","ENSG00000026025","ENSG00000026508","ENSG00000027697","ENSG00000029363","ENSG00000030582","ENSG00000033170","ENSG00000034053","ENSG00000038427","ENSG00000041982","E…	["AATF (ENSG00000275700)","ABCA1","ABCF1 (ENSG00000204574)","ACVR2A","ACVR2B","ADAM17","ADCY6","AEN","AFF4","AHNAK","ANK2","ANOS1","ANP32A","ANP32B","ANXA1","ANXA3","APBA2 (ENSG00000034053)","APLP2","ARL6IP1","ARL6IP4","ARMCX3","ARSB","ATP1B1","ATP6AP1","ATRX","B3GALNT1","B3GALT6","B3GLCT","B3GNT2","B4GALT4","BAZ2B","BCL2","BCLAF1","BRF2","BRMS1","BRMS1L","BST2","BTRC","C18orf25","C1GALT1C1 (ENSG…
GO:0006811	5	ion transport	91	1785	56.6003	3.56753e-06	0.000159324	["ENSG00000007402","ENSG00000011021","ENSG00000011677","ENSG00000029364","ENSG00000033627","ENSG00000047932","ENSG00000050393","ENSG00000054793","ENSG00000063176","ENSG00000064651","ENSG00000069849","ENSG00000071553","ENSG00000073060","ENSG00000077782","ENSG00000078668","ENSG00000080709","ENSG00000081087","ENSG00000081479","ENSG00000090674","ENSG00000092439","ENSG00000101986","ENSG00000103042","E…	["ABCA1","ABCD1","AHNAK","ANK2","ANXA1","ARL6IP1","ATP13A3","ATP1B1","ATP1B3","ATP6AP1","ATP6V0A1","ATP9A","BCL2","CA2","CACNA2D1","CACNA2D2","CACNB3","CACNB4","CD63","CLCN6","CLCN7","CLN3","DAPK1","DMD","ENPP1","FGF2","FGFR1","GABRA3","GJC1","GLS","GOPC","ITGAV","ITGB1","KCNN2","LDLR","LRP2","MCOLN1","MCUR1","MTTP","NECTIN1","NEFL","OSTM1","PANX1","PKD2","PLIN2","PSAP","SCARB1","SCARB2","SEC14L1…
GO:0044237	3	cellular metabolic process	416	11441	362.781	3.6757e-06	0.00016237	["ENSG00000000457","ENSG00000001561","ENSG00000005812","ENSG00000005893","ENSG00000006634","ENSG00000006652","ENSG00000006712","ENSG00000007392","ENSG00000007541","ENSG00000008128","ENSG00000011201","ENSG00000013441","ENSG00000015479","ENSG00000026025","ENSG00000026508","ENSG00000027697","ENSG00000029363","ENSG00000030582","ENSG00000033170","ENSG00000033627","ENSG00000038427","ENSG00000041982","E…	["AATF (ENSG00000275700)","ABCA1","ABCD1","ABCF1 (ENSG00000204574)","ACP2","ACVR2A","ACVR2B","ADAM17","ADCY6","AEN","AFF4","AHNAK","ALPL","ANOS1","ANP32A","ANP32B","ANXA1","ANXA3","APLP2","ARG2","ARL6IP1","ARL6IP4","ARMCX3","ARSB","ASAH1","ATG9A","ATP6AP1","ATP6V0A1","ATRX","B3GALNT1","B3GALT6","B3GLCT","B3GNT2","B4GALT4","BAZ2B","BCL2","BCLAF1","BRF2","BRMS1","BRMS1L","BSG","BST2","BTRC","C18orf…
GO:0006855	4	drug transmembrane transport	12	75	2.37816	3.90714e-06	0.000170738	["ENSG00000081479","ENSG00000103042","ENSG00000105281","ENSG00000112697","ENSG00000137868","ENSG00000138074","ENSG00000139514","ENSG00000150093","ENSG00000151012","ENSG00000170540","ENSG00000173638","ENSG00000197119"]	["ARL6IP1","ITGB1","LRP2","SLC19A1","SLC1A5","SLC25A29","SLC38A7","SLC5A6","SLC7A1","SLC7A11","STRA6 (ENSG00000137868)","TMEM30A"]
GO:0035295	4	tube development	63	1101	34.9114	4.03743e-06	0.000174555	["ENSG00000030582","ENSG00000041982","ENSG00000064300","ENSG00000064651","ENSG00000070495","ENSG00000076706","ENSG00000077782","ENSG00000081181","ENSG00000081479","ENSG00000085224","ENSG00000101384","ENSG00000101680","ENSG00000106366","ENSG00000106443","ENSG00000106571","ENSG00000107798","ENSG00000113971","ENSG00000114019","ENSG00000114739","ENSG00000114861","ENSG00000118257","ENSG00000118762","E…	["ACVR2B","AMOTL2","ANXA1","ANXA3","ARG2","ATRX","BCL2","BTRC","CDH2","CEMIP2","EIF2AK3","EMC10","EPHA2","ERBB2","FGF2","FGFR1","FOXP1","GJC1","GLI3","GPC3","GREB1L","GRN","HMGA2","IRX1","ITGA5","ITGAV","ITGB1","JAG1","JAM3","JMJD6","JUN","KDR","LAMA1","LDLR","LIPA","LRP1","LRP2","MCAM","MFGE8","MSX2","NGFR","NPHP3","NRP2","PHF14","PKD2","PKDCC","PODXL","PRCP","RHOB","SDC4","SERPINE1","SLC12A2","…
GO:0034613	5	cellular protein localization	103	2101	66.6203	4.21835e-06	0.000180457	["ENSG00000000457","ENSG00000003056","ENSG00000005893","ENSG00000006712","ENSG00000008952","ENSG00000025796","ENSG00000047932","ENSG00000064300","ENSG00000065308","ENSG00000069849","ENSG00000071537","ENSG00000076716","ENSG00000078018","ENSG00000083896","ENSG00000085224","ENSG00000094631","ENSG00000099203","ENSG00000099284","ENSG00000100417","ENSG00000100650","ENSG00000101294","ENSG00000102401","E…	["ANK2","ANP32B","ARL6IP1","ARMCX3","ATG9A","ATP1B1","ATP1B3","ATRX","BCL2","BSG","CACNB3","CALR","CAMK1","CD63","CDH2","CLN3","CLU","CNPY4","CPE","CRB3","CTDNEP1 (ENSG00000175826)","DKC1","DMD","DNLZ","EIF2AK3","EPHA2","ERBB2","ESCO2","FAM83H (ENSG00000180921)","FUT10","GLI3","GOPC","GPC3","GPC4","GRPEL2","HDAC6","HM13","ITGB1","IWS1","JAM3","KAT7","LAMP1","LAMP2","LGI1","LRP1","LRP4","M6PR","MA…
GO:0097242	3	amyloid-beta clearance	9	41	1.30006	4.31741e-06	0.00018277	["ENSG00000027697","ENSG00000081479","ENSG00000120885","ENSG00000123384","ENSG00000130164","ENSG00000134569","ENSG00000140443","ENSG00000163956","ENSG00000171105"]	["CLU","IFNGR1","IGF1R","INSR","LDLR","LRP1","LRP2","LRP4","LRPAP1"]
GO:0048024	8	regulation of mRNA splicing, via spliceosome	15	117	3.70993	4.41627e-06	0.000185028	["ENSG00000054118","ENSG00000070495","ENSG00000083896","ENSG00000100650","ENSG00000102317","ENSG00000115875","ENSG00000116350","ENSG00000124193","ENSG00000136450","ENSG00000136527","ENSG00000154548","ENSG00000161547","ENSG00000163510","ENSG00000164548","ENSG00000205937"]	["CWC22","JMJD6","RBM3","RNPS1","SRSF1","SRSF12","SRSF2","SRSF4","SRSF5","SRSF6","SRSF7","THRAP3","TRA2A","TRA2B","YTHDC1 (ENSG00000083896)"]
GO:0010595	7	positive regulation of endothelial cell migration	14	103	3.26601	4.581e-06	0.000189971	["ENSG00000030582","ENSG00000073060","ENSG00000077782","ENSG00000114861","ENSG00000118257","ENSG00000128052","ENSG00000135046","ENSG00000138685","ENSG00000138772","ENSG00000143878","ENSG00000151694","ENSG00000161671","ENSG00000179218","ENSG00000189403"]	["ADAM17","ANXA1","ANXA3","CALR","EMC10","FGF2","FGFR1","FOXP1","GRN","HMGB1","KDR","NRP2","RHOB","SCARB1"]
GO:0051234	3	establishment of localization	238	5894	186.892	4.70526e-06	0.000191736	["ENSG00000001561","ENSG00000003056","ENSG00000005893","ENSG00000007402","ENSG00000008952","ENSG00000011021","ENSG00000011677","ENSG00000025796","ENSG00000026508","ENSG00000027697","ENSG00000029364","ENSG00000030582","ENSG00000033627","ENSG00000034053","ENSG00000036054","ENSG00000047932","ENSG00000049860","ENSG00000050393","ENSG00000054793","ENSG00000057252","ENSG00000059804","ENSG00000063176","E…	["ABCA1","ABCB10","ABCC10","ABCD1","ABCF1 (ENSG00000204574)","ACVR2B","AHNAK","ANK2","ANP32A","ANP32B","ANXA1","ANXA3","ANXA5","APBA2 (ENSG00000034053)","APLP2","ARG2","ARL6IP1","ARSB","ASAH1","ATAD3B","ATG9A","ATP13A3","ATP1B1","ATP1B3","ATP6AP1","ATP6V0A1","ATP9A","BCL2","BST2","C6orf120","CA2","CACNA2D1","CACNA2D2","CACNB3","CACNB4","CADM1","CALR","CAMK1","CD320","CD44","CD47","CD63","CDH2","C…
GO:0009887	4	animal organ morphogenesis	65	1154	36.592	4.71792e-06	0.000191736	["ENSG00000041982","ENSG00000064300","ENSG00000070614","ENSG00000075213","ENSG00000076716","ENSG00000077782","ENSG00000081479","ENSG00000088812","ENSG00000091136","ENSG00000101384","ENSG00000101680","ENSG00000103035","ENSG00000104267","ENSG00000106366","ENSG00000106571","ENSG00000109472","ENSG00000110400","ENSG00000111799","ENSG00000113971","ENSG00000114739","ENSG00000115507","ENSG00000117122","E…	["ACVR2B","ALPL","ANKRD11","ATRN","BCL2","BSG","BTRC","CA2","CDH2","CHSY1","COL12A1","COL6A2","CPE","CRB2","EPHA2","FANCD2","FGF2","FGFR1","FRZB","GBA (ENSG00000177628)","GLI3","GPC3","GPC4","GREB1L","HDAC2","ID3 (ENSG00000117318)","INSR","IRX1","JAG1","JUN","LAMA1","LAMB1","LAMC1","LRP2","LRP4","MFAP2","MSX2","NAB2","NDST1","NECTIN1","NGFR","NPHP3","NRP2","OTX1","PAX3","PIM1","PKD2","PSMD7","ROR…
GO:0070727	4	cellular macromolecule localization	103	2110	66.9057	5.08907e-06	0.000204772	["ENSG00000000457","ENSG00000003056","ENSG00000005893","ENSG00000006712","ENSG00000008952","ENSG00000025796","ENSG00000047932","ENSG00000064300","ENSG00000065308","ENSG00000069849","ENSG00000071537","ENSG00000076716","ENSG00000078018","ENSG00000083896","ENSG00000085224","ENSG00000094631","ENSG00000099203","ENSG00000099284","ENSG00000100417","ENSG00000100650","ENSG00000101294","ENSG00000102401","E…	["ANK2","ANP32B","ARL6IP1","ARMCX3","ATG9A","ATP1B1","ATP1B3","ATRX","BCL2","BSG","CACNB3","CALR","CAMK1","CD63","CDH2","CLN3","CLU","CNPY4","CPE","CRB3","CTDNEP1 (ENSG00000175826)","DKC1","DMD","DNLZ","EIF2AK3","EPHA2","ERBB2","ESCO2","FAM83H (ENSG00000180921)","FUT10","GLI3","GOPC","GPC3","GPC4","GRPEL2","HDAC6","HM13","ITGB1","IWS1","JAM3","KAT7","LAMP1","LAMP2","LGI1","LRP1","LRP4","M6PR","MA…
GO:0042476	5	odontogenesis	16	134	4.24898	5.45982e-06	0.000217536	["ENSG00000041982","ENSG00000064300","ENSG00000091136","ENSG00000104267","ENSG00000106366","ENSG00000106571","ENSG00000110400","ENSG00000114739","ENSG00000117318","ENSG00000120149","ENSG00000134569","ENSG00000137203","ENSG00000162551","ENSG00000167522","ENSG00000172270","ENSG00000196591"]	["ACVR2B","ALPL","ANKRD11","BSG","CA2","GLI3","HDAC2","ID3 (ENSG00000117318)","LAMB1","LRP4","MSX2","NECTIN1","NGFR","SERPINE1","TFAP2A","TNC"]
GO:0071704	3	organic substance metabolic process	419	11580	367.188	5.97314e-06	0.000235678	["ENSG00000000457","ENSG00000001561","ENSG00000005206","ENSG00000005812","ENSG00000005893","ENSG00000006634","ENSG00000006652","ENSG00000006712","ENSG00000007392","ENSG00000007541","ENSG00000008128","ENSG00000011201","ENSG00000013441","ENSG00000015479","ENSG00000026025","ENSG00000026508","ENSG00000027697","ENSG00000029363","ENSG00000030582","ENSG00000033170","ENSG00000034053","ENSG00000038427","E…	["AATF (ENSG00000275700)","ABCA1","ABCD1","ABCF1 (ENSG00000204574)","ACVR2A","ACVR2B","ADAM17","ADCY6","AEN","AFF4","AHNAK","ANK2","ANOS1","ANP32A","ANP32B","ANXA1","ANXA3","APBA2 (ENSG00000034053)","APLP2","ARG2","ARL6IP1","ARL6IP4","ARMCX3","ARSB","ASAH1","ATP1B1","ATP6AP1","ATRX","B3GALNT1","B3GALT6","B3GLCT","B3GNT2","B4GALT4","BAZ2B","BCL2","BCLAF1","BRF2","BRMS1","BRMS1L","BSG","BST2","BTRC…
GO:0048729	4	tissue morphogenesis	47	745	23.6231	6.10895e-06	0.000238719	["ENSG00000026508","ENSG00000041982","ENSG00000064300","ENSG00000075213","ENSG00000076716","ENSG00000077782","ENSG00000081479","ENSG00000101384","ENSG00000101680","ENSG00000103035","ENSG00000104267","ENSG00000106571","ENSG00000111799","ENSG00000113971","ENSG00000114861","ENSG00000116729","ENSG00000118257","ENSG00000118762","ENSG00000120149","ENSG00000124145","ENSG00000125398","ENSG00000125848","E…	["ADAM17","BCL2","BTRC","CA2","CD44","COL12A1","COL6A2","CRB2","EPHA2","FGF2","FGFR1","FLRT3","FOXP1","FRZB","GLI3","GPC3","GPC4","GREB1L","HMGA2","IRX1","ITGA5","ITGB1","JAG1","KDR","LAMA1","LRP2","MSX2","NGFR","NPHP3","NRP2","PKD2","PODXL","POFUT2","PSMD7","RHOB","ROR1","ROR2","SDC4","SEMA3A","SOX9","TFAP2A","TNC","TOR1A","TRAF3IP1","TWSG1","VWA1","WLS"]
GO:0006029	6	proteoglycan metabolic process	13	92	2.91721	6.46907e-06	0.000250384	["ENSG00000038427","ENSG00000049860","ENSG00000070614","ENSG00000111962","ENSG00000113273","ENSG00000131873","ENSG00000136213","ENSG00000147119","ENSG00000171004","ENSG00000175229","ENSG00000176022","ENSG00000181523","ENSG00000182197"]	["ARSB","B3GALT6","CHST12","CHST7","CHSY1","EXT1","GAL3ST3","HEXB","HS6ST2","NDST1","SGSH","UST","VCAN"]
GO:0032501	2	multicellular organismal process	321	8445	267.781	6.62629e-06	0.000252004	["ENSG00000000003","ENSG00000000457","ENSG00000001561","ENSG00000006652","ENSG00000006712","ENSG00000007392","ENSG00000007402","ENSG00000011201","ENSG00000011677","ENSG00000015479","ENSG00000025796","ENSG00000026025","ENSG00000026508","ENSG00000027697","ENSG00000030582","ENSG00000033170","ENSG00000034053","ENSG00000036054","ENSG00000038427","ENSG00000041982","ENSG00000046889","ENSG00000047932","E…	["ABCA1","ABCD1","ACP2","ACVR2A","ACVR2B","ADAM17","ADCY6","ADGRG2","ADGRL2","AFF4","ALCAM","ALPL","AMOTL2","ANK2","ANKRD11","ANOS1","ANP32B","ANXA1","ANXA3","ANXA5","APBA2 (ENSG00000034053)","ARG2","ARSB","ASAH1","ATP1B1","ATP1B3","ATP6AP1","ATRN","ATRX","B3GNT2","BCL2","BSG","BST2","BTRC","C1GALT1C1 (ENSG00000171155)","CA2","CACNA2D1","CACNA2D2","CACNB3","CACNB4","CACTIN","CADM1","CALR","CAMK1"…
GO:0016477	4	cell migration	85	1660	52.6367	6.63494e-06	0.000252004	["ENSG00000000457","ENSG00000026508","ENSG00000030582","ENSG00000033170","ENSG00000049860","ENSG00000064651","ENSG00000069849","ENSG00000073060","ENSG00000075213","ENSG00000076706","ENSG00000076716","ENSG00000077254","ENSG00000077782","ENSG00000091136","ENSG00000092445","ENSG00000094631","ENSG00000101384","ENSG00000101680","ENSG00000102181","ENSG00000102265","ENSG00000106366","ENSG00000106571","E…	["ADAM17","AMOTL2","ANXA1","ANXA3","ARSB","ATP1B1","ATP1B3","BCL2","BSG","BST2","CALR","CAPN7","CD44","CD47","CD63","CD99L2","CDH2","CLN3","CRB2","EMC10","EPHA2","FAM83H (ENSG00000180921)","FGF2","FGFR1","FLRT3","FOXP1","FUT10","FUT8","GLI3","GPC3","GPC4","GRN","HDAC6","HEXB","HMGB1","HMGB2","IGF1R","INSR","ITGA1","ITGA5","ITGAV","ITGB1","JAG1","JAM3","JUN","KDR","LAMA1","LAMB1","LAMC1","LRP1","M…
GO:0043412	5	macromolecule modification	196	4700	149.032	7.52387e-06	0.00028312	["ENSG00000000457","ENSG00000005812","ENSG00000006634","ENSG00000006712","ENSG00000007541","ENSG00000008128","ENSG00000013441","ENSG00000026508","ENSG00000033170","ENSG00000038427","ENSG00000041982","ENSG00000063176","ENSG00000070495","ENSG00000070614","ENSG00000071537","ENSG00000071553","ENSG00000073849","ENSG00000075213","ENSG00000077254","ENSG00000077782","ENSG00000077942","ENSG00000084234","E…	["ABCA1","ACVR2A","ACVR2B","ADAM17","ADCY6","ANXA1","APLP2","ATP6AP1","ATRX","B3GALNT1","B3GALT6","B3GLCT","B3GNT2","B4GALT4","BCL2","BRMS1","BRMS1L","BTRC","C18orf25","C1GALT1C1 (ENSG00000171155)","CACTIN","CAMK1","CCNL1","CCNL2","CD44","CDH2","CDK11A","CDK4","CHD1","CLK1","CLK2 (ENSG00000176444)","CLK4","CLU","CPE","CTDNEP1 (ENSG00000175826)","CTR9","CXXC1","DAPK1","DBF4","DIPK2A","DKC1","DMD",…
GO:0022610	2	biological adhesion	81	1569	49.7512	8.34116e-06	0.000310995	["ENSG00000011201","ENSG00000026508","ENSG00000038427","ENSG00000041982","ENSG00000073060","ENSG00000076706","ENSG00000076716","ENSG00000077942","ENSG00000081181","ENSG00000091136","ENSG00000092439","ENSG00000092445","ENSG00000100941","ENSG00000101384","ENSG00000101680","ENSG00000101882","ENSG00000102181","ENSG00000102290","ENSG00000103855","ENSG00000106366","ENSG00000106571","ENSG00000106714","E…	["ADAM17","ALCAM","ANOS1","ANXA1","ARG2","ATP1B1","BCL2","BSG","CADM1","CALR","CD276","CD44","CD46","CD47","CD63","CD99L2","CDH2","CDH6","CFDP1","CNTNAP3","COL12A1","COL6A2","CRB2","EFNA5","EPHA2","ERBB2","FBLN1","FLRT3","GLI3","GPAM","GPC4","HAPLN1","HMGB1","IRAK1","ITGA1","ITGA5","ITGAV","ITGB1","JAG1","JAM3","KDR","LAMA1","LAMB1","LAMC1","LGALS3BP","LRP1","LSAMP","MCAM","MFGE8","MXRA8","NCAM1"…
GO:0006376	8	mRNA splice site selection	8	34	1.0781	8.54472e-06	0.000313024	["ENSG00000007392","ENSG00000083896","ENSG00000100650","ENSG00000108848","ENSG00000124193","ENSG00000136450","ENSG00000154548","ENSG00000164985"]	["LUC7L","LUC7L3","PSIP1","SRSF1","SRSF12","SRSF5","SRSF6","YTHDC1 (ENSG00000083896)"]
GO:0032879	4	regulation of localization	136	3020	95.7607	8.54961e-06	0.000313024	["ENSG00000007402","ENSG00000027697","ENSG00000030582","ENSG00000034053","ENSG00000047932","ENSG00000063176","ENSG00000064300","ENSG00000064651","ENSG00000069849","ENSG00000071553","ENSG00000073060","ENSG00000075213","ENSG00000076706","ENSG00000076716","ENSG00000077782","ENSG00000077942","ENSG00000078018","ENSG00000080709","ENSG00000081181","ENSG00000090674","ENSG00000091136","ENSG00000094631","E…	["ABCA1","ADAM17","AHNAK","AMOTL2","ANK2","ANP32B","ANXA1","ANXA3","APBA2 (ENSG00000034053)","ARG2","ARL6IP1","ARSB","ATP1B1","ATP1B3","ATP6AP1","BCL2","BST2","CA2","CACNA2D1","CACNA2D2","CACNB3","CACNB4","CADM1","CALR","CAMK1","CAPN7","CD47","CD63","CD99L2","CDH2","CLN3","CLU","CNPY4","DAPK1","DKC1","DMD","EFNA5","EIF2AK3","EMC10","ENPP1","EPHA2","ERBB2","FAM83H (ENSG00000180921)","FBLN1","FGF2"…
GO:0031102	5	neuron projection regeneration	10	56	1.7757	9.11944e-06	0.000330906	["ENSG00000030582","ENSG00000041982","ENSG00000118785","ENSG00000123384","ENSG00000154096","ENSG00000166086","ENSG00000171791","ENSG00000172020","ENSG00000177606","ENSG00000277586"]	["BCL2","GAP43","GRN","JAM3","JUN","LRP1","NEFL","SPP1","THY1","TNC"]
GO:0055082	4	cellular chemical homeostasis	52	872	27.6501	9.55896e-06	0.000343139	["ENSG00000030582","ENSG00000033627","ENSG00000049860","ENSG00000050393","ENSG00000064300","ENSG00000064547","ENSG00000064651","ENSG00000069275","ENSG00000069849","ENSG00000071553","ENSG00000090674","ENSG00000092439","ENSG00000102805","ENSG00000104267","ENSG00000104635","ENSG00000107815","ENSG00000108312","ENSG00000110911","ENSG00000112473","ENSG00000112759","ENSG00000118762","ENSG00000118965","E…	["ANK2","ATP13A3","ATP1B1","ATP1B3","ATP6AP1","ATP6V0A1","BCL2","CA2","CACNA2D1","CACNB3","CALR","CLN3","CLN5","DMD","EFNA5","ENPP1","FGF2","FOXK1","GRN","HEXB","HMGB1","IGF1R","ITGAV","LPAR2","LRP1","MCOLN1","MCUR1","NGFR","NPTN","NUCKS1","PKD2","SIDT2","SLC11A2","SLC12A2","SLC26A6","SLC29A1","SLC30A1","SLC30A7","SLC31A1","SLC39A14","SLC39A7 (ENSG00000112473)","SLC4A2","SLC9A6","SMARCA4","SV2A",…
GO:0001704	4	formation of primary germ layer	16	140	4.43924	9.62545e-06	0.000343139	["ENSG00000006712","ENSG00000077782","ENSG00000091136","ENSG00000111799","ENSG00000116729","ENSG00000128791","ENSG00000137815","ENSG00000138448","ENSG00000142627","ENSG00000148204","ENSG00000149948","ENSG00000150093","ENSG00000161638","ENSG00000166477","ENSG00000186866","ENSG00000198730"]	["COL12A1","CRB2","CTR9","EPHA2","FGFR1","HMGA2","ITGA5","ITGAV","ITGB1","LAMB1","LEO1","PAF1","POFUT2","RTF1","TWSG1","WLS"]
GO:1901564	4	organonitrogen compound metabolic process	282	7274	230.65	9.71813e-06	0.00034343	["ENSG00000000457","ENSG00000001561","ENSG00000005206","ENSG00000005812","ENSG00000005893","ENSG00000006634","ENSG00000006712","ENSG00000007541","ENSG00000008128","ENSG00000011201","ENSG00000013441","ENSG00000015479","ENSG00000026025","ENSG00000026508","ENSG00000027697","ENSG00000030582","ENSG00000033170","ENSG00000038427","ENSG00000041982","ENSG00000049860","ENSG00000057252","ENSG00000063176","E…	["AATF (ENSG00000275700)","ABCA1","ABCD1","ABCF1 (ENSG00000204574)","ACVR2A","ACVR2B","ADAM17","ADCY6","ANOS1","ANP32B","ANXA1","APLP2","ARG2","ARL6IP1","ARSB","ASAH1","ATP6AP1","ATRX","B3GALNT1","B3GALT6","B3GLCT","B3GNT2","B4GALT4","BCL2","BRMS1","BRMS1L","BST2","BTRC","C18orf25","C1GALT1C1 (ENSG00000171155)","CACTIN","CALR","CAMK1","CAPN6","CAPN7","CCNL1","CCNL2","CD276","CD320","CD44","CDH2",…
GO:0070887	4	cellular response to chemical stimulus	158	3644	115.547	1.0856e-05	0.000380335	["ENSG00000005206","ENSG00000006712","ENSG00000011201","ENSG00000026025","ENSG00000026508","ENSG00000027697","ENSG00000029363","ENSG00000033170","ENSG00000033627","ENSG00000041982","ENSG00000063176","ENSG00000064300","ENSG00000064651","ENSG00000067113","ENSG00000069275","ENSG00000070614","ENSG00000071553","ENSG00000073060","ENSG00000075290","ENSG00000077782","ENSG00000078018","ENSG00000081479","E…	["ABCA1","ABCD1","ACVR2A","ACVR2B","ADAM17","ADCY6","ALPL","ANOS1","ANXA1","ASAH1","ATP6AP1","ATP6V0A1","ATRX","B3GNT2","BCL2","BCLAF1","BRF2","BST2","BTRC","CA2","CACNA2D1","CACNB3","CACTIN","CALR","CD44","CD47","CD63","CDK4","CLN3","CLU","CNTFR","CPNE4","CRB2","CTR9","CXXC1","CYP2U1","DAPK1","DNAJC3","EFNA5","EIF2AK3","ENPP1","EPHA2","ERBB2","FANCD2","FGF2","FGFR1","FKBP14","FLRT3","FOXP1","FST…
GO:0071310	5	cellular response to organic substance	135	3008	95.3802	1.10983e-05	0.0003855	["ENSG00000005206","ENSG00000006712","ENSG00000011201","ENSG00000026025","ENSG00000026508","ENSG00000027697","ENSG00000029363","ENSG00000033170","ENSG00000033627","ENSG00000041982","ENSG00000063176","ENSG00000064300","ENSG00000064651","ENSG00000067113","ENSG00000069275","ENSG00000070614","ENSG00000071553","ENSG00000073060","ENSG00000075290","ENSG00000077782","ENSG00000078018","ENSG00000081479","E…	["ABCA1","ACVR2A","ACVR2B","ADAM17","ADCY6","ALPL","ANOS1","ANXA1","ASAH1","ATP6AP1","ATP6V0A1","B3GNT2","BCL2","BCLAF1","BST2","BTRC","CA2","CACNA2D1","CACTIN","CALR","CD44","CD47","CD63","CDK4","CLU","CNTFR","CRB2","CTR9","CXXC1","DAPK1","DNAJC3","EFNA5","EIF2AK3","ENPP1","ERBB2","FGF2","FGFR1","FKBP14","FLRT3","FOXP1","FSTL1","FUT8","GBA (ENSG00000177628)","GPAM","GPC3","GTF2F1","HDAC2","HDAC6…
GO:0070085	3	glycosylation	24	281	8.91018	1.14896e-05	0.000395709	["ENSG00000033170","ENSG00000073849","ENSG00000100417","ENSG00000102805","ENSG00000121578","ENSG00000130714","ENSG00000141458","ENSG00000151233","ENSG00000156162","ENSG00000163389","ENSG00000169255","ENSG00000170340","ENSG00000171155","ENSG00000172728","ENSG00000176022","ENSG00000177628","ENSG00000178202","ENSG00000178904","ENSG00000182197","ENSG00000185900","ENSG00000186866","ENSG00000187676","E…	["B3GALNT1","B3GALT6","B3GLCT","B3GNT2","B4GALT4","C1GALT1C1 (ENSG00000171155)","CLN5","DPY19L3","DPY19L4","EXT1","FUT10","FUT11","FUT8","GBA (ENSG00000177628)","GXYLT1","MAN2A2","NPC1","PMM1","POFUT2","POGLUT1","POGLUT3","POMK","POMT1","ST6GAL1"]
GO:0007155	3	cell adhesion	80	1562	49.5292	1.27267e-05	0.000434633	["ENSG00000011201","ENSG00000026508","ENSG00000038427","ENSG00000041982","ENSG00000076706","ENSG00000076716","ENSG00000077942","ENSG00000081181","ENSG00000091136","ENSG00000092439","ENSG00000092445","ENSG00000100941","ENSG00000101384","ENSG00000101680","ENSG00000101882","ENSG00000102181","ENSG00000102290","ENSG00000103855","ENSG00000106366","ENSG00000106571","ENSG00000106714","ENSG00000108679","E…	["ADAM17","ALCAM","ANOS1","ANXA1","ARG2","ATP1B1","BCL2","BSG","CADM1","CALR","CD276","CD44","CD46","CD47","CD63","CD99L2","CDH2","CDH6","CFDP1","CNTNAP3","COL12A1","COL6A2","CRB2","EFNA5","EPHA2","ERBB2","FBLN1","FLRT3","GLI3","GPAM","GPC4","HAPLN1","HMGB1","IRAK1","ITGA1","ITGA5","ITGAV","ITGB1","JAG1","JAM3","KDR","LAMA1","LAMB1","LAMC1","LGALS3BP","LRP1","LSAMP","MCAM","MFGE8","MXRA8","NCAM1"…
GO:0001667	5	ameboidal-type cell migration	31	422	13.3811	1.39615e-05	0.000472828	["ENSG00000030582","ENSG00000073060","ENSG00000075213","ENSG00000077782","ENSG00000094631","ENSG00000102265","ENSG00000113273","ENSG00000114019","ENSG00000114861","ENSG00000118257","ENSG00000124145","ENSG00000125398","ENSG00000128052","ENSG00000131375","ENSG00000135046","ENSG00000137509","ENSG00000138685","ENSG00000138772","ENSG00000142627","ENSG00000143878","ENSG00000147257","ENSG00000148204","E…	["ADAM17","AMOTL2","ANXA1","ANXA3","ARSB","CALR","CAPN7","CLN3","CRB2","EMC10","EPHA2","FGF2","FGFR1","FOXP1","GPC3","GRN","HDAC6","HMGB1","ITGB1","JUN","KDR","MCC","NRP2","PRCP","RHOB","SCARB1","SDC4","SEMA3A","SOX9","TIMP1","TMEM201"]
GO:0034220	4	ion transmembrane transport	66	1219	38.6531	1.42856e-05	0.000479808	["ENSG00000007402","ENSG00000011021","ENSG00000011677","ENSG00000033627","ENSG00000047932","ENSG00000050393","ENSG00000063176","ENSG00000064651","ENSG00000069849","ENSG00000071553","ENSG00000078668","ENSG00000080709","ENSG00000081087","ENSG00000081479","ENSG00000090674","ENSG00000092439","ENSG00000101986","ENSG00000103042","ENSG00000103249","ENSG00000104635","ENSG00000105281","ENSG00000110108","E…	["ABCD1","AHNAK","ANK2","ARL6IP1","ATP1B1","ATP1B3","ATP6AP1","ATP6V0A1","CACNA2D1","CACNA2D2","CACNB3","CACNB4","CD63","CLCN6","CLCN7","DAPK1","DMD","FGF2","GABRA3","GJC1","GOPC","ITGAV","ITGB1","KCNN2","LRP2","MCOLN1","MCUR1","NEFL","OSTM1","PANX1","PKD2","SESTD1","SLC11A2","SLC12A2","SLC12A6","SLC12A9","SLC19A1","SLC1A5","SLC25A29","SLC26A11","SLC26A6","SLC2A1","SLC30A1","SLC30A7","SLC31A1","S…
GO:0001503	3	ossification	31	423	13.4128	1.46248e-05	0.000487172	["ENSG00000038427","ENSG00000041982","ENSG00000071553","ENSG00000092199","ENSG00000094975","ENSG00000101384","ENSG00000106571","ENSG00000114739","ENSG00000117318","ENSG00000117899","ENSG00000118785","ENSG00000120149","ENSG00000121989","ENSG00000125398","ENSG00000128791","ENSG00000131873","ENSG00000134569","ENSG00000137203","ENSG00000142627","ENSG00000147257","ENSG00000162551","ENSG00000162878","E…	["ACVR2A","ACVR2B","ALPL","ATP6AP1","BCL2","CHSY1","EIF2AK3","ENPP1","EPHA2","EXT1","GLI3","GPC3","HNRNPC","ID3 (ENSG00000117318)","JAG1","LRP4","MESD","MSX2","NAB2","PKDCC","ROR2","SOX9","SPP1","SUCO","TAPT1","TFAP2A","TNC","TWSG1","VCAN","WWOX","ZBTB40"]
GO:0009611	4	response to wounding	46	749	23.7499	1.52386e-05	0.000503492	["ENSG00000001561","ENSG00000006652","ENSG00000026508","ENSG00000030582","ENSG00000041982","ENSG00000064651","ENSG00000073060","ENSG00000076706","ENSG00000077942","ENSG00000092445","ENSG00000094916","ENSG00000101000","ENSG00000102265","ENSG00000106366","ENSG00000106571","ENSG00000117318","ENSG00000118785","ENSG00000120149","ENSG00000122861","ENSG00000123384","ENSG00000124145","ENSG00000124193","E…	["ADAM17","ANXA1","ANXA5","BCL2","C1GALT1C1 (ENSG00000171155)","CBX5","CD44","ENPP4","ERBB2","FBLN1","FGF2","FLRT3","FUT10","GAP43","GLI3","GRN","HDAC2","ID3 (ENSG00000117318)","IFRD1","ITGA5","ITGB1","JAM3","JUN","KDR","LRP1","MCAM","MSX2","MYOF","NEFL","PLAU","PRCP","PRKAR1B","PROCR","SCARB1","SDC4","SERPINE1","SERPING1","SLC12A2","SLC7A11","SPP1","SRSF6","SYT11","TIMP1","TNC","TOR1A","TYRO3"]
GO:0030198	6	extracellular matrix organization	30	404	12.8104	1.55988e-05	0.000511238	["ENSG00000004866","ENSG00000026508","ENSG00000038427","ENSG00000041982","ENSG00000077942","ENSG00000091136","ENSG00000101680","ENSG00000102265","ENSG00000103044","ENSG00000106366","ENSG00000111799","ENSG00000117122","ENSG00000118785","ENSG00000123384","ENSG00000125398","ENSG00000128052","ENSG00000130714","ENSG00000135862","ENSG00000138448","ENSG00000138685","ENSG00000142173","ENSG00000145681","E…	["BSG","CD44","CD47","COL12A1","COL6A2","FBLN1","FGF2","HAPLN1","HAS3","ITGA1","ITGA5","ITGAV","ITGB1","JAM3","KDR","LAMA1","LAMB1","LAMC1","LRP1","MFAP2","POMT1","SERPINE1","SERPINH1","SOX9","SPP1","ST7","TIMP1","TNC","VCAN","VWA1"]
GO:0043062	5	extracellular structure organization	30	405	12.8421	1.6354e-05	0.000531701	["ENSG00000004866","ENSG00000026508","ENSG00000038427","ENSG00000041982","ENSG00000077942","ENSG00000091136","ENSG00000101680","ENSG00000102265","ENSG00000103044","ENSG00000106366","ENSG00000111799","ENSG00000117122","ENSG00000118785","ENSG00000123384","ENSG00000125398","ENSG00000128052","ENSG00000130714","ENSG00000135862","ENSG00000138448","ENSG00000138685","ENSG00000142173","ENSG00000145681","E…	["BSG","CD44","CD47","COL12A1","COL6A2","FBLN1","FGF2","HAPLN1","HAS3","ITGA1","ITGA5","ITGAV","ITGB1","JAM3","KDR","LAMA1","LAMB1","LAMC1","LRP1","MFAP2","POMT1","SERPINE1","SERPINH1","SOX9","SPP1","ST7","TIMP1","TNC","VCAN","VWA1"]
GO:0006935	4	chemotaxis	44	707	22.4182	1.6974e-05	0.000547479	["ENSG00000011201","ENSG00000064300","ENSG00000064651","ENSG00000075213","ENSG00000077254","ENSG00000077782","ENSG00000082684","ENSG00000101680","ENSG00000106366","ENSG00000106571","ENSG00000108231","ENSG00000110400","ENSG00000118257","ENSG00000122861","ENSG00000123384","ENSG00000124126","ENSG00000125848","ENSG00000128052","ENSG00000129116","ENSG00000132670","ENSG00000135046","ENSG00000138448","E…	["ADAM17","ALCAM","ANOS1","ANXA1","B3GNT2","BSG","CALR","DPYSL5","DRAXIN","EFNA5","EPHA2","ERBB2","EXT1","FGF2","FGFR1","FLRT3","GAP43","GLI3","HMGB1","HMGB2","ITGA1","ITGAV","JAM3","KDR","LAMA1","LGI1","LRP1","NCAM1","NECTIN1","NGFR","NPTN","NRP2","PALLD","PLAU","PREX1","PTPRA","PTPRJ","SEMA3A","SEMA5B","SERPINE1","SLC12A2","SPTBN2","TMEFF1","USP33"]
GO:0035239	4	tube morphogenesis	52	891	28.2526	1.72386e-05	0.000551636	["ENSG00000030582","ENSG00000041982","ENSG00000064300","ENSG00000064651","ENSG00000070495","ENSG00000076706","ENSG00000077782","ENSG00000081479","ENSG00000101384","ENSG00000101680","ENSG00000106366","ENSG00000106571","ENSG00000113971","ENSG00000114019","ENSG00000114739","ENSG00000114861","ENSG00000118257","ENSG00000118762","ENSG00000120149","ENSG00000123384","ENSG00000124145","ENSG00000125398","E…	["ACVR2B","AMOTL2","ANXA1","ANXA3","BCL2","BTRC","CDH2","CEMIP2","EIF2AK3","EMC10","EPHA2","ERBB2","FGF2","FGFR1","FOXP1","GJC1","GLI3","GPC3","GREB1L","GRN","HMGA2","IRX1","ITGA5","ITGAV","ITGB1","JAG1","JAM3","JMJD6","JUN","KDR","LAMA1","LDLR","LRP1","LRP2","MCAM","MFGE8","MSX2","NGFR","NPHP3","NRP2","PKD2","PODXL","PRCP","RHOB","SDC4","SERPINE1","SLC12A2","SLC12A6","SOX9","STRA6 (ENSG000001378…
GO:0048646	3	anatomical structure formation involved in morphogenesis	65	1203	38.1457	1.77682e-05	0.000564141	["ENSG00000006712","ENSG00000030582","ENSG00000064300","ENSG00000064651","ENSG00000070495","ENSG00000076706","ENSG00000077782","ENSG00000078114","ENSG00000081479","ENSG00000089116","ENSG00000091136","ENSG00000101384","ENSG00000106366","ENSG00000106571","ENSG00000110400","ENSG00000111799","ENSG00000113971","ENSG00000114019","ENSG00000114739","ENSG00000116729","ENSG00000118257","ENSG00000120149","E…	["ACVR2B","ADAM17","AMOTL2","ANK2","ANXA1","ANXA3","CAMK1","CEMIP2","COL12A1","CRB2","CTR9","EIF2AK3","EMC10","EPHA2","ERBB2","FGF2","FGFR1","GLI3","GRN","HDAC2","HMGA2","IRX1","ITGA5","ITGAV","ITGB1","JAG1","JAM3","JMJD6","JUN","KDR","LAMB1","LEO1","LHX5","LRP2","MCAM","MFGE8","MSX2","MYOF","NEBL","NECTIN1","NGFR","NOLC1","NPHP3","NRP2","PAF1","PIM1","PODXL","POFUT2","POGLUT1","PRCP","PSAP","RHO…
GO:0072358	5	cardiovascular system development	46	754	23.9085	1.80055e-05	0.000567244	["ENSG00000030582","ENSG00000063176","ENSG00000064300","ENSG00000064651","ENSG00000070495","ENSG00000070614","ENSG00000076706","ENSG00000077782","ENSG00000081479","ENSG00000101384","ENSG00000101680","ENSG00000106366","ENSG00000106571","ENSG00000114019","ENSG00000114739","ENSG00000118257","ENSG00000118762","ENSG00000123384","ENSG00000128052","ENSG00000130164","ENSG00000135046","ENSG00000135048","E…	["ACVR2B","AMOTL2","ANP32B","ANXA1","ANXA3","CDH2","CEMIP2","CRB2","EIF2AK3","EMC10","EPHA2","ERBB2","FGF2","FGFR1","GJC1","GLI3","GPC3","GRN","HMGA2","ITGA5","ITGAV","ITGB1","JAG1","JAM3","JMJD6","JUN","KDR","LAMA1","LDLR","LRP1","LRP2","MCAM","MFGE8","NDST1","NGFR","NRP2","PKD2","POGLUT1","PRCP","RHOB","SERPINE1","SLC12A2","SLC12A6","SPHK2","STRA6 (ENSG00000137868)","THY1"]
GO:0042330	3	taxis	44	709	22.4816	1.81816e-05	0.000568383	["ENSG00000011201","ENSG00000064300","ENSG00000064651","ENSG00000075213","ENSG00000077254","ENSG00000077782","ENSG00000082684","ENSG00000101680","ENSG00000106366","ENSG00000106571","ENSG00000108231","ENSG00000110400","ENSG00000118257","ENSG00000122861","ENSG00000123384","ENSG00000124126","ENSG00000125848","ENSG00000128052","ENSG00000129116","ENSG00000132670","ENSG00000135046","ENSG00000138448","E…	["ADAM17","ALCAM","ANOS1","ANXA1","B3GNT2","BSG","CALR","DPYSL5","DRAXIN","EFNA5","EPHA2","ERBB2","EXT1","FGF2","FGFR1","FLRT3","GAP43","GLI3","HMGB1","HMGB2","ITGA1","ITGAV","JAM3","KDR","LAMA1","LGI1","LRP1","NCAM1","NECTIN1","NGFR","NPTN","NRP2","PALLD","PLAU","PREX1","PTPRA","PTPRJ","SEMA3A","SEMA5B","SERPINE1","SLC12A2","SPTBN2","TMEFF1","USP33"]
GO:1903825	4	organic acid transmembrane transport	16	148	4.69291	1.94882e-05	0.000599999	["ENSG00000081479","ENSG00000101986","ENSG00000103042","ENSG00000105281","ENSG00000111371","ENSG00000117394","ENSG00000131389","ENSG00000137868","ENSG00000138074","ENSG00000139514","ENSG00000150093","ENSG00000151012","ENSG00000170540","ENSG00000173638","ENSG00000196517","ENSG00000197119"]	["ABCD1","ARL6IP1","ITGB1","LRP2","SLC19A1","SLC1A5","SLC25A29","SLC2A1","SLC38A1","SLC38A7","SLC5A6","SLC6A6","SLC6A9","SLC7A1","SLC7A11","STRA6 (ENSG00000137868)"]
GO:1905039	5	carboxylic acid transmembrane transport	16	148	4.69291	1.94882e-05	0.000599999	["ENSG00000081479","ENSG00000101986","ENSG00000103042","ENSG00000105281","ENSG00000111371","ENSG00000117394","ENSG00000131389","ENSG00000137868","ENSG00000138074","ENSG00000139514","ENSG00000150093","ENSG00000151012","ENSG00000170540","ENSG00000173638","ENSG00000196517","ENSG00000197119"]	["ABCD1","ARL6IP1","ITGB1","LRP2","SLC19A1","SLC1A5","SLC25A29","SLC2A1","SLC38A1","SLC38A7","SLC5A6","SLC6A6","SLC6A9","SLC7A1","SLC7A11","STRA6 (ENSG00000137868)"]
GO:0031103	6	axon regeneration	9	49	1.55373	2.01955e-05	0.000617102	["ENSG00000030582","ENSG00000041982","ENSG00000118785","ENSG00000123384","ENSG00000166086","ENSG00000171791","ENSG00000172020","ENSG00000177606","ENSG00000277586"]	["BCL2","GAP43","GRN","JAM3","JUN","LRP1","NEFL","SPP1","TNC"]
GO:0007041	4	lysosomal transport	14	117	3.70993	2.03836e-05	0.000618202	["ENSG00000003056","ENSG00000005893","ENSG00000030582","ENSG00000106460","ENSG00000113273","ENSG00000120885","ENSG00000123384","ENSG00000137642","ENSG00000138760","ENSG00000141458","ENSG00000143878","ENSG00000185896","ENSG00000188603","ENSG00000197746"]	["ARSB","CLN3","CLU","GRN","LAMP1","LAMP2","LRP1","M6PR","NPC1","PSAP","RHOB","SCARB2","SORL1","TMEM106B"]
GO:0016071	7	mRNA metabolic process	55	974	30.8844	2.47126e-05	0.000743035	["ENSG00000006712","ENSG00000007392","ENSG00000008128","ENSG00000026025","ENSG00000054118","ENSG00000070495","ENSG00000074356","ENSG00000083896","ENSG00000092199","ENSG00000100650","ENSG00000100941","ENSG00000102241","ENSG00000102317","ENSG00000103035","ENSG00000104859","ENSG00000105298","ENSG00000108848","ENSG00000110844","ENSG00000112739","ENSG00000115875","ENSG00000116350","ENSG00000119335","E…	["ANP32A","ARL6IP4","CACTIN","CDK11A","CIR1","CLASRP","CTR9","CWC22","DDX46","DKC1","FASTKD3","GTF2F1","HNRNPC","HTATSF1","IWS1","JMJD6","LEO1","LUC7L","LUC7L3","MFAP1","NCBP3","PAF1","PNN","PRPF38A","PRPF38B","PRPF40B","PRPF4B","PSIP1","PSMD7","RBBP6","RBM3","RBMX2","RNPS1","RSRC1","SET","SNRNP27","SNRNP48","SRSF1","SRSF12","SRSF2","SRSF4","SRSF5","SRSF6","SRSF7","SUPT5H","THRAP3","TRA2A","TRA2B…
GO:0007169	6	transmembrane receptor protein tyrosine kinase signaling pathway	45	741	23.4963	2.48653e-05	0.000743035	["ENSG00000011201","ENSG00000033627","ENSG00000064300","ENSG00000069275","ENSG00000070614","ENSG00000071553","ENSG00000077782","ENSG00000092445","ENSG00000104635","ENSG00000106443","ENSG00000118257","ENSG00000123384","ENSG00000125398","ENSG00000125651","ENSG00000125848","ENSG00000128052","ENSG00000132670","ENSG00000135404","ENSG00000135446","ENSG00000137642","ENSG00000138119","ENSG00000138448","E…	["ADAM17","ANOS1","ATP6AP1","ATP6V0A1","CD63","CDK4","EFNA5","EIF2AK3","ENPP1","EPHA2","ERBB2","FGF2","FGFR1","FLRT3","GTF2F1","IGF1R","INSR","ITGA1","ITGA5","ITGAV","KDR","LRP1","MPZL1","MYOF","NCSTN","NDN (ENSG00000182636)","NDST1","NGFR","NPTN","NRP2","NUCKS1","PHF14","PTPRA","PTPRJ","ROR1","ROR2","SDC2","SESN3","SIK2","SLC39A14","SLC9A6","SORL1","SOX9","SPRY4","TYRO3"]
GO:0007420	5	brain development	48	812	25.7476	2.65402e-05	0.000787293	["ENSG00000036054","ENSG00000063176","ENSG00000070614","ENSG00000075213","ENSG00000077782","ENSG00000078808","ENSG00000081479","ENSG00000085224","ENSG00000088812","ENSG00000089116","ENSG00000091136","ENSG00000092445","ENSG00000099284","ENSG00000102805","ENSG00000106571","ENSG00000108819","ENSG00000113456","ENSG00000115507","ENSG00000116729","ENSG00000117114","ENSG00000117394","ENSG00000118257","E…	["ADGRL2","ANP32B","ANXA3","ATRN","ATRX","BCL2","CDH2","CLN5","DRAXIN","EXT1","FABP7","FANCD2","FGFR1","FUT10","GLI3","INA","ITGB1","LAMB1","LHX5","LRP1","LRP2","MACROH2A2","NCOA6","NCSTN","NDST1","NEFL","NES","NRP2","ODAD2","OTX1","POMK","PPP1R9B","PSAP","RAD1","SDF4","SEMA3A","SLC2A1","SLC7A11","SPHK2","SPTBN2","TAF1","TBC1D23","TRA2B","TSKU","TTC21B","TWSG1","TYRO3","WLS"]
GO:0007167	5	enzyme linked receptor protein signaling pathway	60	1097	34.7846	2.67696e-05	0.000788346	["ENSG00000011201","ENSG00000026025","ENSG00000033170","ENSG00000033627","ENSG00000064300","ENSG00000069275","ENSG00000070614","ENSG00000071553","ENSG00000077782","ENSG00000081479","ENSG00000092445","ENSG00000104635","ENSG00000106443","ENSG00000113387","ENSG00000113441","ENSG00000114739","ENSG00000118257","ENSG00000120149","ENSG00000121989","ENSG00000123384","ENSG00000125398","ENSG00000125651","E…	["ACVR2A","ACVR2B","ADAM17","ANOS1","ATP6AP1","ATP6V0A1","CD63","CDK4","CRB2","EFNA5","EIF2AK3","ENPP1","EPHA2","ERBB2","FGF2","FGFR1","FLRT3","FSTL1","FUT8","GPC3","GTF2F1","IGF1R","IL17RD","INSR","ITGA1","ITGA5","ITGAV","ITGB1","JUN","KDR","LNPEP","LRP1","LRP2","MPZL1","MSX2","MYOF","NCSTN","NDN (ENSG00000182636)","NDST1","NGFR","NPTN","NRP2","NUCKS1","PHF14","PTPRA","PTPRJ","ROR1","ROR2","SDC2…
GO:0000380	10	alternative mRNA splicing, via spliceosome	12	91	2.8855	2.97599e-05	0.000870102	["ENSG00000054118","ENSG00000083896","ENSG00000100650","ENSG00000115875","ENSG00000116350","ENSG00000124193","ENSG00000136450","ENSG00000136527","ENSG00000154548","ENSG00000161547","ENSG00000174891","ENSG00000205937"]	["RNPS1","RSRC1","SRSF1","SRSF12","SRSF2","SRSF4","SRSF5","SRSF6","SRSF7","THRAP3","TRA2B","YTHDC1 (ENSG00000083896)"]
GO:0070848	5	response to growth factor	44	725	22.9889	3.10916e-05	0.000902546	["ENSG00000011201","ENSG00000026508","ENSG00000033170","ENSG00000041982","ENSG00000064300","ENSG00000070614","ENSG00000077782","ENSG00000081479","ENSG00000094631","ENSG00000108819","ENSG00000114739","ENSG00000118257","ENSG00000120149","ENSG00000121989","ENSG00000125398","ENSG00000125651","ENSG00000125848","ENSG00000128052","ENSG00000128791","ENSG00000135046","ENSG00000135404","ENSG00000137642","E…	["ACVR2A","ACVR2B","ADAM17","ANOS1","ANXA1","ANXA3","CD44","CD63","CRB2","EPHA2","ERBB2","FGF2","FGFR1","FLRT3","FSTL1","FUT8","GPC3","GTF2F1","HDAC2","HDAC6","IL17RD","INSR","ITGA5","ITGB1","JUN","KDR","LRP2","MSX2","MYOF","NDN (ENSG00000182636)","NDST1","NGFR","NPTN","NRP2","PDE3A","PPP1R9B","ROR2","SLC9A6","SORL1","SOX9","SPRY4","TNC","TWSG1","WWOX"]
GO:1905167	10	positive regulation of lysosomal protein catabolic process	3	3	0.0951265	3.17297e-05	0.000914537	["ENSG00000081479","ENSG00000123384","ENSG00000130164"]	["LDLR","LRP1","LRP2"]
GO:0001501	5	skeletal system development	36	548	17.3764	3.28373e-05	0.000939795	["ENSG00000026508","ENSG00000038427","ENSG00000049860","ENSG00000070614","ENSG00000071553","ENSG00000077782","ENSG00000102265","ENSG00000104635","ENSG00000106571","ENSG00000111799","ENSG00000114739","ENSG00000114861","ENSG00000120149","ENSG00000121989","ENSG00000125398","ENSG00000131873","ENSG00000134575","ENSG00000137203","ENSG00000138685","ENSG00000142173","ENSG00000142627","ENSG00000145681","E…	["ACP2","ACVR2A","ACVR2B","ALPL","ANKRD11","ATP6AP1","CD44","CHSY1","COL12A1","COL6A2","EIF2AK3","EPHA2","EXT1","FGF2","FGFR1","FOXP1","FRZB","GLI3","HAPLN1","HEXB","HMGA2","MSX2","NAB2","NDST1","PKDCC","ROR2","SERPINH1","SLC39A14","SOX9","TAPT1","TFAP2A","TIMP1","VCAN","VWA1","WDR19","WWOX"]
GO:0042475	6	odontogenesis of dentin-containing tooth	12	92	2.91721	3.32535e-05	0.00094505	["ENSG00000041982","ENSG00000064300","ENSG00000104267","ENSG00000106366","ENSG00000106571","ENSG00000110400","ENSG00000114739","ENSG00000120149","ENSG00000134569","ENSG00000167522","ENSG00000172270","ENSG00000196591"]	["ACVR2B","ANKRD11","BSG","CA2","GLI3","HDAC2","LRP4","MSX2","NECTIN1","NGFR","SERPINE1","TNC"]
GO:1901700	4	response to oxygen-containing compound	88	1814	57.5198	3.50118e-05	0.000988112	["ENSG00000006712","ENSG00000026025","ENSG00000033627","ENSG00000041982","ENSG00000063176","ENSG00000064300","ENSG00000069275","ENSG00000071553","ENSG00000073060","ENSG00000075290","ENSG00000078808","ENSG00000094631","ENSG00000099194","ENSG00000100650","ENSG00000101384","ENSG00000102265","ENSG00000104267","ENSG00000104635","ENSG00000105298","ENSG00000106366","ENSG00000107815","ENSG00000108312","E…	["ABCA1","ACVR2B","ADAM17","ADCY6","ALPL","ANXA1","ATP6AP1","ATP6V0A1","BCL2","BSG","CA2","CACNA2D1","CACTIN","CALR","CDK4","CLK2 (ENSG00000176444)","CLU","COL6A2","CTR9","DAPK1","EFNA5","ENPP1","EPM2AIP1","FOXP1","GBA (ENSG00000177628)","GGH","GPAM","HDAC2","HDAC6","HMGB1","HMGB2","ID3 (ENSG00000117318)","IGF1R","INSR","IRAK1","JAG1","JUN","KAT7","LDLR","LRAT","LRP1","MSX2","NCSTN","NEFL","NGFR"…
GO:0007498	5	mesoderm development	15	139	4.40753	3.59737e-05	0.00100826	["ENSG00000077782","ENSG00000106484","ENSG00000114739","ENSG00000116729","ENSG00000117899","ENSG00000121989","ENSG00000128791","ENSG00000142627","ENSG00000148204","ENSG00000149948","ENSG00000150093","ENSG00000163389","ENSG00000175826","ENSG00000182197","ENSG00000186866"]	["ACVR2A","ACVR2B","CRB2","CTDNEP1 (ENSG00000175826)","EPHA2","EXT1","FGFR1","HMGA2","ITGB1","MESD","MEST","POFUT2","POGLUT1","TWSG1","WLS"]
GO:0042493	4	response to drug	61	1133	35.9261	3.62726e-05	0.00100967	["ENSG00000026025","ENSG00000041982","ENSG00000063176","ENSG00000078808","ENSG00000081479","ENSG00000085224","ENSG00000094631","ENSG00000101384","ENSG00000103042","ENSG00000104267","ENSG00000104805","ENSG00000105281","ENSG00000108819","ENSG00000110218","ENSG00000110721","ENSG00000112697","ENSG00000112759","ENSG00000118965","ENSG00000125398","ENSG00000128052","ENSG00000131771","ENSG00000132718","E…	["ABCA1","ADAM17","ADCY6","ANXA1","ARL6IP1","ATRX","BCL2","CA2","CALR","CD320","CDK4","CHKA","CYP2U1","EFNA5","GBA (ENSG00000177628)","GGH","HDAC2","HDAC6","HMGA2","HMGB2","ITGB1","JAG1","JUN","KAT7","KDR","LMBRD1","LRP2","NCSTN","NEFL","NPC1","NUCB1","PANX1","PDE3A","PLIN2","PPP1R1B","PPP1R9B","PSAP","RHOB","SDF4","SLC19A1","SLC1A5","SLC25A29","SLC26A6","SLC29A1","SLC31A1","SLC38A7","SLC5A6","SL…
GO:0030149	6	sphingolipid catabolic process	8	41	1.30006	3.69785e-05	0.00102232	["ENSG00000049860","ENSG00000104763","ENSG00000130768","ENSG00000135587","ENSG00000177628","ENSG00000197746","ENSG00000198951","ENSG00000204386"]	["ASAH1","GBA (ENSG00000177628)","HEXB","NAGA","NEU1 (ENSG00000204386)","PSAP","SMPD2","SMPDL3B"]
GO:0035987	5	endodermal cell differentiation	9	53	1.68057	3.89157e-05	0.0010686	["ENSG00000006712","ENSG00000091136","ENSG00000111799","ENSG00000137815","ENSG00000138448","ENSG00000149948","ENSG00000161638","ENSG00000166477","ENSG00000198730"]	["COL12A1","CTR9","HMGA2","ITGA5","ITGAV","LAMB1","LEO1","PAF1","RTF1"]
GO:0030166	7	proteoglycan biosynthetic process	10	66	2.09278	4.06562e-05	0.00110891	["ENSG00000038427","ENSG00000070614","ENSG00000111962","ENSG00000131873","ENSG00000136213","ENSG00000147119","ENSG00000171004","ENSG00000175229","ENSG00000176022","ENSG00000182197"]	["B3GALT6","CHST12","CHST7","CHSY1","EXT1","GAL3ST3","HS6ST2","NDST1","UST","VCAN"]
GO:0030335	7	positive regulation of cell migration	36	554	17.5667	4.1191e-05	0.001116	["ENSG00000030582","ENSG00000073060","ENSG00000075213","ENSG00000076706","ENSG00000077782","ENSG00000091136","ENSG00000094631","ENSG00000102181","ENSG00000106366","ENSG00000114861","ENSG00000118257","ENSG00000122861","ENSG00000123384","ENSG00000124126","ENSG00000125398","ENSG00000128052","ENSG00000128567","ENSG00000131375","ENSG00000135046","ENSG00000138448","ENSG00000138685","ENSG00000138772","E…	["ADAM17","ANXA1","ANXA3","BCL2","CALR","CAPN7","CD99L2","EMC10","FAM83H (ENSG00000180921)","FGF2","FGFR1","FOXP1","GRN","HDAC6","HMGB1","IGF1R","INSR","ITGA5","ITGAV","ITGB1","JUN","KDR","LAMB1","LRP1","MCAM","NRP2","PLAU","PODXL","PREX1","RHOB","ROR2","SCARB1","SEMA3A","SERPINE1","SOX9","THY1"]
GO:0015893	5	drug transport	20	228	7.22962	4.16843e-05	0.00112189	["ENSG00000081479","ENSG00000103042","ENSG00000104267","ENSG00000105281","ENSG00000112697","ENSG00000112759","ENSG00000132718","ENSG00000136827","ENSG00000137868","ENSG00000138074","ENSG00000139514","ENSG00000150093","ENSG00000151012","ENSG00000167775","ENSG00000168216","ENSG00000170540","ENSG00000173638","ENSG00000196517","ENSG00000197119","ENSG00000225697"]	["ARL6IP1","CA2","CD320","ITGB1","LMBRD1","LRP2","SLC19A1","SLC1A5","SLC25A29","SLC26A6","SLC29A1","SLC38A7","SLC5A6","SLC6A9","SLC7A1","SLC7A11","STRA6 (ENSG00000137868)","SYT11","TMEM30A","TOR1A"]
GO:0000381	9	regulation of alternative mRNA splicing, via spliceosome	11	80	2.53671	4.28687e-05	0.00114617	["ENSG00000054118","ENSG00000083896","ENSG00000100650","ENSG00000115875","ENSG00000116350","ENSG00000124193","ENSG00000136450","ENSG00000136527","ENSG00000154548","ENSG00000161547","ENSG00000205937"]	["RNPS1","SRSF1","SRSF12","SRSF2","SRSF4","SRSF5","SRSF6","SRSF7","THRAP3","TRA2B","YTHDC1 (ENSG00000083896)"]
GO:0044238	3	primary metabolic process	401	11162	353.934	4.3405e-05	0.00115293	["ENSG00000000457","ENSG00000001561","ENSG00000005206","ENSG00000005812","ENSG00000005893","ENSG00000006634","ENSG00000006652","ENSG00000006712","ENSG00000007392","ENSG00000007541","ENSG00000008128","ENSG00000011201","ENSG00000013441","ENSG00000015479","ENSG00000026025","ENSG00000026508","ENSG00000027697","ENSG00000029363","ENSG00000030582","ENSG00000033170","ENSG00000038427","ENSG00000041982","E…	["AATF (ENSG00000275700)","ABCA1","ABCD1","ABCF1 (ENSG00000204574)","ACVR2A","ACVR2B","ADAM17","ADCY6","AEN","AFF4","AHNAK","ANOS1","ANP32A","ANP32B","ANXA1","ANXA3","APLP2","ARG2","ARL6IP1","ARL6IP4","ARMCX3","ARSB","ASAH1","ATP6AP1","ATRX","B3GALNT1","B3GALT6","B3GLCT","B3GNT2","B4GALT4","BAZ2B","BCL2","BCLAF1","BRF2","BRMS1","BRMS1L","BST2","BTRC","C18orf25","C1GALT1C1 (ENSG00000171155)","CACT…
GO:0010631	6	epithelial cell migration	24	305	9.6712	4.38453e-05	0.00115706	["ENSG00000030582","ENSG00000073060","ENSG00000075213","ENSG00000077782","ENSG00000094631","ENSG00000113273","ENSG00000114861","ENSG00000118257","ENSG00000125398","ENSG00000128052","ENSG00000131375","ENSG00000135046","ENSG00000137509","ENSG00000138685","ENSG00000138772","ENSG00000142627","ENSG00000143878","ENSG00000150093","ENSG00000151694","ENSG00000161671","ENSG00000171444","ENSG00000177606","E…	["ADAM17","ANXA1","ANXA3","ARSB","CALR","CAPN7","EMC10","EPHA2","FGF2","FGFR1","FOXP1","GRN","HDAC6","HMGB1","ITGB1","JUN","KDR","MCC","NRP2","PRCP","RHOB","SCARB1","SEMA3A","SOX9"]
GO:0001568	4	blood vessel development	43	715	22.6718	4.72342e-05	0.00123479	["ENSG00000030582","ENSG00000063176","ENSG00000064300","ENSG00000064651","ENSG00000070495","ENSG00000070614","ENSG00000076706","ENSG00000077782","ENSG00000081479","ENSG00000101384","ENSG00000101680","ENSG00000106366","ENSG00000106571","ENSG00000114019","ENSG00000114739","ENSG00000118257","ENSG00000118762","ENSG00000123384","ENSG00000128052","ENSG00000130164","ENSG00000135046","ENSG00000135048","E…	["ACVR2B","AMOTL2","ANXA1","ANXA3","CDH2","CEMIP2","EIF2AK3","EMC10","EPHA2","ERBB2","FGF2","FGFR1","GJC1","GLI3","GPC3","GRN","HMGA2","ITGA5","ITGAV","ITGB1","JAG1","JAM3","JMJD6","JUN","KDR","LAMA1","LDLR","LRP1","LRP2","MCAM","MFGE8","NDST1","NGFR","NRP2","PKD2","PRCP","RHOB","SERPINE1","SLC12A2","SLC12A6","SPHK2","STRA6 (ENSG00000137868)","THY1"]
GO:0051128	5	regulation of cellular component organization	116	2576	81.682	4.73984e-05	0.00123479	["ENSG00000006652","ENSG00000006712","ENSG00000008128","ENSG00000026025","ENSG00000026508","ENSG00000030582","ENSG00000061337","ENSG00000063176","ENSG00000064300","ENSG00000075213","ENSG00000076716","ENSG00000077274","ENSG00000077782","ENSG00000078018","ENSG00000078668","ENSG00000080503","ENSG00000085224","ENSG00000088756","ENSG00000092199","ENSG00000094631","ENSG00000099381","ENSG00000101624","E…	["ABCA1","ADAM17","ADCY6","ANXA1","ARHGAP28","ARL6IP1","ARSB","ATRX","BCL2","BST2","CALR","CAMK1","CAPN6","CD44","CD47","CD63","CDH2","CDK11A","CEP76","CLN3","CLU","CRABP2","CTR9","DKC1","DRAXIN","EFNA5","ENC1","ENPP1","EPHA2","ERBB2","FGFR1","FLRT3","FRZB","GAP43","GBA (ENSG00000177628)","GPC3","GPC4","GPR143","GRN","H1-0","HAS3","HDAC2","HDAC6","HDGFL2","HDGFL3","HMGA1","HMGB1","HNRNPC","IFRD1"…
GO:0006486	5	protein glycosylation	22	268	8.49797	4.81911e-05	0.00123955	["ENSG00000033170","ENSG00000073849","ENSG00000100417","ENSG00000121578","ENSG00000130714","ENSG00000141458","ENSG00000151233","ENSG00000156162","ENSG00000163389","ENSG00000169255","ENSG00000170340","ENSG00000171155","ENSG00000172728","ENSG00000176022","ENSG00000178202","ENSG00000178904","ENSG00000182197","ENSG00000185900","ENSG00000186866","ENSG00000187676","ENSG00000196547","ENSG00000196968"]	["B3GALNT1","B3GALT6","B3GLCT","B3GNT2","B4GALT4","C1GALT1C1 (ENSG00000171155)","DPY19L3","DPY19L4","EXT1","FUT10","FUT11","FUT8","GXYLT1","MAN2A2","NPC1","PMM1","POFUT2","POGLUT1","POGLUT3","POMK","POMT1","ST6GAL1"]
GO:0043413	4	macromolecule glycosylation	22	268	8.49797	4.81911e-05	0.00123955	["ENSG00000033170","ENSG00000073849","ENSG00000100417","ENSG00000121578","ENSG00000130714","ENSG00000141458","ENSG00000151233","ENSG00000156162","ENSG00000163389","ENSG00000169255","ENSG00000170340","ENSG00000171155","ENSG00000172728","ENSG00000176022","ENSG00000178202","ENSG00000178904","ENSG00000182197","ENSG00000185900","ENSG00000186866","ENSG00000187676","ENSG00000196547","ENSG00000196968"]	["B3GALNT1","B3GALT6","B3GLCT","B3GNT2","B4GALT4","C1GALT1C1 (ENSG00000171155)","DPY19L3","DPY19L4","EXT1","FUT10","FUT11","FUT8","GXYLT1","MAN2A2","NPC1","PMM1","POFUT2","POGLUT1","POGLUT3","POMK","POMT1","ST6GAL1"]
GO:0090132	4	epithelium migration	24	308	9.76632	5.12263e-05	0.00130933	["ENSG00000030582","ENSG00000073060","ENSG00000075213","ENSG00000077782","ENSG00000094631","ENSG00000113273","ENSG00000114861","ENSG00000118257","ENSG00000125398","ENSG00000128052","ENSG00000131375","ENSG00000135046","ENSG00000137509","ENSG00000138685","ENSG00000138772","ENSG00000142627","ENSG00000143878","ENSG00000150093","ENSG00000151694","ENSG00000161671","ENSG00000171444","ENSG00000177606","E…	["ADAM17","ANXA1","ANXA3","ARSB","CALR","CAPN7","EMC10","EPHA2","FGF2","FGFR1","FOXP1","GRN","HDAC6","HMGB1","ITGB1","JUN","KDR","MCC","NRP2","PRCP","RHOB","SCARB1","SEMA3A","SOX9"]
GO:0051270	5	regulation of cellular component movement	58	1074	34.0553	5.22807e-05	0.00132793	["ENSG00000030582","ENSG00000073060","ENSG00000075213","ENSG00000076706","ENSG00000077782","ENSG00000077942","ENSG00000078018","ENSG00000091136","ENSG00000094631","ENSG00000101384","ENSG00000101680","ENSG00000102181","ENSG00000102265","ENSG00000106366","ENSG00000113273","ENSG00000114019","ENSG00000114861","ENSG00000118257","ENSG00000122861","ENSG00000123384","ENSG00000123607","ENSG00000124126","E…	["ADAM17","AMOTL2","ANK2","ANXA1","ANXA3","ARSB","BCL2","BST2","CALR","CAPN7","CD99L2","CLN3","EMC10","EPHA2","ERBB2","FAM83H (ENSG00000180921)","FBLN1","FGF2","FGFR1","FOXP1","GRN","HDAC6","HMGB1","IGF1R","INSR","ITGA5","ITGAV","ITGB1","JAG1","JAM3","JUN","KDR","LAMA1","LAMB1","LAMP1","LRP1","MAP2","MCAM","MCC","NRP2","ODAD2","PLAU","PODXL","PRAG1","PRCP","PREX1","PTPRJ","RHOB","ROR2","SCARB1","…
GO:0006464	6	cellular protein modification process	183	4468	141.675	5.35064e-05	0.00134228	["ENSG00000000457","ENSG00000005812","ENSG00000006634","ENSG00000006712","ENSG00000007541","ENSG00000008128","ENSG00000013441","ENSG00000026508","ENSG00000033170","ENSG00000038427","ENSG00000041982","ENSG00000063176","ENSG00000070495","ENSG00000070614","ENSG00000071537","ENSG00000071553","ENSG00000073849","ENSG00000075213","ENSG00000077254","ENSG00000077782","ENSG00000077942","ENSG00000084234","E…	["ABCA1","ACVR2A","ACVR2B","ADAM17","ADCY6","ANXA1","APLP2","ATP6AP1","ATRX","B3GALNT1","B3GALT6","B3GLCT","B3GNT2","B4GALT4","BCL2","BRMS1","BRMS1L","BTRC","C18orf25","C1GALT1C1 (ENSG00000171155)","CACTIN","CAMK1","CCNL1","CCNL2","CD44","CDH2","CDK11A","CDK4","CLK1","CLK2 (ENSG00000176444)","CLK4","CLU","CPE","CTDNEP1 (ENSG00000175826)","CTR9","CXXC1","DAPK1","DBF4","DIPK2A","DMD","DNAJC3","DPY1…
GO:0036211	5	protein modification process	183	4468	141.675	5.35064e-05	0.00134228	["ENSG00000000457","ENSG00000005812","ENSG00000006634","ENSG00000006712","ENSG00000007541","ENSG00000008128","ENSG00000013441","ENSG00000026508","ENSG00000033170","ENSG00000038427","ENSG00000041982","ENSG00000063176","ENSG00000070495","ENSG00000070614","ENSG00000071537","ENSG00000071553","ENSG00000073849","ENSG00000075213","ENSG00000077254","ENSG00000077782","ENSG00000077942","ENSG00000084234","E…	["ABCA1","ACVR2A","ACVR2B","ADAM17","ADCY6","ANXA1","APLP2","ATP6AP1","ATRX","B3GALNT1","B3GALT6","B3GLCT","B3GNT2","B4GALT4","BCL2","BRMS1","BRMS1L","BTRC","C18orf25","C1GALT1C1 (ENSG00000171155)","CACTIN","CAMK1","CCNL1","CCNL2","CD44","CDH2","CDK11A","CDK4","CLK1","CLK2 (ENSG00000176444)","CLK4","CLU","CPE","CTDNEP1 (ENSG00000175826)","CTR9","CXXC1","DAPK1","DBF4","DIPK2A","DMD","DNAJC3","DPY1…
GO:0001944	5	vasculature development	44	745	23.6231	5.88879e-05	0.00146025	["ENSG00000030582","ENSG00000063176","ENSG00000064300","ENSG00000064651","ENSG00000070495","ENSG00000070614","ENSG00000076706","ENSG00000077782","ENSG00000081479","ENSG00000101384","ENSG00000101680","ENSG00000106366","ENSG00000106571","ENSG00000114019","ENSG00000114739","ENSG00000118257","ENSG00000118762","ENSG00000123384","ENSG00000128052","ENSG00000130164","ENSG00000135046","ENSG00000135048","E…	["ACVR2B","AMOTL2","ANP32B","ANXA1","ANXA3","CDH2","CEMIP2","EIF2AK3","EMC10","EPHA2","ERBB2","FGF2","FGFR1","GJC1","GLI3","GPC3","GRN","HMGA2","ITGA5","ITGAV","ITGB1","JAG1","JAM3","JMJD6","JUN","KDR","LAMA1","LDLR","LRP1","LRP2","MCAM","MFGE8","NDST1","NGFR","NRP2","PKD2","PRCP","RHOB","SERPINE1","SLC12A2","SLC12A6","SPHK2","STRA6 (ENSG00000137868)","THY1"]
GO:2000026	5	regulation of multicellular organismal development	102	2211	70.1082	5.89275e-05	0.00146025	["ENSG00000006652","ENSG00000006712","ENSG00000007392","ENSG00000026025","ENSG00000030582","ENSG00000061337","ENSG00000064300","ENSG00000064651","ENSG00000071553","ENSG00000075213","ENSG00000076716","ENSG00000077782","ENSG00000078018","ENSG00000081479","ENSG00000089116","ENSG00000099284","ENSG00000099381","ENSG00000101384","ENSG00000101680","ENSG00000101882","ENSG00000102265","ENSG00000103035","E…	["ACVR2A","ACVR2B","ADCY6","ANXA1","ANXA3","ARSB","ATP6AP1","BCL2","CA2","CALR","CAMK1","CD46","CDH2","CEMIP2","CRABP2","CRB2","CTR9","DRAXIN","EFNA5","EIF2AK3","EMC10","ENC1","ENPP1","EPHA2","ERBB2","FANCD2","FGF2","FGFR1","FLRT3","FOXP1","FRZB","GAP43","GLI3","GPC3","GPC4","GRN","HDAC2","HMGA2","HMGB1","HMGB2","IFRD1","IL17RD","INSR","ITGA5","ITGB1","JAG1","JUN","KAT7","KDR","LAMA1","LDLR","LEO…
GO:0009719	3	response to endogenous stimulus	86	1790	56.7588	6.12651e-05	0.00150898	["ENSG00000011201","ENSG00000026025","ENSG00000026508","ENSG00000033170","ENSG00000033627","ENSG00000041982","ENSG00000064300","ENSG00000067113","ENSG00000069275","ENSG00000070614","ENSG00000071553","ENSG00000075290","ENSG00000077782","ENSG00000081479","ENSG00000094631","ENSG00000100650","ENSG00000102265","ENSG00000104267","ENSG00000104635","ENSG00000108819","ENSG00000114739","ENSG00000114861","E…	["ABCA1","ACVR2A","ACVR2B","ADAM17","ADCY6","ALPL","ANOS1","ANXA1","ANXA3","ATP6AP1","ATP6V0A1","BCL2","BSG","CA2","CACNA2D1","CALR","CD44","CDK4","CRB2","EFNA5","ENPP1","EPM2AIP1","ERBB2","FGF2","FGFR1","FLRT3","FOXP1","FSTL1","FUT8","GBA (ENSG00000177628)","GGH","GPAM","GPC3","GTF2F1","HDAC2","HDAC6","HMGB2","IGF1R","IL17RD","INSR","ITGB1","JUN","LDLR","LRP1","LRP2","MSX2","NCOA6","NCSTN","NDST…
GO:0031099	4	regeneration	18	198	6.27835	6.28161e-05	0.00153231	["ENSG00000006652","ENSG00000030582","ENSG00000041982","ENSG00000100650","ENSG00000106571","ENSG00000118785","ENSG00000118965","ENSG00000123384","ENSG00000135046","ENSG00000135446","ENSG00000138772","ENSG00000151461","ENSG00000154096","ENSG00000166086","ENSG00000171791","ENSG00000172020","ENSG00000177606","ENSG00000277586"]	["ANXA1","ANXA3","BCL2","CDK4","GAP43","GLI3","GRN","IFRD1","JAM3","JUN","LRP1","NEFL","SPP1","SRSF5","THY1","TNC","UPF2","WDR35"]
GO:0006477	6	protein sulfation	4	8	0.253671	6.3298e-05	0.00153231	["ENSG00000070614","ENSG00000111962","ENSG00000128294","ENSG00000169902"]	["NDST1","TPST1","TPST2","UST"]
GO:1903311	7	regulation of mRNA metabolic process	27	373	11.8274	6.36857e-05	0.00153231	["ENSG00000006712","ENSG00000008128","ENSG00000026025","ENSG00000054118","ENSG00000070495","ENSG00000083896","ENSG00000092199","ENSG00000100650","ENSG00000102317","ENSG00000103035","ENSG00000115875","ENSG00000116350","ENSG00000119335","ENSG00000124193","ENSG00000124279","ENSG00000136450","ENSG00000136527","ENSG00000140350","ENSG00000154548","ENSG00000161547","ENSG00000163166","ENSG00000163510","E…	["ANP32A","CDK11A","CTR9","CWC22","FASTKD3","HNRNPC","IWS1","JMJD6","LEO1","PAF1","PSMD7","RBM3","RNPS1","SET","SRSF1","SRSF12","SRSF2","SRSF4","SRSF5","SRSF6","SRSF7","SUPT5H","THRAP3","TRA2A","TRA2B","VIM","YTHDC1 (ENSG00000083896)"]
GO:0019538	4	protein metabolic process	243	6252	198.244	6.37207e-05	0.00153231	["ENSG00000000457","ENSG00000005206","ENSG00000005812","ENSG00000005893","ENSG00000006634","ENSG00000006712","ENSG00000007541","ENSG00000008128","ENSG00000011201","ENSG00000013441","ENSG00000015479","ENSG00000026025","ENSG00000026508","ENSG00000027697","ENSG00000030582","ENSG00000033170","ENSG00000038427","ENSG00000041982","ENSG00000049860","ENSG00000057252","ENSG00000063176","ENSG00000064300","E…	["AATF (ENSG00000275700)","ABCA1","ABCF1 (ENSG00000204574)","ACVR2A","ACVR2B","ADAM17","ADCY6","ANOS1","ANP32B","ANXA1","APLP2","ARL6IP1","ARSB","ATP6AP1","ATRX","B3GALNT1","B3GALT6","B3GLCT","B3GNT2","B4GALT4","BCL2","BRMS1","BRMS1L","BST2","BTRC","C18orf25","C1GALT1C1 (ENSG00000171155)","CACTIN","CALR","CAMK1","CAPN6","CAPN7","CCNL1","CCNL2","CD276","CD44","CDH2","CDK11A","CDK4","CHST12","CHST7…
GO:0043090	7	amino acid import	7	33	1.04639	6.48466e-05	0.00155021	["ENSG00000105281","ENSG00000130147","ENSG00000131389","ENSG00000139514","ENSG00000150093","ENSG00000151012","ENSG00000170540"]	["ARL6IP1","ITGB1","SH3BP4","SLC1A5","SLC6A6","SLC7A1","SLC7A11"]
GO:0090130	3	tissue migration	24	314	9.95658	6.94169e-05	0.00164977	["ENSG00000030582","ENSG00000073060","ENSG00000075213","ENSG00000077782","ENSG00000094631","ENSG00000113273","ENSG00000114861","ENSG00000118257","ENSG00000125398","ENSG00000128052","ENSG00000131375","ENSG00000135046","ENSG00000137509","ENSG00000138685","ENSG00000138772","ENSG00000142627","ENSG00000143878","ENSG00000150093","ENSG00000151694","ENSG00000161671","ENSG00000171444","ENSG00000177606","E…	["ADAM17","ANXA1","ANXA3","ARSB","CALR","CAPN7","EMC10","EPHA2","FGF2","FGFR1","FOXP1","GRN","HDAC6","HMGB1","ITGB1","JUN","KDR","MCC","NRP2","PRCP","RHOB","SCARB1","SEMA3A","SOX9"]
GO:0051216	5	cartilage development	19	218	6.91253	7.0256e-05	0.00166	["ENSG00000026508","ENSG00000077782","ENSG00000102265","ENSG00000104635","ENSG00000106571","ENSG00000111799","ENSG00000120149","ENSG00000125398","ENSG00000131873","ENSG00000138685","ENSG00000142173","ENSG00000149257","ENSG00000149948","ENSG00000162878","ENSG00000162998","ENSG00000169071","ENSG00000169762","ENSG00000172071","ENSG00000179403"]	["CD44","CHSY1","COL12A1","COL6A2","EIF2AK3","FGF2","FGFR1","FRZB","GLI3","HMGA2","MSX2","PKDCC","ROR2","SERPINH1","SLC39A14","SOX9","TAPT1","TIMP1","VWA1"]
GO:0051272	6	positive regulation of cellular component movement	37	595	18.8668	8.0884e-05	0.00190007	["ENSG00000030582","ENSG00000073060","ENSG00000075213","ENSG00000076706","ENSG00000077782","ENSG00000078018","ENSG00000091136","ENSG00000094631","ENSG00000102181","ENSG00000106366","ENSG00000114861","ENSG00000118257","ENSG00000122861","ENSG00000123384","ENSG00000124126","ENSG00000125398","ENSG00000128052","ENSG00000128567","ENSG00000131375","ENSG00000135046","ENSG00000138448","ENSG00000138685","E…	["ADAM17","ANXA1","ANXA3","BCL2","CALR","CAPN7","CD99L2","EMC10","FAM83H (ENSG00000180921)","FGF2","FGFR1","FOXP1","GRN","HDAC6","HMGB1","IGF1R","INSR","ITGA5","ITGAV","ITGB1","JUN","KDR","LAMB1","LRP1","MAP2","MCAM","NRP2","PLAU","PODXL","PREX1","RHOB","ROR2","SCARB1","SEMA3A","SERPINE1","SOX9","THY1"]
GO:1905475	7	regulation of protein localization to membrane	18	202	6.40519	8.1401e-05	0.00190123	["ENSG00000047932","ENSG00000076716","ENSG00000108819","ENSG00000117899","ENSG00000123384","ENSG00000134569","ENSG00000141736","ENSG00000142627","ENSG00000147257","ENSG00000148175","ENSG00000150093","ENSG00000151012","ENSG00000162878","ENSG00000166997","ENSG00000167535","ENSG00000170558","ENSG00000171791","ENSG00000188603"]	["BCL2","CACNB3","CDH2","CLN3","CNPY4","EPHA2","ERBB2","GOPC","GPC3","GPC4","ITGB1","LRP1","LRP4","MESD","PKDCC","PPP1R9B","SLC7A11","STOM"]
GO:0048870	3	cell motility	87	1832	58.0906	8.31926e-05	0.00192099	["ENSG00000000457","ENSG00000026508","ENSG00000030582","ENSG00000033170","ENSG00000049860","ENSG00000064651","ENSG00000069849","ENSG00000073060","ENSG00000075213","ENSG00000076706","ENSG00000076716","ENSG00000077254","ENSG00000077782","ENSG00000077942","ENSG00000091136","ENSG00000092445","ENSG00000094631","ENSG00000101384","ENSG00000101680","ENSG00000102181","ENSG00000102265","ENSG00000106366","E…	["ADAM17","AMOTL2","ANXA1","ANXA3","ARSB","ATP1B1","ATP1B3","BCL2","BSG","BST2","CALR","CAPN7","CD44","CD47","CD63","CD99L2","CDH2","CLN3","CRB2","EMC10","EPHA2","ERBB2","FAM83H (ENSG00000180921)","FBLN1","FGF2","FGFR1","FLRT3","FOXP1","FUT10","FUT8","GLI3","GPC3","GPC4","GRN","HDAC6","HEXB","HMGB1","HMGB2","IGF1R","INSR","ITGA1","ITGA5","ITGAV","ITGB1","JAG1","JAM3","JUN","KDR","LAMA1","LAMB1","…
GO:0051674	3	localization of cell	87	1832	58.0906	8.31926e-05	0.00192099	["ENSG00000000457","ENSG00000026508","ENSG00000030582","ENSG00000033170","ENSG00000049860","ENSG00000064651","ENSG00000069849","ENSG00000073060","ENSG00000075213","ENSG00000076706","ENSG00000076716","ENSG00000077254","ENSG00000077782","ENSG00000077942","ENSG00000091136","ENSG00000092445","ENSG00000094631","ENSG00000101384","ENSG00000101680","ENSG00000102181","ENSG00000102265","ENSG00000106366","E…	["ADAM17","AMOTL2","ANXA1","ANXA3","ARSB","ATP1B1","ATP1B3","BCL2","BSG","BST2","CALR","CAPN7","CD44","CD47","CD63","CD99L2","CDH2","CLN3","CRB2","EMC10","EPHA2","ERBB2","FAM83H (ENSG00000180921)","FBLN1","FGF2","FGFR1","FLRT3","FOXP1","FUT10","FUT8","GLI3","GPC3","GPC4","GRN","HDAC6","HEXB","HMGB1","HMGB2","IGF1R","INSR","ITGA1","ITGA5","ITGAV","ITGB1","JAG1","JAM3","JUN","KDR","LAMA1","LAMB1","…
GO:0046466	6	membrane lipid catabolic process	8	46	1.45861	8.78449e-05	0.00200563	["ENSG00000049860","ENSG00000104763","ENSG00000130768","ENSG00000135587","ENSG00000177628","ENSG00000197746","ENSG00000198951","ENSG00000204386"]	["ASAH1","GBA (ENSG00000177628)","HEXB","NAGA","NEU1 (ENSG00000204386)","PSAP","SMPD2","SMPDL3B"]
GO:0051180	5	vitamin transport	8	46	1.45861	8.78449e-05	0.00200563	["ENSG00000073060","ENSG00000081479","ENSG00000117394","ENSG00000137868","ENSG00000138074","ENSG00000167775","ENSG00000168216","ENSG00000173638"]	["CD320","LMBRD1","LRP2","SCARB1","SLC19A1","SLC2A1","SLC5A6","STRA6 (ENSG00000137868)"]
GO:0015711	6	organic anion transport	34	534	16.9325	9.96652e-05	0.00226279	["ENSG00000054793","ENSG00000064651","ENSG00000073060","ENSG00000081479","ENSG00000101986","ENSG00000103042","ENSG00000104267","ENSG00000105281","ENSG00000111371","ENSG00000112697","ENSG00000115419","ENSG00000117394","ENSG00000130147","ENSG00000130164","ENSG00000131389","ENSG00000135046","ENSG00000137868","ENSG00000138074","ENSG00000138760","ENSG00000138823","ENSG00000139514","ENSG00000147872","E…	["ABCA1","ABCD1","ANXA1","ARL6IP1","ATP9A","CA2","CLN3","GLS","ITGB1","LDLR","LRP2","MTTP","PLIN2","PSAP","SCARB1","SCARB2","SH3BP4","SLC12A2","SLC19A1","SLC1A5","SLC25A29","SLC26A6","SLC2A1","SLC38A1","SLC38A7","SLC4A2","SLC5A6","SLC6A6","SLC6A9","SLC7A1","SLC7A11","STRA6 (ENSG00000137868)","SV2A","TMEM30A"]
GO:2000147	6	positive regulation of cell motility	36	579	18.3594	0.000101022	0.00228085	["ENSG00000030582","ENSG00000073060","ENSG00000075213","ENSG00000076706","ENSG00000077782","ENSG00000091136","ENSG00000094631","ENSG00000102181","ENSG00000106366","ENSG00000114861","ENSG00000118257","ENSG00000122861","ENSG00000123384","ENSG00000124126","ENSG00000125398","ENSG00000128052","ENSG00000128567","ENSG00000131375","ENSG00000135046","ENSG00000138448","ENSG00000138685","ENSG00000138772","E…	["ADAM17","ANXA1","ANXA3","BCL2","CALR","CAPN7","CD99L2","EMC10","FAM83H (ENSG00000180921)","FGF2","FGFR1","FOXP1","GRN","HDAC6","HMGB1","IGF1R","INSR","ITGA5","ITGAV","ITGB1","JUN","KDR","LAMB1","LRP1","MCAM","NRP2","PLAU","PODXL","PREX1","RHOB","ROR2","SCARB1","SEMA3A","SERPINE1","SOX9","THY1"]
GO:0002063	5	chondrocyte development	8	47	1.49032	0.000102957	0.0023117	["ENSG00000111799","ENSG00000120149","ENSG00000125398","ENSG00000131873","ENSG00000142173","ENSG00000149257","ENSG00000172071","ENSG00000179403"]	["CHSY1","COL12A1","COL6A2","EIF2AK3","MSX2","SERPINH1","SOX9","VWA1"]
GO:0048514	5	blood vessel morphogenesis	38	627	19.8814	0.000110794	0.00246675	["ENSG00000030582","ENSG00000064300","ENSG00000064651","ENSG00000070495","ENSG00000076706","ENSG00000077782","ENSG00000081479","ENSG00000101384","ENSG00000101680","ENSG00000106366","ENSG00000114019","ENSG00000118257","ENSG00000118762","ENSG00000123384","ENSG00000128052","ENSG00000130164","ENSG00000135046","ENSG00000135048","ENSG00000137509","ENSG00000137868","ENSG00000138448","ENSG00000138685","E…	["AMOTL2","ANXA1","ANXA3","CDH2","CEMIP2","EIF2AK3","EMC10","EPHA2","ERBB2","FGF2","FGFR1","GJC1","GRN","HMGA2","ITGA5","ITGAV","ITGB1","JAG1","JAM3","JMJD6","JUN","KDR","LAMA1","LDLR","LRP1","LRP2","MCAM","MFGE8","NGFR","NRP2","PKD2","PRCP","RHOB","SERPINE1","SLC12A2","SLC12A6","STRA6 (ENSG00000137868)","THY1"]
GO:1905165	9	regulation of lysosomal protein catabolic process	4	9	0.28538	0.000111077	0.00246675	["ENSG00000081479","ENSG00000123384","ENSG00000130164","ENSG00000177628"]	["GBA (ENSG00000177628)","LDLR","LRP1","LRP2"]
GO:0030004	7	cellular monovalent inorganic cation homeostasis	13	120	3.80506	0.000113005	0.00249593	["ENSG00000030582","ENSG00000033627","ENSG00000064651","ENSG00000069849","ENSG00000071553","ENSG00000102805","ENSG00000104267","ENSG00000143153","ENSG00000164889","ENSG00000171791","ENSG00000188603","ENSG00000198689","ENSG00000225697"]	["ATP1B1","ATP1B3","ATP6AP1","ATP6V0A1","BCL2","CA2","CLN3","CLN5","GRN","SLC12A2","SLC26A6","SLC4A2","SLC9A6"]
GO:0007492	5	endoderm development	11	89	2.82209	0.000115548	0.0025383	["ENSG00000006712","ENSG00000091136","ENSG00000111799","ENSG00000135862","ENSG00000137815","ENSG00000138448","ENSG00000149948","ENSG00000161638","ENSG00000166477","ENSG00000182197","ENSG00000198730"]	["COL12A1","CTR9","EXT1","HMGA2","ITGA5","ITGAV","LAMB1","LAMC1","LEO1","PAF1","RTF1"]
GO:1903827	6	regulation of cellular protein localization	36	584	18.518	0.000119822	0.00261805	["ENSG00000047932","ENSG00000064300","ENSG00000076716","ENSG00000078018","ENSG00000104805","ENSG00000106571","ENSG00000108819","ENSG00000112697","ENSG00000117899","ENSG00000123384","ENSG00000123607","ENSG00000130826","ENSG00000132718","ENSG00000134072","ENSG00000134569","ENSG00000136504","ENSG00000136827","ENSG00000136938","ENSG00000137642","ENSG00000141736","ENSG00000142627","ENSG00000147257","E…	["ANP32B","BCL2","CACNB3","CAMK1","CDH2","CLN3","CNPY4","DKC1","EIF2AK3","EPHA2","ERBB2","GLI3","GOPC","GPC3","GPC4","ITGB1","IWS1","KAT7","LRP1","LRP4","MAP2","MESD","NGFR","NOLC1","NPTN","NUCB1","PCNT","PKDCC","PPP1R9B","SLC7A11","SORL1","STOM","SYT11","TMEM30A","TOR1A","TTC21B"]
GO:0042063	6	gliogenesis	24	326	10.3371	0.000123971	0.00269422	["ENSG00000026025","ENSG00000027697","ENSG00000030582","ENSG00000049860","ENSG00000081479","ENSG00000091136","ENSG00000106278","ENSG00000106571","ENSG00000120885","ENSG00000123384","ENSG00000123607","ENSG00000125398","ENSG00000130164","ENSG00000135046","ENSG00000141736","ENSG00000162576","ENSG00000162736","ENSG00000166886","ENSG00000169071","ENSG00000170558","ENSG00000172020","ENSG00000182636","E…	["ANXA1","CDH2","CLU","ERBB2","GAP43","GLI3","GRN","HDAC2","HEXB","IFNGR1","LAMB1","LDLR","LRP1","LRP2","MXRA8","NAB2","NCSTN","NDN (ENSG00000182636)","PTPRZ1","ROR1","ROR2","SOX9","TTC21B","VIM"]
GO:0002009	5	morphogenesis of an epithelium	37	608	19.279	0.000125363	0.00270788	["ENSG00000026508","ENSG00000041982","ENSG00000064300","ENSG00000075213","ENSG00000076716","ENSG00000077782","ENSG00000081479","ENSG00000101384","ENSG00000101680","ENSG00000103035","ENSG00000104267","ENSG00000106571","ENSG00000113971","ENSG00000114861","ENSG00000118762","ENSG00000120149","ENSG00000124145","ENSG00000125398","ENSG00000125848","ENSG00000128052","ENSG00000128567","ENSG00000136827","E…	["ADAM17","BCL2","BTRC","CA2","CD44","EPHA2","FGF2","FGFR1","FLRT3","FOXP1","FRZB","GLI3","GPC3","GPC4","GREB1L","IRX1","ITGA5","JAG1","KDR","LAMA1","LRP2","MSX2","NGFR","NPHP3","PKD2","PODXL","PSMD7","RHOB","ROR1","ROR2","SDC4","SEMA3A","SOX9","TFAP2A","TNC","TOR1A","TRAF3IP1"]
GO:0051960	6	regulation of nervous system development	52	962	30.5039	0.000125933	0.00270788	["ENSG00000006652","ENSG00000026025","ENSG00000030582","ENSG00000061337","ENSG00000064300","ENSG00000075213","ENSG00000076716","ENSG00000077782","ENSG00000078018","ENSG00000081479","ENSG00000089116","ENSG00000101384","ENSG00000106278","ENSG00000106460","ENSG00000106571","ENSG00000110400","ENSG00000111962","ENSG00000112697","ENSG00000113273","ENSG00000113971","ENSG00000118785","ENSG00000123384","E…	["ADCY6","ARSB","BCL2","CALR","CAMK1","CDH2","CRABP2","DRAXIN","EFNA5","EIF2AK3","ENC1","FGFR1","FLRT3","GAP43","GLI3","GPC4","GRN","HDAC2","HMGB2","IFRD1","JAG1","LDLR","LHX5","LRP1","LRP2","LRP4","LZTS1","MAP2","NECTIN1","NEFL","NGFR","NPHP3","NPTN","PRAG1","PREX1","PRTG","PTPRZ1","ROR1","ROR2","SCARB2","SDC2","SEMA3A","SORL1","SOX9","SPP1","THY1","TMEM106B","TMEM30A","TPBG (ENSG00000146242)","…
GO:0001655	5	urogenital system development	25	347	11.003	0.000126823	0.00270974	["ENSG00000041982","ENSG00000070495","ENSG00000077782","ENSG00000081181","ENSG00000101384","ENSG00000104267","ENSG00000106571","ENSG00000113971","ENSG00000114739","ENSG00000117318","ENSG00000118762","ENSG00000124145","ENSG00000125398","ENSG00000128567","ENSG00000134569","ENSG00000135046","ENSG00000137203","ENSG00000137868","ENSG00000138685","ENSG00000141449","ENSG00000147257","ENSG00000170549","E…	["ACVR2B","ANXA1","ARG2","BCL2","CA2","FGF2","FGFR1","GLI3","GPC3","GREB1L","ID3 (ENSG00000117318)","IRX1","JAG1","JMJD6","LRP4","NPHP3","PKD2","PODXL","PSAP","SDC4","SOX9","STRA6 (ENSG00000137868)","TFAP2A","TNC","TRAF3IP1"]
GO:2000145	5	regulation of cell motility	53	987	31.2966	0.000127971	0.00270974	["ENSG00000030582","ENSG00000073060","ENSG00000075213","ENSG00000076706","ENSG00000077782","ENSG00000077942","ENSG00000091136","ENSG00000094631","ENSG00000101384","ENSG00000101680","ENSG00000102181","ENSG00000102265","ENSG00000106366","ENSG00000113273","ENSG00000114019","ENSG00000114861","ENSG00000118257","ENSG00000122861","ENSG00000123384","ENSG00000124126","ENSG00000124145","ENSG00000125398","E…	["ADAM17","AMOTL2","ANXA1","ANXA3","ARSB","BCL2","BST2","CALR","CAPN7","CD99L2","CLN3","EMC10","EPHA2","ERBB2","FAM83H (ENSG00000180921)","FBLN1","FGF2","FGFR1","FOXP1","GRN","HDAC6","HMGB1","IGF1R","INSR","ITGA5","ITGAV","ITGB1","JAG1","JAM3","JUN","KDR","LAMA1","LAMB1","LRP1","MCAM","MCC","NRP2","PLAU","PODXL","PRAG1","PRCP","PREX1","PTPRJ","RHOB","ROR2","SCARB1","SDC4","SEMA3A","SERPINE1","SOR…
GO:0050801	6	ion homeostasis	48	866	27.4599	0.000128019	0.00270974	["ENSG00000030582","ENSG00000033627","ENSG00000049860","ENSG00000050393","ENSG00000064547","ENSG00000064651","ENSG00000069849","ENSG00000071553","ENSG00000090674","ENSG00000092439","ENSG00000101986","ENSG00000102805","ENSG00000104267","ENSG00000104635","ENSG00000110911","ENSG00000112473","ENSG00000115419","ENSG00000118762","ENSG00000119927","ENSG00000123384","ENSG00000128052","ENSG00000133657","E…	["ABCA1","ABCD1","ANK2","ATP13A3","ATP1B1","ATP1B3","ATP6AP1","ATP6V0A1","BCL2","CA2","CACNA2D1","CACNB3","CALR","CLN3","CLN5","DMD","ENPP1","FGF2","GLS","GPAM","GRN","HEXB","HMGB1","ITGAV","KDR","LPAR2","LRP1","MCOLN1","MCUR1","NPTN","PKD2","SLC11A2","SLC12A2","SLC12A6","SLC12A9","SLC26A6","SLC30A1","SLC30A7","SLC31A1","SLC39A14","SLC39A7 (ENSG00000112473)","SLC4A2","SLC7A11","SLC9A6","SV2A","TH…
GO:0055081	7	anion homeostasis	9	62	1.96595	0.000138281	0.00290302	["ENSG00000064651","ENSG00000101986","ENSG00000115419","ENSG00000119927","ENSG00000140199","ENSG00000146828","ENSG00000151012","ENSG00000165029","ENSG00000197594"]	["ABCA1","ABCD1","ENPP1","GLS","GPAM","SLC12A2","SLC12A6","SLC12A9","SLC7A11"]
GO:0043687	7	post-translational protein modification	27	391	12.3982	0.000139656	0.00290302	["ENSG00000005812","ENSG00000038427","ENSG00000041982","ENSG00000084234","ENSG00000091136","ENSG00000102265","ENSG00000102580","ENSG00000103035","ENSG00000104805","ENSG00000118785","ENSG00000128564","ENSG00000135052","ENSG00000135862","ENSG00000140545","ENSG00000140943","ENSG00000144455","ENSG00000145604","ENSG00000147257","ENSG00000152291","ENSG00000162576","ENSG00000163430","ENSG00000165501","E…	["APLP2","BTRC","CDH2","DNAJC3","ESCO2","FBXL3","FSTL1","GOLM1","GPC3","LAMB1","LAMC1","LRR1","MBTPS1","MFGE8","MXRA8","NUCB1","PSMD7","SDC2","SKP2","SPP1","SUMF1","TGOLN2","TIMP1","TNC","VCAN","VGF","VWA1"]
GO:0032786	9	positive regulation of DNA-templated transcription, elongation	7	37	1.17323	0.000140008	0.00290302	["ENSG00000006712","ENSG00000125651","ENSG00000136504","ENSG00000137815","ENSG00000166477","ENSG00000196235","ENSG00000198730"]	["CTR9","GTF2F1","KAT7","LEO1","PAF1","RTF1","SUPT5H"]
GO:0050686	8	negative regulation of mRNA processing	7	37	1.17323	0.000140008	0.00290302	["ENSG00000115875","ENSG00000116350","ENSG00000124193","ENSG00000154548","ENSG00000196235","ENSG00000198730","ENSG00000205937"]	["CTR9","RNPS1","SRSF12","SRSF4","SRSF6","SRSF7","SUPT5H"]
GO:0035461	4	vitamin transmembrane transport	5	17	0.53905	0.000142122	0.00290976	["ENSG00000073060","ENSG00000081479","ENSG00000137868","ENSG00000138074","ENSG00000173638"]	["LRP2","SCARB1","SLC19A1","SLC5A6","STRA6 (ENSG00000137868)"]
GO:0051923	5	sulfation	5	17	0.53905	0.000142122	0.00290976	["ENSG00000070614","ENSG00000111962","ENSG00000128294","ENSG00000131873","ENSG00000169902"]	["CHSY1","NDST1","TPST1","TPST2","UST"]
GO:0034330	5	cell junction organization	43	751	23.8133	0.000142481	0.00290976	["ENSG00000007402","ENSG00000041982","ENSG00000076716","ENSG00000094631","ENSG00000110400","ENSG00000113361","ENSG00000117899","ENSG00000118257","ENSG00000123384","ENSG00000124145","ENSG00000125848","ENSG00000128052","ENSG00000130545","ENSG00000134072","ENSG00000134569","ENSG00000135862","ENSG00000140443","ENSG00000141736","ENSG00000142627","ENSG00000145362","ENSG00000146242","ENSG00000148798","E…	["ANK2","BCL2","CACNA2D2","CACNB3","CACNB4","CADM1","CAMK1","CDH2","CDH6","CLN3","CRB3","EFNA5","EPHA2","ERBB2","FLRT3","GAP43","GJC1","GPC4","HDAC6","IGF1R","INA","INSR","ITGA5","JAM3","KDR","LAMC1","LRP1","LRP4","MESD","NECTIN1","NEFL","NPTN","NRP2","PTPRJ","SDC4","SLC7A11","SLC9A6","SPTBN2","THY1","TMEFF1","TNC","TPBG (ENSG00000146242)","TUBA1A"]
GO:0002274	4	myeloid leukocyte activation	44	776	24.6061	0.000148369	0.00301486	["ENSG00000001561","ENSG00000005893","ENSG00000026508","ENSG00000027697","ENSG00000030582","ENSG00000033627","ENSG00000049860","ENSG00000059804","ENSG00000063176","ENSG00000070495","ENSG00000102580","ENSG00000103035","ENSG00000104763","ENSG00000109323","ENSG00000112697","ENSG00000113273","ENSG00000114861","ENSG00000120885","ENSG00000122861","ENSG00000124126","ENSG00000129353","ENSG00000130164","E…	["ANXA3","ARSB","ASAH1","ATAD3B","ATP6V0A1","BST2","C6orf120","CD44","CD47","CD63","CLU","CREG1","DNAJC3","DPP7","ENPP4","FOXP1","GGH","GNS","GRN","HEXB","HMGB1","IFNGR1","ITGAV","JMJD6","JUN","LAMP1","LAMP2","LDLR","MANBA","NCSTN","NEU1 (ENSG00000204386)","NHLRC3","PLAU","PRCP","PREX1","PSAP","PSMD7","PTPRJ","SLC2A3","SLC44A2","SPHK2","STOM","SYT11","TMEM30A"]
GO:0002446	6	neutrophil mediated immunity	36	591	18.7399	0.000151451	0.00306217	["ENSG00000001561","ENSG00000005893","ENSG00000026508","ENSG00000030582","ENSG00000033627","ENSG00000049860","ENSG00000059804","ENSG00000102580","ENSG00000103035","ENSG00000104763","ENSG00000109323","ENSG00000112697","ENSG00000113273","ENSG00000122861","ENSG00000129353","ENSG00000130303","ENSG00000135404","ENSG00000135677","ENSG00000137509","ENSG00000137563","ENSG00000138448","ENSG00000138772","E…	["ADAM17","ANXA3","ARSB","ASAH1","ATAD3B","ATP6V0A1","BST2","C6orf120","CD44","CD47","CD63","CREG1","DNAJC3","DPP7","ENPP4","GGH","GNS","GRN","HEXB","HMGB1","ITGAV","LAMP1","LAMP2","MANBA","NCSTN","NEU1 (ENSG00000204386)","NHLRC3","PLAU","PRCP","PSAP","PSMD7","PTPRJ","SLC2A3","SLC44A2","STOM","TMEM30A"]
GO:0006865	6	amino acid transport	15	158	5.01	0.000156006	0.00313865	["ENSG00000064651","ENSG00000103042","ENSG00000105281","ENSG00000111371","ENSG00000115419","ENSG00000130147","ENSG00000131389","ENSG00000139514","ENSG00000150093","ENSG00000151012","ENSG00000159164","ENSG00000170540","ENSG00000188603","ENSG00000196517","ENSG00000197119"]	["ARL6IP1","CLN3","GLS","ITGB1","SH3BP4","SLC12A2","SLC1A5","SLC25A29","SLC38A1","SLC38A7","SLC6A6","SLC6A9","SLC7A1","SLC7A11","SV2A"]
GO:0030334	6	regulation of cell migration	50	922	29.2356	0.000157298	0.00314193	["ENSG00000030582","ENSG00000073060","ENSG00000075213","ENSG00000076706","ENSG00000077782","ENSG00000091136","ENSG00000094631","ENSG00000101384","ENSG00000101680","ENSG00000102181","ENSG00000102265","ENSG00000106366","ENSG00000113273","ENSG00000114019","ENSG00000114861","ENSG00000118257","ENSG00000122861","ENSG00000123384","ENSG00000124126","ENSG00000124145","ENSG00000125398","ENSG00000128052","E…	["ADAM17","AMOTL2","ANXA1","ANXA3","ARSB","BCL2","BST2","CALR","CAPN7","CD99L2","CLN3","EMC10","EPHA2","FAM83H (ENSG00000180921)","FGF2","FGFR1","FOXP1","GRN","HDAC6","HMGB1","IGF1R","INSR","ITGA5","ITGAV","ITGB1","JAG1","JAM3","JUN","KDR","LAMA1","LAMB1","LRP1","MCAM","MCC","NRP2","PLAU","PODXL","PRCP","PREX1","PTPRJ","RHOB","ROR2","SCARB1","SDC4","SEMA3A","SERPINE1","SORL1","SOX9","THY1","TIMP1…
GO:0010594	6	regulation of endothelial cell migration	16	176	5.58076	0.00015822	0.00314193	["ENSG00000030582","ENSG00000073060","ENSG00000077782","ENSG00000114861","ENSG00000118257","ENSG00000128052","ENSG00000135046","ENSG00000137509","ENSG00000138685","ENSG00000138772","ENSG00000142627","ENSG00000143878","ENSG00000151694","ENSG00000161671","ENSG00000179218","ENSG00000189403"]	["ADAM17","ANXA1","ANXA3","CALR","EMC10","EPHA2","FGF2","FGFR1","FOXP1","GRN","HMGB1","KDR","NRP2","PRCP","RHOB","SCARB1"]
GO:0046942	7	carboxylic acid transport	25	352	11.1615	0.000158488	0.00314193	["ENSG00000064651","ENSG00000081479","ENSG00000101986","ENSG00000103042","ENSG00000105281","ENSG00000111371","ENSG00000115419","ENSG00000117394","ENSG00000130147","ENSG00000131389","ENSG00000135046","ENSG00000137868","ENSG00000138074","ENSG00000139514","ENSG00000147872","ENSG00000150093","ENSG00000151012","ENSG00000159164","ENSG00000170540","ENSG00000173638","ENSG00000188603","ENSG00000196517","E…	["ABCD1","ANXA1","ARL6IP1","CLN3","GLS","ITGB1","LRP2","PLIN2","PSAP","SH3BP4","SLC12A2","SLC19A1","SLC1A5","SLC25A29","SLC26A6","SLC2A1","SLC38A1","SLC38A7","SLC5A6","SLC6A6","SLC6A9","SLC7A1","SLC7A11","STRA6 (ENSG00000137868)","SV2A"]
GO:0046514	7	ceramide catabolic process	6	27	0.856139	0.000166154	0.00327791	["ENSG00000049860","ENSG00000104763","ENSG00000177628","ENSG00000197746","ENSG00000198951","ENSG00000204386"]	["ASAH1","GBA (ENSG00000177628)","HEXB","NAGA","NEU1 (ENSG00000204386)","PSAP"]
GO:0040017	5	positive regulation of locomotion	36	594	18.8351	0.00016717	0.00328202	["ENSG00000030582","ENSG00000073060","ENSG00000075213","ENSG00000076706","ENSG00000077782","ENSG00000091136","ENSG00000094631","ENSG00000102181","ENSG00000106366","ENSG00000114861","ENSG00000118257","ENSG00000122861","ENSG00000123384","ENSG00000124126","ENSG00000125398","ENSG00000128052","ENSG00000128567","ENSG00000131375","ENSG00000135046","ENSG00000138448","ENSG00000138685","ENSG00000138772","E…	["ADAM17","ANXA1","ANXA3","BCL2","CALR","CAPN7","CD99L2","EMC10","FAM83H (ENSG00000180921)","FGF2","FGFR1","FOXP1","GRN","HDAC6","HMGB1","IGF1R","INSR","ITGA5","ITGAV","ITGB1","JUN","KDR","LAMB1","LRP1","MCAM","NRP2","PLAU","PODXL","PREX1","RHOB","ROR2","SCARB1","SEMA3A","SERPINE1","SOX9","THY1"]
GO:0016049	3	cell growth	33	527	16.7106	0.000171213	0.00334524	["ENSG00000006652","ENSG00000008128","ENSG00000063176","ENSG00000075213","ENSG00000078018","ENSG00000080503","ENSG00000082684","ENSG00000094631","ENSG00000108231","ENSG00000108819","ENSG00000118257","ENSG00000118785","ENSG00000123384","ENSG00000125398","ENSG00000125848","ENSG00000127616","ENSG00000130147","ENSG00000130303","ENSG00000141736","ENSG00000143320","ENSG00000149177","ENSG00000150093","E…	["ADAM17","ALCAM","BCL2","BST2","CDK11A","CRABP2","DRAXIN","EFNA5","ENPP1","ERBB2","FLRT3","FRZB","HDAC6","HDGFL2","IFRD1","ITGB1","LGI1","LRP1","MAP2","NDN (ENSG00000182636)","NME6","NRP2","PPP1R9B","PTPRJ","SEMA3A","SEMA5B","SH3BP4","SLC9A6","SMARCA2","SMARCA4","SOX9","SPHK2","SPP1"]
GO:0042119	6	neutrophil activation	36	595	18.8668	0.000172727	0.00334806	["ENSG00000001561","ENSG00000005893","ENSG00000026508","ENSG00000030582","ENSG00000033627","ENSG00000049860","ENSG00000059804","ENSG00000102580","ENSG00000103035","ENSG00000104763","ENSG00000109323","ENSG00000112697","ENSG00000113273","ENSG00000122861","ENSG00000124126","ENSG00000129353","ENSG00000130303","ENSG00000135404","ENSG00000135677","ENSG00000137509","ENSG00000137563","ENSG00000138448","E…	["ANXA3","ARSB","ASAH1","ATAD3B","ATP6V0A1","BST2","C6orf120","CD44","CD47","CD63","CREG1","DNAJC3","DPP7","ENPP4","GGH","GNS","GRN","HEXB","HMGB1","ITGAV","LAMP1","LAMP2","MANBA","NCSTN","NEU1 (ENSG00000204386)","NHLRC3","PLAU","PRCP","PREX1","PSAP","PSMD7","PTPRJ","SLC2A3","SLC44A2","STOM","TMEM30A"]
GO:0015849	6	organic acid transport	25	354	11.2249	0.000173005	0.00334806	["ENSG00000064651","ENSG00000081479","ENSG00000101986","ENSG00000103042","ENSG00000105281","ENSG00000111371","ENSG00000115419","ENSG00000117394","ENSG00000130147","ENSG00000131389","ENSG00000135046","ENSG00000137868","ENSG00000138074","ENSG00000139514","ENSG00000147872","ENSG00000150093","ENSG00000151012","ENSG00000159164","ENSG00000170540","ENSG00000173638","ENSG00000188603","ENSG00000196517","E…	["ABCD1","ANXA1","ARL6IP1","CLN3","GLS","ITGB1","LRP2","PLIN2","PSAP","SH3BP4","SLC12A2","SLC19A1","SLC1A5","SLC25A29","SLC26A6","SLC2A1","SLC38A1","SLC38A7","SLC5A6","SLC6A6","SLC6A9","SLC7A1","SLC7A11","STRA6 (ENSG00000137868)","SV2A"]
GO:0007507	5	heart development	35	573	18.1692	0.00017696	0.00340206	["ENSG00000015479","ENSG00000070495","ENSG00000070614","ENSG00000077782","ENSG00000078114","ENSG00000081479","ENSG00000101384","ENSG00000106571","ENSG00000109472","ENSG00000113971","ENSG00000114739","ENSG00000117298","ENSG00000117318","ENSG00000118257","ENSG00000118762","ENSG00000120149","ENSG00000122085","ENSG00000125398","ENSG00000125848","ENSG00000137193","ENSG00000137868","ENSG00000138685","E…	["ACVR2B","ANK2","CALR","CPE","DIPK2A","ECE1","ERBB2","FGF2","FGFR1","FLRT3","GJC1","GLI3","GPC3","GREB1L","ID3 (ENSG00000117318)","INSR","ITGB1","JAG1","JMJD6","JUN","LRP2","MATR3 (ENSG00000015479)","MSX2","MTERF4","NCOA6","NDST1","NEBL","NPHP3","NRP2","ODAD2","PIM1","PKD2","SOX9","STRA6 (ENSG00000137868)","TRAF3IP1"]
GO:0001706	5	endoderm formation	9	64	2.02937	0.00017747	0.00340206	["ENSG00000006712","ENSG00000091136","ENSG00000111799","ENSG00000137815","ENSG00000138448","ENSG00000149948","ENSG00000161638","ENSG00000166477","ENSG00000198730"]	["COL12A1","CTR9","HMGA2","ITGA5","ITGAV","LAMB1","LEO1","PAF1","RTF1"]
GO:0002062	5	chondrocyte differentiation	13	126	3.99531	0.000185323	0.00353592	["ENSG00000077782","ENSG00000104635","ENSG00000106571","ENSG00000111799","ENSG00000120149","ENSG00000125398","ENSG00000131873","ENSG00000142173","ENSG00000149257","ENSG00000149948","ENSG00000162878","ENSG00000172071","ENSG00000179403"]	["CHSY1","COL12A1","COL6A2","EIF2AK3","FGFR1","GLI3","HMGA2","MSX2","PKDCC","SERPINH1","SLC39A14","SOX9","VWA1"]
GO:0032968	10	positive regulation of transcription elongation from RNA polymerase II promoter	5	18	0.570759	0.000191673	0.00363999	["ENSG00000006712","ENSG00000125651","ENSG00000137815","ENSG00000166477","ENSG00000198730"]	["CTR9","GTF2F1","LEO1","PAF1","RTF1"]
GO:0050793	4	regulation of developmental process	123	2860	90.6873	0.000197904	0.00373658	["ENSG00000004866","ENSG00000006652","ENSG00000006712","ENSG00000007392","ENSG00000007402","ENSG00000026025","ENSG00000026508","ENSG00000030582","ENSG00000049860","ENSG00000061337","ENSG00000064300","ENSG00000064651","ENSG00000071553","ENSG00000075213","ENSG00000076716","ENSG00000077782","ENSG00000077942","ENSG00000078018","ENSG00000080839","ENSG00000081181","ENSG00000081479","ENSG00000088812","E…	["ABCA1","ACVR2A","ACVR2B","ADCY6","ANP32B","ANXA1","ANXA3","ARG2","ARSB","ATP6AP1","ATRN","BCL2","CA2","CACNA2D2","CALR","CAMK1","CD44","CD46","CDH2","CDK4","CEMIP2","CFDP1","CRABP2","CRB2","CTR9","DRAXIN","EFNA5","EIF2AK3","EMC10","ENC1","ENPP1","EPHA2","ERBB2","FANCD2","FBLN1","FGF2","FGFR1","FLRT3","FOXP1","FRZB","GAP43","GLI3","GPAM","GPC3","GPC4","GRN","HDAC2","HDAC6","HEXB","HMGA1","HMGA2"…
GO:0033036	3	macromolecule localization	146	3507	111.203	0.000198598	0.00373658	["ENSG00000000457","ENSG00000003056","ENSG00000005893","ENSG00000006712","ENSG00000007402","ENSG00000008952","ENSG00000025796","ENSG00000027697","ENSG00000033627","ENSG00000034053","ENSG00000047932","ENSG00000049860","ENSG00000054793","ENSG00000055044","ENSG00000057252","ENSG00000063176","ENSG00000064300","ENSG00000064651","ENSG00000065308","ENSG00000069849","ENSG00000071537","ENSG00000071553","E…	["ABCA1","ABCD1","ACVR2B","ANK2","ANP32B","ANXA1","APBA2 (ENSG00000034053)","ARG2","ARL6IP1","ARMCX3","ATG9A","ATP1B1","ATP1B3","ATP6AP1","ATP6V0A1","ATP9A","ATRX","BCL2","BSG","CACNA2D2","CACNB3","CADM1","CALR","CAMK1","CD63","CDH2","CHKA","CLN3","CLU","CNPY4","CPE","CRB3","CTDNEP1 (ENSG00000175826)","DKC1","DMD","DNLZ","EFNA5","EIF2AK3","ENPP1","EPHA2","ERBB2","ESCO2","FAM83H (ENSG00000180921)"…
GO:0043312	5	neutrophil degranulation	35	577	18.296	0.000201967	0.00378246	["ENSG00000001561","ENSG00000005893","ENSG00000026508","ENSG00000030582","ENSG00000033627","ENSG00000049860","ENSG00000059804","ENSG00000102580","ENSG00000103035","ENSG00000104763","ENSG00000109323","ENSG00000112697","ENSG00000113273","ENSG00000122861","ENSG00000129353","ENSG00000130303","ENSG00000135404","ENSG00000135677","ENSG00000137509","ENSG00000137563","ENSG00000138448","ENSG00000138772","E…	["ANXA3","ARSB","ASAH1","ATAD3B","ATP6V0A1","BST2","C6orf120","CD44","CD47","CD63","CREG1","DNAJC3","DPP7","ENPP4","GGH","GNS","GRN","HEXB","HMGB1","ITGAV","LAMP1","LAMP2","MANBA","NCSTN","NEU1 (ENSG00000204386)","NHLRC3","PLAU","PRCP","PSAP","PSMD7","PTPRJ","SLC2A3","SLC44A2","STOM","TMEM30A"]
GO:0060548	6	negative regulation of cell death	57	1107	35.1017	0.000213588	0.00397865	["ENSG00000026508","ENSG00000030582","ENSG00000064300","ENSG00000081181","ENSG00000081479","ENSG00000092445","ENSG00000102265","ENSG00000102580","ENSG00000106278","ENSG00000106366","ENSG00000106571","ENSG00000110108","ENSG00000114861","ENSG00000119335","ENSG00000119927","ENSG00000120149","ENSG00000120885","ENSG00000122756","ENSG00000123384","ENSG00000124193","ENSG00000125398","ENSG00000128052","E…	["AATF (ENSG00000275700)","ANXA1","ANXA5","ARG2","ARL6IP1","BCL2","CD44","CFDP1","CLN3","CLU","CNTFR","DAPK1","DIPK2A","DNAJC3","DRAXIN","FGF2","FOXP1","GBA (ENSG00000177628)","GLI3","GPAM","GRN","HDAC2","HMGA2","HMGB2","HYOU1 (ENSG00000149428)","IGF1R","IRAK1","ITGA5","ITGAV","ITGB1","JUN","KDR","LRP1","LRP2","LRPAP1","MSX2","NEFL","NES","NGFR","NPC1","NUAK2","PDE3A","PIM1","PSAP","PTPRZ1","SERP…
GO:0007528	7	neuromuscular junction development	8	52	1.64886	0.000214401	0.00397865	["ENSG00000007402","ENSG00000041982","ENSG00000117899","ENSG00000134569","ENSG00000141736","ENSG00000167535","ENSG00000182389","ENSG00000241697"]	["CACNA2D2","CACNB3","CACNB4","ERBB2","LRP4","MESD","TMEFF1","TNC"]
GO:0042060	5	wound healing	37	625	19.818	0.000216445	0.00399832	["ENSG00000001561","ENSG00000006652","ENSG00000026508","ENSG00000041982","ENSG00000064651","ENSG00000073060","ENSG00000076706","ENSG00000077942","ENSG00000092445","ENSG00000094916","ENSG00000101000","ENSG00000102265","ENSG00000106366","ENSG00000106571","ENSG00000120149","ENSG00000122861","ENSG00000124145","ENSG00000124193","ENSG00000128052","ENSG00000132718","ENSG00000135046","ENSG00000136827","E…	["ADAM17","ANXA1","ANXA5","C1GALT1C1 (ENSG00000171155)","CBX5","CD44","ENPP4","ERBB2","FBLN1","FGF2","FUT10","GAP43","GLI3","HDAC2","IFRD1","ITGA5","ITGB1","KDR","MCAM","MSX2","MYOF","PLAU","PRCP","PRKAR1B","PROCR","SCARB1","SDC4","SERPINE1","SERPING1","SLC12A2","SLC7A11","SRSF6","SYT11","TIMP1","TNC","TOR1A","TYRO3"]
GO:0035107	4	appendage morphogenesis	15	163	5.16854	0.000220065	0.00402859	["ENSG00000077782","ENSG00000085224","ENSG00000106571","ENSG00000117298","ENSG00000120149","ENSG00000125398","ENSG00000134569","ENSG00000137203","ENSG00000143320","ENSG00000147257","ENSG00000157796","ENSG00000162878","ENSG00000169071","ENSG00000196591","ENSG00000204104"]	["ATRX","CRABP2","ECE1","FGFR1","GLI3","GPC3","HDAC2","LRP4","MSX2","PKDCC","ROR2","SOX9","TFAP2A","TRAF3IP1","WDR19"]
GO:0035108	5	limb morphogenesis	15	163	5.16854	0.000220065	0.00402859	["ENSG00000077782","ENSG00000085224","ENSG00000106571","ENSG00000117298","ENSG00000120149","ENSG00000125398","ENSG00000134569","ENSG00000137203","ENSG00000143320","ENSG00000147257","ENSG00000157796","ENSG00000162878","ENSG00000169071","ENSG00000196591","ENSG00000204104"]	["ATRX","CRABP2","ECE1","FGFR1","GLI3","GPC3","HDAC2","LRP4","MSX2","PKDCC","ROR2","SOX9","TFAP2A","TRAF3IP1","WDR19"]
GO:0036230	5	granulocyte activation	36	603	19.1204	0.000223514	0.00406967	["ENSG00000001561","ENSG00000005893","ENSG00000026508","ENSG00000030582","ENSG00000033627","ENSG00000049860","ENSG00000059804","ENSG00000102580","ENSG00000103035","ENSG00000104763","ENSG00000109323","ENSG00000112697","ENSG00000113273","ENSG00000122861","ENSG00000124126","ENSG00000129353","ENSG00000130303","ENSG00000135404","ENSG00000135677","ENSG00000137509","ENSG00000137563","ENSG00000138448","E…	["ANXA3","ARSB","ASAH1","ATAD3B","ATP6V0A1","BST2","C6orf120","CD44","CD47","CD63","CREG1","DNAJC3","DPP7","ENPP4","GGH","GNS","GRN","HEXB","HMGB1","ITGAV","LAMP1","LAMP2","MANBA","NCSTN","NEU1 (ENSG00000204386)","NHLRC3","PLAU","PRCP","PREX1","PSAP","PSMD7","PTPRJ","SLC2A3","SLC44A2","STOM","TMEM30A"]
GO:0071363	6	cellular response to growth factor stimulus	40	696	22.0694	0.000224312	0.00406967	["ENSG00000011201","ENSG00000026508","ENSG00000033170","ENSG00000064300","ENSG00000070614","ENSG00000077782","ENSG00000081479","ENSG00000108819","ENSG00000114739","ENSG00000118257","ENSG00000120149","ENSG00000121989","ENSG00000125398","ENSG00000125651","ENSG00000125848","ENSG00000128052","ENSG00000128791","ENSG00000135046","ENSG00000135404","ENSG00000137642","ENSG00000138119","ENSG00000138685","E…	["ACVR2A","ACVR2B","ADAM17","ANOS1","ANXA1","CD44","CD63","CRB2","ERBB2","FGF2","FGFR1","FLRT3","FSTL1","FUT8","GPC3","GTF2F1","HDAC2","IL17RD","INSR","ITGA5","ITGB1","JUN","KDR","LRP2","MSX2","MYOF","NDN (ENSG00000182636)","NDST1","NGFR","NPTN","NRP2","PDE3A","PPP1R9B","ROR2","SLC9A6","SORL1","SOX9","SPRY4","TWSG1","WWOX"]
GO:0010001	5	glial cell differentiation	19	239	7.57841	0.000234422	0.00423418	["ENSG00000026025","ENSG00000027697","ENSG00000030582","ENSG00000106278","ENSG00000106571","ENSG00000120885","ENSG00000123384","ENSG00000123607","ENSG00000125398","ENSG00000130164","ENSG00000141736","ENSG00000162576","ENSG00000162736","ENSG00000166886","ENSG00000169071","ENSG00000170558","ENSG00000172020","ENSG00000185483","ENSG00000196591"]	["CDH2","CLU","ERBB2","GAP43","GLI3","GRN","HDAC2","IFNGR1","LDLR","LRP1","MXRA8","NAB2","NCSTN","PTPRZ1","ROR1","ROR2","SOX9","TTC21B","VIM"]
GO:0048678	5	response to axon injury	10	81	2.56842	0.000236579	0.00425423	["ENSG00000030582","ENSG00000041982","ENSG00000118785","ENSG00000123384","ENSG00000125848","ENSG00000166086","ENSG00000171791","ENSG00000172020","ENSG00000177606","ENSG00000277586"]	["BCL2","FLRT3","GAP43","GRN","JAM3","JUN","LRP1","NEFL","SPP1","TNC"]
GO:0002283	6	neutrophil activation involved in immune response	35	583	18.4863	0.000245439	0.00437768	["ENSG00000001561","ENSG00000005893","ENSG00000026508","ENSG00000030582","ENSG00000033627","ENSG00000049860","ENSG00000059804","ENSG00000102580","ENSG00000103035","ENSG00000104763","ENSG00000109323","ENSG00000112697","ENSG00000113273","ENSG00000122861","ENSG00000129353","ENSG00000130303","ENSG00000135404","ENSG00000135677","ENSG00000137509","ENSG00000137563","ENSG00000138448","ENSG00000138772","E…	["ANXA3","ARSB","ASAH1","ATAD3B","ATP6V0A1","BST2","C6orf120","CD44","CD47","CD63","CREG1","DNAJC3","DPP7","ENPP4","GGH","GNS","GRN","HEXB","HMGB1","ITGAV","LAMP1","LAMP2","MANBA","NCSTN","NEU1 (ENSG00000204386)","NHLRC3","PLAU","PRCP","PSAP","PSMD7","PTPRJ","SLC2A3","SLC44A2","STOM","TMEM30A"]
GO:0045104	4	intermediate filament cytoskeleton organization	8	53	1.68057	0.000245598	0.00437768	["ENSG00000026025","ENSG00000104722","ENSG00000132688","ENSG00000136827","ENSG00000148798","ENSG00000175084","ENSG00000180921","ENSG00000277586"]	["DES","FAM83H (ENSG00000180921)","INA","NEFL","NEFM","NES","TOR1A","VIM"]
GO:0001822	5	kidney development	22	300	9.51265	0.000247493	0.00439218	["ENSG00000070495","ENSG00000077782","ENSG00000081181","ENSG00000101384","ENSG00000104267","ENSG00000106571","ENSG00000113971","ENSG00000114739","ENSG00000117318","ENSG00000118762","ENSG00000124145","ENSG00000125398","ENSG00000128567","ENSG00000134569","ENSG00000137203","ENSG00000137868","ENSG00000138685","ENSG00000141449","ENSG00000147257","ENSG00000170549","ENSG00000171791","ENSG00000204104"]	["ACVR2B","ARG2","BCL2","CA2","FGF2","FGFR1","GLI3","GPC3","GREB1L","ID3 (ENSG00000117318)","IRX1","JAG1","JMJD6","LRP4","NPHP3","PKD2","PODXL","SDC4","SOX9","STRA6 (ENSG00000137868)","TFAP2A","TRAF3IP1"]
GO:0048668	5	collateral sprouting	6	29	0.919556	0.000252642	0.00446407	["ENSG00000006652","ENSG00000094631","ENSG00000118785","ENSG00000123384","ENSG00000143320","ENSG00000184349"]	["CRABP2","EFNA5","HDAC6","IFRD1","LRP1","SPP1"]
GO:0015698	7	inorganic anion transport	16	184	5.83443	0.000263498	0.00463574	["ENSG00000011021","ENSG00000011677","ENSG00000064651","ENSG00000077782","ENSG00000078668","ENSG00000103249","ENSG00000104267","ENSG00000104635","ENSG00000136295","ENSG00000140199","ENSG00000146828","ENSG00000164889","ENSG00000167614","ENSG00000181045","ENSG00000197594","ENSG00000225697"]	["CA2","CLCN6","CLCN7","ENPP1","FGFR1","GABRA3","SLC12A2","SLC12A6","SLC12A9","SLC26A11","SLC26A6","SLC39A14","SLC4A2","TTYH1 (ENSG00000167614)","TTYH3","VDAC3"]
GO:0002444	5	myeloid leukocyte mediated immunity	38	655	20.7693	0.000266498	0.00466831	["ENSG00000001561","ENSG00000005893","ENSG00000026508","ENSG00000030582","ENSG00000033627","ENSG00000049860","ENSG00000059804","ENSG00000063176","ENSG00000102580","ENSG00000103035","ENSG00000104763","ENSG00000109323","ENSG00000112697","ENSG00000113273","ENSG00000122861","ENSG00000129353","ENSG00000130303","ENSG00000135404","ENSG00000135677","ENSG00000137509","ENSG00000137563","ENSG00000138448","E…	["ADAM17","ANXA3","ARSB","ASAH1","ATAD3B","ATP6V0A1","BST2","C6orf120","CD44","CD47","CD63","CREG1","DNAJC3","DPP7","ENPP4","GGH","GNS","GRN","HEXB","HMGB1","ITGAV","LAMP1","LAMP2","MANBA","NCSTN","NEU1 (ENSG00000204386)","NHLRC3","PLAU","PRCP","PSAP","PSMD7","PTPRJ","SERPINB9","SLC2A3","SLC44A2","SPHK2","STOM","TMEM30A"]
GO:0055067	8	monovalent inorganic cation homeostasis	15	166	5.26367	0.000268518	0.0046835	["ENSG00000030582","ENSG00000033627","ENSG00000064651","ENSG00000069849","ENSG00000071553","ENSG00000102805","ENSG00000104267","ENSG00000140199","ENSG00000143153","ENSG00000146828","ENSG00000164889","ENSG00000171791","ENSG00000188603","ENSG00000198689","ENSG00000225697"]	["ATP1B1","ATP1B3","ATP6AP1","ATP6V0A1","BCL2","CA2","CLN3","CLN5","GRN","SLC12A2","SLC12A6","SLC12A9","SLC26A6","SLC4A2","SLC9A6"]
GO:0030204	5	chondroitin sulfate metabolic process	7	41	1.30006	0.000273961	0.00475802	["ENSG00000038427","ENSG00000049860","ENSG00000113273","ENSG00000131873","ENSG00000136213","ENSG00000147119","ENSG00000176022"]	["ARSB","B3GALT6","CHST12","CHST7","CHSY1","HEXB","VCAN"]
GO:1904350	8	regulation of protein catabolic process in the vacuole	4	11	0.348797	0.000276517	0.00478197	["ENSG00000081479","ENSG00000123384","ENSG00000130164","ENSG00000177628"]	["GBA (ENSG00000177628)","LDLR","LRP1","LRP2"]
GO:0001504	5	neurotransmitter uptake	8	54	1.71228	0.000280415	0.00480719	["ENSG00000105281","ENSG00000111371","ENSG00000112759","ENSG00000136827","ENSG00000150093","ENSG00000151012","ENSG00000170540","ENSG00000196517"]	["ARL6IP1","ITGB1","SLC1A5","SLC29A1","SLC38A1","SLC6A9","SLC7A11","TOR1A"]
GO:0045103	3	intermediate filament-based process	8	54	1.71228	0.000280415	0.00480719	["ENSG00000026025","ENSG00000104722","ENSG00000132688","ENSG00000136827","ENSG00000148798","ENSG00000175084","ENSG00000180921","ENSG00000277586"]	["DES","FAM83H (ENSG00000180921)","INA","NEFL","NEFM","NES","TOR1A","VIM"]
GO:0010975	8	regulation of neuron projection development	32	519	16.4569	0.000281524	0.00480719	["ENSG00000006652","ENSG00000026025","ENSG00000030582","ENSG00000061337","ENSG00000064300","ENSG00000075213","ENSG00000077782","ENSG00000078018","ENSG00000106460","ENSG00000111962","ENSG00000112697","ENSG00000113273","ENSG00000118785","ENSG00000123384","ENSG00000124126","ENSG00000134072","ENSG00000134569","ENSG00000138760","ENSG00000143320","ENSG00000154096","ENSG00000156642","ENSG00000162490","E…	["ADCY6","ARSB","CAMK1","CDH2","CRABP2","DRAXIN","EFNA5","ENC1","FGFR1","GRN","HDAC2","IFRD1","LRP1","LRP4","LZTS1","MAP2","NEFL","NGFR","NPTN","PRAG1","PREX1","ROR1","ROR2","SCARB2","SDC2","SEMA3A","SPP1","THY1","TMEM106B","TMEM30A","UST","VIM"]
GO:0015807	7	L-amino acid transport	9	68	2.1562	0.000283836	0.00482639	["ENSG00000103042","ENSG00000105281","ENSG00000111371","ENSG00000139514","ENSG00000150093","ENSG00000151012","ENSG00000170540","ENSG00000196517","ENSG00000197119"]	["ARL6IP1","ITGB1","SLC1A5","SLC25A29","SLC38A1","SLC38A7","SLC6A9","SLC7A1","SLC7A11"]
GO:0006790	4	sulfur compound metabolic process	26	388	12.303	0.000294898	0.0049936	["ENSG00000038427","ENSG00000049860","ENSG00000070614","ENSG00000099194","ENSG00000101986","ENSG00000111962","ENSG00000113273","ENSG00000119927","ENSG00000121578","ENSG00000128294","ENSG00000131873","ENSG00000135677","ENSG00000136213","ENSG00000138074","ENSG00000147119","ENSG00000151012","ENSG00000159445","ENSG00000164951","ENSG00000169902","ENSG00000170340","ENSG00000173599","ENSG00000175040","E…	["ABCD1","ARSB","B3GALT6","B3GNT2","B4GALT4","CHST12","CHST2","CHST6","CHST7","CHSY1","ENPP1","GAL3ST3","GNS","GPAM","HEXB","NDST1","PC","PDP1","SCD","SLC5A6","SLC7A11","THEM4","TPST1","TPST2","UST","VCAN"]
GO:0031589	4	cell-substrate adhesion	25	367	11.6371	0.00029968	0.00499685	["ENSG00000026508","ENSG00000077942","ENSG00000091136","ENSG00000092439","ENSG00000092445","ENSG00000101384","ENSG00000106366","ENSG00000122861","ENSG00000123384","ENSG00000124126","ENSG00000124145","ENSG00000128052","ENSG00000135404","ENSG00000135862","ENSG00000138448","ENSG00000149177","ENSG00000150093","ENSG00000154096","ENSG00000161638","ENSG00000166086","ENSG00000167614","ENSG00000171791","E…	["BCL2","CALR","CD44","CD63","EFNA5","FBLN1","ITGA1","ITGA5","ITGAV","ITGB1","JAG1","JAM3","KDR","LAMB1","LAMC1","LRP1","PLAU","PREX1","PTPRJ","SDC4","SERPINE1","THY1","TRPM7","TTYH1 (ENSG00000167614)","TYRO3"]
GO:0015691	9	cadmium ion transport	3	5	0.158544	0.000302467	0.00499685	["ENSG00000104635","ENSG00000110911","ENSG00000170385"]	["SLC11A2","SLC30A1","SLC39A14"]
GO:0035442	5	dipeptide transmembrane transport	3	5	0.158544	0.000302467	0.00499685	["ENSG00000104267","ENSG00000151012","ENSG00000225697"]	["CA2","SLC26A6","SLC7A11"]
GO:0042938	8	dipeptide transport	3	5	0.158544	0.000302467	0.00499685	["ENSG00000104267","ENSG00000151012","ENSG00000225697"]	["CA2","SLC26A6","SLC7A11"]
GO:0070574	7	cadmium ion transmembrane transport	3	5	0.158544	0.000302467	0.00499685	["ENSG00000104635","ENSG00000110911","ENSG00000170385"]	["SLC11A2","SLC30A1","SLC39A14"]
GO:1904352	9	positive regulation of protein catabolic process in the vacuole	3	5	0.158544	0.000302467	0.00499685	["ENSG00000081479","ENSG00000123384","ENSG00000130164"]	["LDLR","LRP1","LRP2"]
GO:0010721	7	negative regulation of cell development	24	347	11.003	0.00031507	0.00516763	["ENSG00000006652","ENSG00000026025","ENSG00000064300","ENSG00000075213","ENSG00000077942","ENSG00000078018","ENSG00000101384","ENSG00000106571","ENSG00000118785","ENSG00000123384","ENSG00000125398","ENSG00000130164","ENSG00000134569","ENSG00000137642","ENSG00000154096","ENSG00000162490","ENSG00000162998","ENSG00000166450","ENSG00000171791","ENSG00000174233","ENSG00000179218","ENSG00000184349","E…	["ADCY6","BCL2","CALR","DRAXIN","EFNA5","FBLN1","FRZB","GLI3","HDAC2","IFRD1","JAG1","LDLR","LRP1","LRP4","MAP2","NGFR","PRAG1","PRTG","SEMA3A","SORL1","SOX9","SPP1","THY1","VIM"]
GO:0000245	8	spliceosomal complex assembly	9	69	2.18791	0.000317385	0.00516763	["ENSG00000007392","ENSG00000083896","ENSG00000100650","ENSG00000108848","ENSG00000124193","ENSG00000136450","ENSG00000154548","ENSG00000164985","ENSG00000169249"]	["LUC7L","LUC7L3","PSIP1","SRSF1","SRSF12","SRSF5","SRSF6","YTHDC1 (ENSG00000083896)","ZRSR2"]
GO:0061448	5	connective tissue development	21	285	9.03702	0.000318568	0.00516763	["ENSG00000026508","ENSG00000077782","ENSG00000102265","ENSG00000104635","ENSG00000106571","ENSG00000111799","ENSG00000120149","ENSG00000125398","ENSG00000131873","ENSG00000135446","ENSG00000137642","ENSG00000138685","ENSG00000142173","ENSG00000149257","ENSG00000149948","ENSG00000162878","ENSG00000162998","ENSG00000169071","ENSG00000169762","ENSG00000172071","ENSG00000179403"]	["CD44","CDK4","CHSY1","COL12A1","COL6A2","EIF2AK3","FGF2","FGFR1","FRZB","GLI3","HMGA2","MSX2","PKDCC","ROR2","SERPINH1","SLC39A14","SORL1","SOX9","TAPT1","TIMP1","VWA1"]
GO:0045055	5	regulated exocytosis	48	901	28.5697	0.000318832	0.00516763	["ENSG00000001561","ENSG00000005893","ENSG00000026508","ENSG00000030582","ENSG00000033627","ENSG00000034053","ENSG00000049860","ENSG00000059804","ENSG00000063176","ENSG00000078808","ENSG00000084234","ENSG00000102265","ENSG00000102580","ENSG00000103035","ENSG00000104763","ENSG00000106366","ENSG00000108679","ENSG00000109323","ENSG00000112697","ENSG00000113273","ENSG00000120885","ENSG00000122861","E…	["ANXA3","ANXA5","APBA2 (ENSG00000034053)","APLP2","ARSB","ASAH1","ATAD3B","ATP6V0A1","BST2","C6orf120","CD44","CD47","CD63","CLU","CREG1","DNAJC3","DPP7","ENPP4","GGH","GNS","GRN","HEXB","HMGB1","ITGAV","LAMP1","LAMP2","LGALS3BP","MANBA","NCSTN","NEU1 (ENSG00000204386)","NHLRC3","PLAU","PRCP","PSAP","PSMD7","PTPRJ","SDF4","SERPINE1","SERPING1","SLC2A3","SLC44A2","SPHK2","STOM","SV2A","SYT11","TI…
GO:1902475	7	L-alpha-amino acid transmembrane transport	8	55	1.74399	0.000319162	0.00516763	["ENSG00000103042","ENSG00000105281","ENSG00000111371","ENSG00000139514","ENSG00000150093","ENSG00000151012","ENSG00000170540","ENSG00000197119"]	["ARL6IP1","ITGB1","SLC1A5","SLC25A29","SLC38A1","SLC38A7","SLC7A1","SLC7A11"]
GO:0006622	5	protein targeting to lysosome	5	20	0.634177	0.000329071	0.00528594	["ENSG00000003056","ENSG00000005893","ENSG00000120885","ENSG00000137642","ENSG00000138760"]	["CLU","LAMP2","M6PR","SCARB2","SORL1"]
GO:0036065	4	fucosylation	5	20	0.634177	0.000329071	0.00528594	["ENSG00000033170","ENSG00000172728","ENSG00000186866","ENSG00000187676","ENSG00000196968"]	["B3GLCT","FUT10","FUT11","FUT8","POFUT2"]
GO:1901652	5	response to peptide	33	548	17.3764	0.000346989	0.0055124	["ENSG00000026025","ENSG00000033627","ENSG00000064300","ENSG00000069275","ENSG00000071553","ENSG00000100650","ENSG00000101384","ENSG00000102265","ENSG00000104267","ENSG00000104635","ENSG00000108819","ENSG00000116350","ENSG00000117394","ENSG00000123384","ENSG00000124193","ENSG00000128564","ENSG00000132670","ENSG00000135046","ENSG00000135446","ENSG00000136504","ENSG00000137563","ENSG00000137642","E…	["ADCY6","ANXA1","ATP6AP1","ATP6V0A1","BSG","CA2","CACNA2D1","CDK4","ENPP1","EPM2AIP1","GGH","IGF1R","INSR","JAG1","KAT7","LRP1","NEFL","NGFR","NUCKS1","PPP1R9B","PRKAR1B","PTPRA","SESN3","SIK2","SLC2A1","SLC39A14","SORL1","SRSF4","SRSF5","SRSF6","TIMP1","VGF","VIM"]
GO:0031214	3	biomineral tissue development	15	170	5.3905	0.000347238	0.0055124	["ENSG00000110400","ENSG00000114739","ENSG00000118785","ENSG00000120149","ENSG00000121989","ENSG00000125398","ENSG00000137203","ENSG00000147257","ENSG00000162551","ENSG00000162878","ENSG00000169071","ENSG00000172071","ENSG00000180921","ENSG00000184677","ENSG00000197594"]	["ACVR2A","ACVR2B","ALPL","EIF2AK3","ENPP1","FAM83H (ENSG00000180921)","GPC3","MSX2","NECTIN1","PKDCC","ROR2","SOX9","SPP1","TFAP2A","ZBTB40"]
GO:0110148	2	biomineralization	15	170	5.3905	0.000347238	0.0055124	["ENSG00000110400","ENSG00000114739","ENSG00000118785","ENSG00000120149","ENSG00000121989","ENSG00000125398","ENSG00000137203","ENSG00000147257","ENSG00000162551","ENSG00000162878","ENSG00000169071","ENSG00000172071","ENSG00000180921","ENSG00000184677","ENSG00000197594"]	["ACVR2A","ACVR2B","ALPL","EIF2AK3","ENPP1","FAM83H (ENSG00000180921)","GPC3","MSX2","NECTIN1","PKDCC","ROR2","SOX9","SPP1","TFAP2A","ZBTB40"]
GO:0051240	5	positive regulation of multicellular organismal process	89	1966	62.3396	0.000351639	0.00556055	["ENSG00000000003","ENSG00000001561","ENSG00000007402","ENSG00000027697","ENSG00000030582","ENSG00000036054","ENSG00000064300","ENSG00000071553","ENSG00000073060","ENSG00000075213","ENSG00000077782","ENSG00000081479","ENSG00000089116","ENSG00000094631","ENSG00000094975","ENSG00000099194","ENSG00000099284","ENSG00000101384","ENSG00000101882","ENSG00000103855","ENSG00000104267","ENSG00000106278","E…	["ABCA1","ACVR2A","ACVR2B","ADAM17","ANXA1","ANXA3","ARSB","ATP6AP1","BCL2","CA2","CACNA2D2","CACNB3","CADM1","CALR","CAMK1","CAPN7","CD276","CD46","CLU","CRABP2","CRB2","EFNA5","EIF2AK3","EMC10","ENC1","ENPP4","FGF2","FGFR1","FLRT3","FOXP1","GBA (ENSG00000177628)","GLI3","GPAM","GRN","HDAC2","HDAC6","HMGA2","HMGB1","HMGB2","IFI16","IFNGR1","IGF1R","IRAK1","ITGA5","ITGB1","JAG1","JUN","KAT7","KDR…
GO:0030324	5	lung development	16	189	5.99297	0.000356394	0.00561389	["ENSG00000041982","ENSG00000070495","ENSG00000077782","ENSG00000101680","ENSG00000106443","ENSG00000106571","ENSG00000107798","ENSG00000113971","ENSG00000114739","ENSG00000124193","ENSG00000125398","ENSG00000136205","ENSG00000137868","ENSG00000147257","ENSG00000151012","ENSG00000162878"]	["ACVR2B","FGFR1","GLI3","GPC3","JMJD6","LAMA1","LIPA","NPHP3","PHF14","PKDCC","SLC7A11","SOX9","SRSF6","STRA6 (ENSG00000137868)","TNC","TNS3"]
GO:0040012	4	regulation of locomotion	53	1030	32.6601	0.000362251	0.00568412	["ENSG00000030582","ENSG00000073060","ENSG00000075213","ENSG00000076706","ENSG00000077782","ENSG00000077942","ENSG00000091136","ENSG00000094631","ENSG00000101384","ENSG00000101680","ENSG00000102181","ENSG00000102265","ENSG00000106366","ENSG00000113273","ENSG00000114019","ENSG00000114861","ENSG00000118257","ENSG00000122861","ENSG00000123384","ENSG00000124126","ENSG00000124145","ENSG00000125398","E…	["ADAM17","AMOTL2","ANXA1","ANXA3","ARSB","BCL2","BST2","CALR","CAPN7","CD99L2","CLN3","EMC10","EPHA2","ERBB2","FAM83H (ENSG00000180921)","FBLN1","FGF2","FGFR1","FOXP1","GRN","HDAC6","HMGB1","IGF1R","INSR","ITGA5","ITGAV","ITGB1","JAG1","JAM3","JUN","KDR","LAMA1","LAMB1","LRP1","MCAM","MCC","NRP2","PLAU","PODXL","PRAG1","PRCP","PREX1","PTPRJ","RHOB","ROR2","SCARB1","SDC4","SEMA3A","SERPINE1","SOR…
GO:0031124	9	mRNA 3'-end processing	12	118	3.74164	0.000370934	0.00579798	["ENSG00000006712","ENSG00000100650","ENSG00000115875","ENSG00000116350","ENSG00000124193","ENSG00000125351","ENSG00000136450","ENSG00000161547","ENSG00000166477","ENSG00000196235","ENSG00000198730","ENSG00000205937"]	["CTR9","LEO1","PAF1","RNPS1","SRSF1","SRSF2","SRSF4","SRSF5","SRSF6","SRSF7","SUPT5H","UPF3B"]
GO:0072001	5	renal system development	22	309	9.79803	0.000372647	0.00580052	["ENSG00000070495","ENSG00000077782","ENSG00000081181","ENSG00000101384","ENSG00000104267","ENSG00000106571","ENSG00000113971","ENSG00000114739","ENSG00000117318","ENSG00000118762","ENSG00000124145","ENSG00000125398","ENSG00000128567","ENSG00000134569","ENSG00000137203","ENSG00000137868","ENSG00000138685","ENSG00000141449","ENSG00000147257","ENSG00000170549","ENSG00000171791","ENSG00000204104"]	["ACVR2B","ARG2","BCL2","CA2","FGF2","FGFR1","GLI3","GPC3","GREB1L","ID3 (ENSG00000117318)","IRX1","JAG1","JMJD6","LRP4","NPHP3","PKD2","PODXL","SDC4","SOX9","STRA6 (ENSG00000137868)","TFAP2A","TRAF3IP1"]
GO:0044267	5	cellular protein metabolic process	217	5633	178.616	0.000373951	0.00580052	["ENSG00000000457","ENSG00000005812","ENSG00000005893","ENSG00000006634","ENSG00000006712","ENSG00000007541","ENSG00000008128","ENSG00000011201","ENSG00000013441","ENSG00000015479","ENSG00000026025","ENSG00000026508","ENSG00000030582","ENSG00000033170","ENSG00000038427","ENSG00000041982","ENSG00000049860","ENSG00000063176","ENSG00000064300","ENSG00000070495","ENSG00000070614","ENSG00000071537","E…	["ABCA1","ABCF1 (ENSG00000204574)","ACVR2A","ACVR2B","ADAM17","ADCY6","ANOS1","ANP32B","ANXA1","APLP2","ARL6IP1","ATP6AP1","ATRX","B3GALNT1","B3GALT6","B3GLCT","B3GNT2","B4GALT4","BCL2","BRMS1","BRMS1L","BST2","BTRC","C18orf25","C1GALT1C1 (ENSG00000171155)","CACTIN","CALR","CAMK1","CCNL1","CCNL2","CD44","CDH2","CDK11A","CDK4","CLK1","CLK2 (ENSG00000176444)","CLK4","CLN3","CLN5","CLU","CPE","CPVL"…
GO:1903829	6	positive regulation of cellular protein localization	24	352	11.1615	0.000387865	0.00599348	["ENSG00000064300","ENSG00000106571","ENSG00000108819","ENSG00000112697","ENSG00000117899","ENSG00000123384","ENSG00000130826","ENSG00000132718","ENSG00000134072","ENSG00000134569","ENSG00000136504","ENSG00000136938","ENSG00000137642","ENSG00000141736","ENSG00000142627","ENSG00000148175","ENSG00000150093","ENSG00000156642","ENSG00000160299","ENSG00000166997","ENSG00000167535","ENSG00000171791","E…	["ANP32B","BCL2","CACNB3","CAMK1","CLN3","CNPY4","DKC1","EIF2AK3","EPHA2","ERBB2","GLI3","ITGB1","KAT7","LRP1","LRP4","MESD","NGFR","NPTN","PCNT","PPP1R9B","SORL1","STOM","SYT11","TMEM30A"]
GO:0006338	6	chromatin remodeling	16	191	6.05639	0.000400781	0.0061696	["ENSG00000080503","ENSG00000085224","ENSG00000092199","ENSG00000123636","ENSG00000124201","ENSG00000125398","ENSG00000127616","ENSG00000137309","ENSG00000143401","ENSG00000148229","ENSG00000149948","ENSG00000153922","ENSG00000164104","ENSG00000189403","ENSG00000196591","ENSG00000198900"]	["ANP32E","ATRX","BAZ2B","CHD1","HDAC2","HMGA1","HMGA2","HMGB1","HMGB2","HNRNPC","POLE3","SMARCA2","SMARCA4","SOX9","TOP1","ZNFX1"]
GO:0051100	5	negative regulation of binding	15	173	5.48563	0.000418598	0.00640627	["ENSG00000077254","ENSG00000078018","ENSG00000088756","ENSG00000120149","ENSG00000125651","ENSG00000132688","ENSG00000134072","ENSG00000137642","ENSG00000139372","ENSG00000147133","ENSG00000149948","ENSG00000163565","ENSG00000163956","ENSG00000177606","ENSG00000196591"]	["ARHGAP28","CAMK1","GTF2F1","HDAC2","HMGA2","IFI16","JUN","LRPAP1","MAP2","MSX2","NES","SORL1","TAF1","TDG","USP33"]
GO:0046479	7	glycosphingolipid catabolic process	5	21	0.665886	0.000420711	0.00640627	["ENSG00000049860","ENSG00000177628","ENSG00000197746","ENSG00000198951","ENSG00000204386"]	["GBA (ENSG00000177628)","HEXB","NAGA","NEU1 (ENSG00000204386)","PSAP"]
GO:0043010	7	camera-type eye development	24	354	11.2249	0.000420884	0.00640627	["ENSG00000026025","ENSG00000070495","ENSG00000101384","ENSG00000101680","ENSG00000106571","ENSG00000110400","ENSG00000114739","ENSG00000122085","ENSG00000125398","ENSG00000127616","ENSG00000128791","ENSG00000132688","ENSG00000135446","ENSG00000137203","ENSG00000137868","ENSG00000138685","ENSG00000142627","ENSG00000151012","ENSG00000154096","ENSG00000157796","ENSG00000177606","ENSG00000182704","E…	["ACVR2B","CDK4","EPHA2","FGF2","GLI3","HDAC2","JAG1","JMJD6","JUN","LAMA1","MTERF4","NECTIN1","NES","SLC7A11","SMARCA4","SOX9","STRA6 (ENSG00000137868)","TFAP2A","THY1","TRAF3IP1","TSKU","TWSG1","VIM","WDR19"]
GO:0006873	5	cellular ion homeostasis	40	719	22.7987	0.000431331	0.00653172	["ENSG00000030582","ENSG00000033627","ENSG00000049860","ENSG00000050393","ENSG00000064547","ENSG00000064651","ENSG00000069849","ENSG00000071553","ENSG00000090674","ENSG00000092439","ENSG00000102805","ENSG00000104267","ENSG00000104635","ENSG00000110911","ENSG00000112473","ENSG00000118762","ENSG00000123384","ENSG00000133657","ENSG00000136868","ENSG00000138448","ENSG00000138685","ENSG00000143153","E…	["ANK2","ATP13A3","ATP1B1","ATP1B3","ATP6AP1","ATP6V0A1","BCL2","CA2","CACNA2D1","CACNB3","CALR","CLN3","CLN5","DMD","ENPP1","FGF2","GRN","HEXB","HMGB1","ITGAV","LPAR2","LRP1","MCOLN1","MCUR1","NPTN","PKD2","SLC11A2","SLC12A2","SLC26A6","SLC30A1","SLC30A7","SLC31A1","SLC39A14","SLC39A7 (ENSG00000112473)","SLC4A2","SLC9A6","SV2A","THY1","TPCN1","TRPM7"]
GO:0005975	4	carbohydrate metabolic process	37	648	20.5473	0.000432885	0.00653172	["ENSG00000007541","ENSG00000033170","ENSG00000049860","ENSG00000059804","ENSG00000070614","ENSG00000090581","ENSG00000100417","ENSG00000103044","ENSG00000104635","ENSG00000109323","ENSG00000117394","ENSG00000121578","ENSG00000130714","ENSG00000136213","ENSG00000138119","ENSG00000138760","ENSG00000147119","ENSG00000164916","ENSG00000169255","ENSG00000170340","ENSG00000171105","ENSG00000172728","E…	["B3GALNT1","B3GLCT","B3GNT2","B4GALT4","CHST12","CHST2","CHST6","CHST7","CLK2 (ENSG00000176444)","ENPP1","EPM2AIP1","EXT1","FOXK1","FUT10","FUT8","GAL3ST3","GNPTG","HAS3","HEXB","INSR","MAN2A2","MANBA","MYOF","NAGA","NDST1","NEU1 (ENSG00000204386)","PC","PIGQ","PMM1","POFUT2","POMK","POMT1","SCARB2","SDHAF3","SLC2A1","SLC2A3","SLC39A14"]
GO:0046777	8	protein autophosphorylation	19	251	7.95892	0.000433948	0.00653172	["ENSG00000013441","ENSG00000077782","ENSG00000092439","ENSG00000092445","ENSG00000113240","ENSG00000128052","ENSG00000137193","ENSG00000140443","ENSG00000141736","ENSG00000147133","ENSG00000154096","ENSG00000170145","ENSG00000171105","ENSG00000172071","ENSG00000176444","ENSG00000177606","ENSG00000184216","ENSG00000196730","ENSG00000197594"]	["CLK1","CLK2 (ENSG00000176444)","CLK4","DAPK1","EIF2AK3","ENPP1","ERBB2","FGFR1","IGF1R","INSR","IRAK1","JUN","KDR","PIM1","SIK2","TAF1","THY1","TRPM7","TYRO3"]
GO:0033627	4	cell adhesion mediated by integrin	9	72	2.28304	0.000438231	0.00657185	["ENSG00000106366","ENSG00000122861","ENSG00000128567","ENSG00000138448","ENSG00000142627","ENSG00000150093","ENSG00000151694","ENSG00000161638","ENSG00000166086"]	["ADAM17","EPHA2","ITGA5","ITGAV","ITGB1","JAM3","PLAU","PODXL","SERPINE1"]
GO:0030323	5	respiratory tube development	16	193	6.11981	0.000449847	0.00672124	["ENSG00000041982","ENSG00000070495","ENSG00000077782","ENSG00000101680","ENSG00000106443","ENSG00000106571","ENSG00000107798","ENSG00000113971","ENSG00000114739","ENSG00000124193","ENSG00000125398","ENSG00000136205","ENSG00000137868","ENSG00000147257","ENSG00000151012","ENSG00000162878"]	["ACVR2B","FGFR1","GLI3","GPC3","JMJD6","LAMA1","LIPA","NPHP3","PHF14","PKDCC","SLC7A11","SOX9","SRSF6","STRA6 (ENSG00000137868)","TNC","TNS3"]
GO:0001678	5	cellular glucose homeostasis	14	156	4.94658	0.000456031	0.00678868	["ENSG00000064300","ENSG00000069275","ENSG00000104635","ENSG00000107815","ENSG00000108312","ENSG00000112759","ENSG00000118965","ENSG00000123384","ENSG00000127616","ENSG00000136527","ENSG00000140443","ENSG00000149577","ENSG00000164916","ENSG00000184349"]	["EFNA5","FOXK1","IGF1R","LRP1","NGFR","NUCKS1","SIDT2","SLC29A1","SLC39A14","SMARCA4","TRA2B","TWNK","UBTF","WDR35"]
GO:0051181	5	cofactor transport	8	58	1.83911	0.000462339	0.00685747	["ENSG00000081479","ENSG00000138074","ENSG00000138463","ENSG00000151012","ENSG00000167775","ENSG00000168216","ENSG00000173638","ENSG00000197119"]	["CD320","LMBRD1","LRP2","SLC19A1","SLC25A29","SLC49A4","SLC5A6","SLC7A11"]
GO:0008104	4	protein localization	130	3119	98.8999	0.000471594	0.00696931	["ENSG00000000457","ENSG00000003056","ENSG00000005893","ENSG00000006712","ENSG00000007402","ENSG00000008952","ENSG00000025796","ENSG00000027697","ENSG00000033627","ENSG00000034053","ENSG00000047932","ENSG00000063176","ENSG00000064300","ENSG00000064651","ENSG00000065308","ENSG00000069849","ENSG00000071537","ENSG00000071553","ENSG00000076716","ENSG00000078018","ENSG00000081181","ENSG00000081479","E…	["ABCA1","ACVR2B","ANK2","ANP32B","ANXA1","APBA2 (ENSG00000034053)","ARG2","ARL6IP1","ARMCX3","ATG9A","ATP1B1","ATP1B3","ATP6AP1","ATP6V0A1","ATRX","BCL2","BSG","CACNA2D2","CACNB3","CADM1","CALR","CAMK1","CD63","CDH2","CLN3","CLU","CNPY4","CPE","CRB3","CTDNEP1 (ENSG00000175826)","DKC1","DMD","DNLZ","EFNA5","EIF2AK3","EPHA2","ERBB2","ESCO2","FAM83H (ENSG00000180921)","FOXP1","FUT10","GLI3","GOPC",…
GO:0048736	4	appendage development	16	194	6.15152	0.000476257	0.0069874	["ENSG00000077782","ENSG00000085224","ENSG00000106571","ENSG00000117298","ENSG00000120149","ENSG00000125398","ENSG00000134569","ENSG00000137203","ENSG00000143320","ENSG00000147257","ENSG00000151012","ENSG00000157796","ENSG00000162878","ENSG00000169071","ENSG00000196591","ENSG00000204104"]	["ATRX","CRABP2","ECE1","FGFR1","GLI3","GPC3","HDAC2","LRP4","MSX2","PKDCC","ROR2","SLC7A11","SOX9","TFAP2A","TRAF3IP1","WDR19"]
GO:0060173	5	limb development	16	194	6.15152	0.000476257	0.0069874	["ENSG00000077782","ENSG00000085224","ENSG00000106571","ENSG00000117298","ENSG00000120149","ENSG00000125398","ENSG00000134569","ENSG00000137203","ENSG00000143320","ENSG00000147257","ENSG00000151012","ENSG00000157796","ENSG00000162878","ENSG00000169071","ENSG00000196591","ENSG00000204104"]	["ATRX","CRABP2","ECE1","FGFR1","GLI3","GPC3","HDAC2","LRP4","MSX2","PKDCC","ROR2","SLC7A11","SOX9","TFAP2A","TRAF3IP1","WDR19"]
GO:0006664	6	glycolipid metabolic process	12	122	3.86848	0.00050336	0.00735847	["ENSG00000007541","ENSG00000049860","ENSG00000104763","ENSG00000135587","ENSG00000144455","ENSG00000169255","ENSG00000174227","ENSG00000175229","ENSG00000177628","ENSG00000197746","ENSG00000198951","ENSG00000204386"]	["ASAH1","B3GALNT1","GAL3ST3","GBA (ENSG00000177628)","HEXB","NAGA","NEU1 (ENSG00000204386)","PIGG","PIGQ","PSAP","SMPD2","SUMF1"]
GO:0060840	5	artery development	10	89	2.82209	0.000510863	0.00744138	["ENSG00000064300","ENSG00000070614","ENSG00000081479","ENSG00000101384","ENSG00000106571","ENSG00000114739","ENSG00000118762","ENSG00000123384","ENSG00000130164","ENSG00000137868"]	["ACVR2B","GLI3","JAG1","LDLR","LRP1","LRP2","NDST1","NGFR","PKD2","STRA6 (ENSG00000137868)"]
GO:0048880	5	sensory system development	27	425	13.4763	0.000523522	0.00759855	["ENSG00000026025","ENSG00000070495","ENSG00000075213","ENSG00000101384","ENSG00000101680","ENSG00000106571","ENSG00000110400","ENSG00000114739","ENSG00000117122","ENSG00000122085","ENSG00000125398","ENSG00000127616","ENSG00000128791","ENSG00000132688","ENSG00000135446","ENSG00000137203","ENSG00000137868","ENSG00000138685","ENSG00000142627","ENSG00000151012","ENSG00000154096","ENSG00000157796","E…	["ACVR2B","BCL2","CDK4","EPHA2","FGF2","GLI3","HDAC2","JAG1","JMJD6","JUN","LAMA1","MFAP2","MTERF4","NECTIN1","NES","SEMA3A","SLC7A11","SMARCA4","SOX9","STRA6 (ENSG00000137868)","TFAP2A","THY1","TRAF3IP1","TSKU","TWSG1","VIM","WDR19"]
GO:0034383	4	low-density lipoprotein particle clearance	6	33	1.04639	0.000528966	0.00764307	["ENSG00000057252","ENSG00000073060","ENSG00000107798","ENSG00000130164","ENSG00000141458","ENSG00000144959"]	["LDLR","LIPA","NCEH1","NPC1","SCARB1","SOAT1"]
GO:0048670	6	regulation of collateral sprouting	5	22	0.697595	0.000530351	0.00764307	["ENSG00000006652","ENSG00000118785","ENSG00000123384","ENSG00000143320","ENSG00000184349"]	["CRABP2","EFNA5","IFRD1","LRP1","SPP1"]
GO:1903509	5	liposaccharide metabolic process	12	123	3.90019	0.000542066	0.00778429	["ENSG00000007541","ENSG00000049860","ENSG00000104763","ENSG00000135587","ENSG00000144455","ENSG00000169255","ENSG00000174227","ENSG00000175229","ENSG00000177628","ENSG00000197746","ENSG00000198951","ENSG00000204386"]	["ASAH1","B3GALNT1","GAL3ST3","GBA (ENSG00000177628)","HEXB","NAGA","NEU1 (ENSG00000204386)","PIGG","PIGQ","PSAP","SMPD2","SUMF1"]
GO:0051241	5	negative regulation of multicellular organismal process	64	1330	42.1728	0.00055147	0.00787826	["ENSG00000006652","ENSG00000006712","ENSG00000007392","ENSG00000026025","ENSG00000027697","ENSG00000030582","ENSG00000064300","ENSG00000064651","ENSG00000075213","ENSG00000077782","ENSG00000078018","ENSG00000081181","ENSG00000101000","ENSG00000101384","ENSG00000101986","ENSG00000102265","ENSG00000105298","ENSG00000106366","ENSG00000106443","ENSG00000106571","ENSG00000113441","ENSG00000114739","E…	["ABCD1","ACVR2B","ADAM17","ADCY6","ANXA1","ANXA5","ARG2","BCL2","BST2","CACNB3","CACTIN","CALR","CHSY1","CTR9","DRAXIN","EIF2AK3","ENPP1","EPHA2","ERBB2","FGF2","FGFR1","FRZB","GBA (ENSG00000177628)","GLI3","GRN","HDAC2","HMGB1","ID3 (ENSG00000117318)","IFNGR1","IFRD1","IL17RD","JAG1","LDLR","LEO1","LNPEP","LRP1","LRP4","LRPAP1","LUC7L","MAP2","MCC","MSX2","NGFR","NPTN","PAF1","PHF14","PLAU","PR…
GO:0007034	3	vacuolar transport	14	159	5.04171	0.000552486	0.00787826	["ENSG00000003056","ENSG00000005893","ENSG00000030582","ENSG00000106460","ENSG00000113273","ENSG00000120885","ENSG00000123384","ENSG00000137642","ENSG00000138760","ENSG00000141458","ENSG00000143878","ENSG00000185896","ENSG00000188603","ENSG00000197746"]	["ARSB","CLN3","CLU","GRN","LAMP1","LAMP2","LRP1","M6PR","NPC1","PSAP","RHOB","SCARB2","SORL1","TMEM106B"]
GO:0003333	6	amino acid transmembrane transport	10	90	2.8538	0.000558729	0.00793942	["ENSG00000103042","ENSG00000105281","ENSG00000111371","ENSG00000131389","ENSG00000139514","ENSG00000150093","ENSG00000151012","ENSG00000170540","ENSG00000196517","ENSG00000197119"]	["ARL6IP1","ITGB1","SLC1A5","SLC25A29","SLC38A1","SLC38A7","SLC6A6","SLC6A9","SLC7A1","SLC7A11"]
GO:0010941	5	regulation of cell death	84	1860	58.9784	0.000564007	0.0079865	["ENSG00000026508","ENSG00000029363","ENSG00000030582","ENSG00000063176","ENSG00000064300","ENSG00000077782","ENSG00000081181","ENSG00000081479","ENSG00000092445","ENSG00000094631","ENSG00000100033","ENSG00000102265","ENSG00000102580","ENSG00000104763","ENSG00000106278","ENSG00000106366","ENSG00000106571","ENSG00000110108","ENSG00000114861","ENSG00000117318","ENSG00000118965","ENSG00000119335","E…	["AATF (ENSG00000275700)","ADAM17","ANP32A","ANP32B","ANP32E","ANXA1","ANXA5","ARG2","ARL6IP1","ASAH1","BCL2","BCLAF1","BRMS1","CALR","CD44","CDK4","CFDP1","CLN3","CLU","CNTFR","DAPK1","DIPK2A","DNAJC3","DRAXIN","EIF2AK3","FGF2","FGFR1","FOXP1","FRZB","GBA (ENSG00000177628)","GLI3","GPAM","GRN","HDAC2","HDAC6","HMGA2","HMGB1","HMGB2","HYOU1 (ENSG00000149428)","ID3 (ENSG00000117318)","IGF1R","IRAK…
GO:0050654	7	chondroitin sulfate proteoglycan metabolic process	7	46	1.45861	0.000568824	0.0080089	["ENSG00000038427","ENSG00000049860","ENSG00000113273","ENSG00000131873","ENSG00000136213","ENSG00000147119","ENSG00000176022"]	["ARSB","B3GALT6","CHST12","CHST7","CHSY1","HEXB","VCAN"]
GO:0061029	4	eyelid development in camera-type eye	4	13	0.412215	0.00056953	0.0080089	["ENSG00000137203","ENSG00000137868","ENSG00000177606","ENSG00000196591"]	["HDAC2","JUN","STRA6 (ENSG00000137868)","TFAP2A"]
GO:0030003	6	cellular cation homeostasis	39	706	22.3864	0.000580986	0.00814182	["ENSG00000030582","ENSG00000033627","ENSG00000049860","ENSG00000050393","ENSG00000064547","ENSG00000064651","ENSG00000069849","ENSG00000071553","ENSG00000090674","ENSG00000092439","ENSG00000102805","ENSG00000104267","ENSG00000104635","ENSG00000110911","ENSG00000112473","ENSG00000118762","ENSG00000123384","ENSG00000133657","ENSG00000136868","ENSG00000138448","ENSG00000138685","ENSG00000143153","E…	["ANK2","ATP13A3","ATP1B1","ATP1B3","ATP6AP1","ATP6V0A1","BCL2","CA2","CACNA2D1","CACNB3","CALR","CLN3","CLN5","DMD","FGF2","GRN","HEXB","HMGB1","ITGAV","LPAR2","LRP1","MCOLN1","MCUR1","NPTN","PKD2","SLC11A2","SLC12A2","SLC26A6","SLC30A1","SLC30A7","SLC31A1","SLC39A14","SLC39A7 (ENSG00000112473)","SLC4A2","SLC9A6","SV2A","THY1","TPCN1","TRPM7"]
GO:0043299	4	leukocyte degranulation	36	635	20.1351	0.00058722	0.00814931	["ENSG00000001561","ENSG00000005893","ENSG00000026508","ENSG00000030582","ENSG00000033627","ENSG00000049860","ENSG00000059804","ENSG00000063176","ENSG00000102580","ENSG00000103035","ENSG00000104763","ENSG00000109323","ENSG00000112697","ENSG00000113273","ENSG00000122861","ENSG00000129353","ENSG00000130303","ENSG00000135404","ENSG00000135677","ENSG00000137509","ENSG00000137563","ENSG00000138448","E…	["ANXA3","ARSB","ASAH1","ATAD3B","ATP6V0A1","BST2","C6orf120","CD44","CD47","CD63","CREG1","DNAJC3","DPP7","ENPP4","GGH","GNS","GRN","HEXB","HMGB1","ITGAV","LAMP1","LAMP2","MANBA","NCSTN","NEU1 (ENSG00000204386)","NHLRC3","PLAU","PRCP","PSAP","PSMD7","PTPRJ","SLC2A3","SLC44A2","SPHK2","STOM","TMEM30A"]
GO:0000395	9	mRNA 5'-splice site recognition	3	6	0.190253	0.000590662	0.00814931	["ENSG00000136450","ENSG00000154548","ENSG00000164985"]	["PSIP1","SRSF1","SRSF12"]
GO:0051454	10	intracellular pH elevation	3	6	0.190253	0.000590662	0.00814931	["ENSG00000171791","ENSG00000188603","ENSG00000225697"]	["BCL2","CLN3","SLC26A6"]
GO:0061156	7	pulmonary artery morphogenesis	3	6	0.190253	0.000590662	0.00814931	["ENSG00000081479","ENSG00000101384","ENSG00000137868"]	["JAG1","LRP2","STRA6 (ENSG00000137868)"]
GO:0048585	5	negative regulation of response to stimulus	83	1836	58.2174	0.000591547	0.00814931	["ENSG00000000003","ENSG00000026508","ENSG00000030582","ENSG00000064300","ENSG00000064651","ENSG00000075213","ENSG00000077942","ENSG00000080839","ENSG00000081181","ENSG00000081479","ENSG00000092445","ENSG00000101384","ENSG00000101986","ENSG00000102580","ENSG00000103035","ENSG00000105298","ENSG00000106366","ENSG00000106443","ENSG00000106571","ENSG00000113971","ENSG00000114861","ENSG00000117335","E…	["AATF (ENSG00000275700)","ABCD1","ADAM17","ANXA1","ARG2","BCL2","BST2","BTRC","CACNB3","CACTIN","CALR","CD44","CD46","CD47","CDH2","CLU","DLK1","DNAJC3","DRAXIN","ENPP1","EPHA2","ERBB2","FABP7","FBLN1","FGF2","FOXP1","FRZB","GBA (ENSG00000177628)","GLI3","GPC3","GRN","HMGA2","HMGB2","HYOU1 (ENSG00000149428)","IFI16","IGF1R","IL17RD","ITGA1","ITGAV","ITGB1","JAG1","KLHL15","LDLR","LRP1","LRP2","L…
GO:0042339	5	keratan sulfate metabolic process	6	34	1.0781	0.000625292	0.00858509	["ENSG00000049860","ENSG00000121578","ENSG00000135677","ENSG00000170340","ENSG00000175040","ENSG00000183196"]	["B3GNT2","B4GALT4","CHST2","CHST6","GNS","HEXB"]
GO:0007423	5	sensory organ development	35	614	19.4692	0.000632516	0.00865504	["ENSG00000026025","ENSG00000070495","ENSG00000077782","ENSG00000101384","ENSG00000101680","ENSG00000106571","ENSG00000110400","ENSG00000114739","ENSG00000115507","ENSG00000117122","ENSG00000117298","ENSG00000122085","ENSG00000124145","ENSG00000125398","ENSG00000127616","ENSG00000128791","ENSG00000132688","ENSG00000135446","ENSG00000136938","ENSG00000137203","ENSG00000137868","ENSG00000138685","E…	["ACVR2B","ANP32B","BCL2","CDK4","ECE1","EPHA2","FGF2","FGFR1","FRZB","GLI3","HDAC2","JAG1","JMJD6","JUN","LAMA1","MFAP2","MTERF4","NECTIN1","NES","OTX1","PSAP","ROR1","ROR2","SDC4","SLC7A11","SMARCA4","SOX9","STRA6 (ENSG00000137868)","TFAP2A","THY1","TRAF3IP1","TSKU","TWSG1","VIM","WDR19"]
GO:0010243	5	response to organonitrogen compound	55	1106	35.07	0.000637776	0.00869773	["ENSG00000026025","ENSG00000033627","ENSG00000064300","ENSG00000069275","ENSG00000071537","ENSG00000071553","ENSG00000100350","ENSG00000100650","ENSG00000101294","ENSG00000101384","ENSG00000102265","ENSG00000104267","ENSG00000104635","ENSG00000104691","ENSG00000108819","ENSG00000110218","ENSG00000116350","ENSG00000117394","ENSG00000118762","ENSG00000123384","ENSG00000124193","ENSG00000125398","E…	["ABCA1","ADCY6","ANXA1","ATP6AP1","ATP6V0A1","BSG","CA2","CACNA2D1","CDK4","ENPP1","EPM2AIP1","FOXRED2","GGH","HDAC2","HM13","IGF1R","INSR","ITGB1","JAG1","JUN","KAT7","LDLR","LRP1","NCSTN","NEFL","NGFR","NPC1","NUCKS1","PANX1","PDE3A","PKD2","PPP1R1B","PPP1R9B","PRKAR1B","PTPRA","RNF121","SEL1L","SESN3","SH3BP4","SIK2","SLC26A6","SLC2A1","SLC39A14","SORL1","SOX9","SRSF4","SRSF5","SRSF6","TAF1",…
GO:0001654	6	eye development	26	409	12.9689	0.000653427	0.00882497	["ENSG00000026025","ENSG00000070495","ENSG00000101384","ENSG00000101680","ENSG00000106571","ENSG00000110400","ENSG00000114739","ENSG00000117122","ENSG00000122085","ENSG00000125398","ENSG00000127616","ENSG00000128791","ENSG00000132688","ENSG00000135446","ENSG00000137203","ENSG00000137868","ENSG00000138685","ENSG00000142627","ENSG00000151012","ENSG00000154096","ENSG00000157796","ENSG00000171791","E…	["ACVR2B","BCL2","CDK4","EPHA2","FGF2","GLI3","HDAC2","JAG1","JMJD6","JUN","LAMA1","MFAP2","MTERF4","NECTIN1","NES","SLC7A11","SMARCA4","SOX9","STRA6 (ENSG00000137868)","TFAP2A","THY1","TRAF3IP1","TSKU","TWSG1","VIM","WDR19"]
GO:0009311	5	oligosaccharide metabolic process	8	61	1.93424	0.000653665	0.00882497	["ENSG00000033170","ENSG00000049860","ENSG00000109323","ENSG00000117394","ENSG00000169255","ENSG00000175229","ENSG00000198951","ENSG00000204386"]	["B3GALNT1","FUT8","GAL3ST3","HEXB","MANBA","NAGA","NEU1 (ENSG00000204386)","SLC2A1"]
GO:0006687	6	glycosphingolipid metabolic process	9	76	2.40987	0.000655845	0.00882497	["ENSG00000049860","ENSG00000104763","ENSG00000135587","ENSG00000144455","ENSG00000169255","ENSG00000177628","ENSG00000197746","ENSG00000198951","ENSG00000204386"]	["ASAH1","B3GALNT1","GBA (ENSG00000177628)","HEXB","NAGA","NEU1 (ENSG00000204386)","PSAP","SMPD2","SUMF1"]
GO:0019377	6	glycolipid catabolic process	5	23	0.729303	0.000660136	0.00882497	["ENSG00000049860","ENSG00000177628","ENSG00000197746","ENSG00000198951","ENSG00000204386"]	["GBA (ENSG00000177628)","HEXB","NAGA","NEU1 (ENSG00000204386)","PSAP"]
GO:0045943	9	positive regulation of transcription by RNA polymerase I	5	23	0.729303	0.000660136	0.00882497	["ENSG00000108312","ENSG00000127616","ENSG00000141736","ENSG00000147133","ENSG00000172071"]	["EIF2AK3","ERBB2","SMARCA4","TAF1","UBTF"]
GO:0048025	9	negative regulation of mRNA splicing, via spliceosome	5	23	0.729303	0.000660136	0.00882497	["ENSG00000115875","ENSG00000116350","ENSG00000124193","ENSG00000154548","ENSG00000205937"]	["RNPS1","SRSF12","SRSF4","SRSF6","SRSF7"]
GO:0060341	5	regulation of cellular localization	53	1058	33.548	0.000676444	0.00901334	["ENSG00000034053","ENSG00000047932","ENSG00000063176","ENSG00000064300","ENSG00000076716","ENSG00000078018","ENSG00000090674","ENSG00000101850","ENSG00000104805","ENSG00000106571","ENSG00000108819","ENSG00000112697","ENSG00000117899","ENSG00000118762","ENSG00000119720","ENSG00000123384","ENSG00000123607","ENSG00000130826","ENSG00000132718","ENSG00000134072","ENSG00000134569","ENSG00000136504","E…	["ANK2","ANP32B","APBA2 (ENSG00000034053)","BCL2","CACNA2D1","CACNB3","CAMK1","CDH2","CLN3","CNPY4","DKC1","DMD","EFNA5","EIF2AK3","EPHA2","ERBB2","FGF2","GLI3","GOPC","GPC3","GPC4","GPR143","ITGB1","IWS1","KAT7","LAMP1","LRP1","LRP4","MAP2","MCOLN1","MESD","NGFR","NOLC1","NPTN","NRDE2","NUCB1","PCNT","PKD2","PKDCC","PPP1R9B","PRKAR1B","SIDT2","SLC30A1","SLC7A11","SORL1","SPHK2","STOM","SYT11","T…
GO:0051961	6	negative regulation of nervous system development	22	324	10.2737	0.000705707	0.00936741	["ENSG00000006652","ENSG00000026025","ENSG00000064300","ENSG00000075213","ENSG00000078018","ENSG00000101384","ENSG00000106571","ENSG00000118785","ENSG00000123384","ENSG00000125398","ENSG00000130164","ENSG00000134569","ENSG00000137642","ENSG00000154096","ENSG00000162490","ENSG00000166450","ENSG00000172071","ENSG00000174233","ENSG00000179218","ENSG00000196591","ENSG00000204104","ENSG00000275342"]	["ADCY6","CALR","DRAXIN","EIF2AK3","GLI3","HDAC2","IFRD1","JAG1","LDLR","LRP1","LRP4","MAP2","NGFR","PRAG1","PRTG","SEMA3A","SORL1","SOX9","SPP1","THY1","TRAF3IP1","VIM"]
GO:0046718	6	viral entry into host cell	14	163	5.16854	0.000707626	0.00936741	["ENSG00000073060","ENSG00000092445","ENSG00000105281","ENSG00000110400","ENSG00000117335","ENSG00000130164","ENSG00000138448","ENSG00000138760","ENSG00000141458","ENSG00000142627","ENSG00000149294","ENSG00000150093","ENSG00000161638","ENSG00000185896"]	["CD46","EPHA2","ITGA5","ITGAV","ITGB1","LAMP1","LDLR","NCAM1","NECTIN1","NPC1","SCARB1","SCARB2","SLC1A5","TYRO3"]
GO:0071705	5	nitrogen compound transport	114	2700	85.6139	0.00071359	0.00941569	["ENSG00000003056","ENSG00000005893","ENSG00000007402","ENSG00000008952","ENSG00000025796","ENSG00000027697","ENSG00000033627","ENSG00000034053","ENSG00000047932","ENSG00000063176","ENSG00000064300","ENSG00000064651","ENSG00000065308","ENSG00000071537","ENSG00000071553","ENSG00000074356","ENSG00000078668","ENSG00000081181","ENSG00000081479","ENSG00000083896","ENSG00000090674","ENSG00000094631","E…	["ABCA1","ABCD1","ACVR2B","ANK2","ANP32B","ANXA1","APBA2 (ENSG00000034053)","ARG2","ARL6IP1","ATG9A","ATP1B1","ATP6AP1","ATP6V0A1","BCL2","CA2","CACNA2D2","CACNB3","CADM1","CALR","CAMK1","CD320","CD63","CLN3","CLU","CPE","DNLZ","EFNA5","ERBB2","FOXP1","FUT10","GLI3","GLS","GOPC","GPAM","GRPEL2","HDAC6","HM13","HMGB1","IFNGR1","ITGAV","ITGB1","IWS1","LAMP2","LMBRD1","LRP1","LRP2","M6PR","MBTPS1","…
GO:0006493	6	protein O-linked glycosylation	12	127	4.02702	0.000722856	0.00948327	["ENSG00000073849","ENSG00000130714","ENSG00000151233","ENSG00000163389","ENSG00000169255","ENSG00000170340","ENSG00000171155","ENSG00000176022","ENSG00000178202","ENSG00000185900","ENSG00000186866","ENSG00000187676"]	["B3GALNT1","B3GALT6","B3GLCT","B3GNT2","C1GALT1C1 (ENSG00000171155)","GXYLT1","POFUT2","POGLUT1","POGLUT3","POMK","POMT1","ST6GAL1"]
GO:0023051	4	regulation of signaling	157	3927	124.521	0.000724795	0.00948327	["ENSG00000000003","ENSG00000005206","ENSG00000007402","ENSG00000026508","ENSG00000027697","ENSG00000029363","ENSG00000034053","ENSG00000061337","ENSG00000063176","ENSG00000064300","ENSG00000064651","ENSG00000069275","ENSG00000069849","ENSG00000070614","ENSG00000071553","ENSG00000075213","ENSG00000076716","ENSG00000077254","ENSG00000077782","ENSG00000077942","ENSG00000081181","ENSG00000081479","E…	["AATF (ENSG00000275700)","ABCA1","ACVR2A","ACVR2B","ADAM17","ANK2","ANXA1","APBA2 (ENSG00000034053)","ARG2","ARHGAP28","ATP1B1","ATP1B3","ATP6AP1","BCL2","BCLAF1","BST2","BTRC","CA2","CACNA2D2","CACNB3","CACTIN","CADM1","CALR","CD44","CD46","CD47","CD63","CDH2","CDK4","CHSY1","CLN3","CLU","CRABP2","CRB2","CTDNEP1 (ENSG00000175826)","DAPK1","DIPK2A","DLK1","DMD","DRAXIN","ECE1","EFNA5","EIF2AK3",…
GO:0071702	5	organic substance transport	129	3124	99.0584	0.000725713	0.00948327	["ENSG00000003056","ENSG00000005893","ENSG00000007402","ENSG00000008952","ENSG00000025796","ENSG00000027697","ENSG00000033627","ENSG00000034053","ENSG00000047932","ENSG00000054793","ENSG00000057252","ENSG00000059804","ENSG00000063176","ENSG00000064300","ENSG00000064651","ENSG00000065308","ENSG00000071537","ENSG00000071553","ENSG00000073060","ENSG00000074356","ENSG00000078668","ENSG00000081181","E…	["ABCA1","ABCD1","ACVR2B","ANK2","ANP32B","ANXA1","APBA2 (ENSG00000034053)","ARG2","ARL6IP1","ATG9A","ATP1B1","ATP6AP1","ATP6V0A1","ATP9A","BCL2","CA2","CACNA2D2","CACNB3","CADM1","CALR","CAMK1","CD320","CD63","CHKA","CLN3","CLU","CPE","DNLZ","EFNA5","ENPP1","ERBB2","FOXP1","FUT10","GLI3","GLS","GOPC","GPAM","GPC3","GRPEL2","HDAC6","HM13","HMGB1","IFNGR1","INSR","ITGAV","ITGB1","IWS1","LAMP2","LD…
GO:0006356	8	regulation of transcription by RNA polymerase I	6	35	1.10981	0.000734675	0.00950865	["ENSG00000099284","ENSG00000108312","ENSG00000127616","ENSG00000141736","ENSG00000147133","ENSG00000172071"]	["EIF2AK3","ERBB2","MACROH2A2","SMARCA4","TAF1","UBTF"]
GO:0030212	7	hyaluronan metabolic process	6	35	1.10981	0.000734675	0.00950865	["ENSG00000026508","ENSG00000049860","ENSG00000103044","ENSG00000135048","ENSG00000137193","ENSG00000138685"]	["CD44","CEMIP2","FGF2","HAS3","HEXB","PIM1"]
GO:0050685	8	positive regulation of mRNA processing	6	35	1.10981	0.000734675	0.00950865	["ENSG00000006712","ENSG00000054118","ENSG00000102317","ENSG00000136527","ENSG00000164548","ENSG00000166477"]	["LEO1","PAF1","RBM3","THRAP3","TRA2A","TRA2B"]
GO:0150063	6	visual system development	26	413	13.0958	0.000753958	0.00972726	["ENSG00000026025","ENSG00000070495","ENSG00000101384","ENSG00000101680","ENSG00000106571","ENSG00000110400","ENSG00000114739","ENSG00000117122","ENSG00000122085","ENSG00000125398","ENSG00000127616","ENSG00000128791","ENSG00000132688","ENSG00000135446","ENSG00000137203","ENSG00000137868","ENSG00000138685","ENSG00000142627","ENSG00000151012","ENSG00000154096","ENSG00000157796","ENSG00000171791","E…	["ACVR2B","BCL2","CDK4","EPHA2","FGF2","GLI3","HDAC2","JAG1","JMJD6","JUN","LAMA1","MFAP2","MTERF4","NECTIN1","NES","SLC7A11","SMARCA4","SOX9","STRA6 (ENSG00000137868)","TFAP2A","THY1","TRAF3IP1","TSKU","TWSG1","VIM","WDR19"]
GO:1901626	8	regulation of postsynaptic membrane organization	4	14	0.443924	0.000777437	0.00996251	["ENSG00000117899","ENSG00000134569","ENSG00000151012","ENSG00000170558"]	["CDH2","LRP4","MESD","SLC7A11"]
GO:0002275	5	myeloid cell activation involved in immune response	36	645	20.4522	0.00077826	0.00996251	["ENSG00000001561","ENSG00000005893","ENSG00000026508","ENSG00000030582","ENSG00000033627","ENSG00000049860","ENSG00000059804","ENSG00000063176","ENSG00000102580","ENSG00000103035","ENSG00000104763","ENSG00000109323","ENSG00000112697","ENSG00000113273","ENSG00000122861","ENSG00000129353","ENSG00000130303","ENSG00000135404","ENSG00000135677","ENSG00000137509","ENSG00000137563","ENSG00000138448","E…	["ANXA3","ARSB","ASAH1","ATAD3B","ATP6V0A1","BST2","C6orf120","CD44","CD47","CD63","CREG1","DNAJC3","DPP7","ENPP4","GGH","GNS","GRN","HEXB","HMGB1","ITGAV","LAMP1","LAMP2","MANBA","NCSTN","NEU1 (ENSG00000204386)","NHLRC3","PLAU","PRCP","PSAP","PSMD7","PTPRJ","SLC2A3","SLC44A2","SPHK2","STOM","TMEM30A"]
GO:0140352	3	export from cell	81	1799	57.0442	0.000779547	0.00996251	["ENSG00000001561","ENSG00000003056","ENSG00000005893","ENSG00000007402","ENSG00000026508","ENSG00000027697","ENSG00000030582","ENSG00000033627","ENSG00000034053","ENSG00000049860","ENSG00000059804","ENSG00000063176","ENSG00000064651","ENSG00000069849","ENSG00000071537","ENSG00000071553","ENSG00000077782","ENSG00000078808","ENSG00000081181","ENSG00000084234","ENSG00000092445","ENSG00000102265","E…	["ABCA1","ACVR2B","ANXA1","ANXA3","ANXA5","APBA2 (ENSG00000034053)","APLP2","ARG2","ARSB","ASAH1","ATAD3B","ATP1B1","ATP1B3","ATP6AP1","ATP6V0A1","BST2","C6orf120","CACNA2D2","CADM1","CD44","CD47","CD63","CLU","CPE","CREG1","DNAJC3","DPP7","EFNA5","ENPP4","FGFR1","FOXP1","GGH","GLS","GNS","GPAM","GRN","HEXB","HMGB1","IFNGR1","ITGAV","LAMP1","LAMP2","LGALS3BP","LRP1","M6PR","MANBA","MTTP","NCSTN",…
GO:0050808	6	synapse organization	28	459	14.5544	0.000782304	0.00996641	["ENSG00000007402","ENSG00000041982","ENSG00000076716","ENSG00000094631","ENSG00000110400","ENSG00000117899","ENSG00000118257","ENSG00000125848","ENSG00000134072","ENSG00000134569","ENSG00000140443","ENSG00000141736","ENSG00000146242","ENSG00000148798","ENSG00000151012","ENSG00000156642","ENSG00000167535","ENSG00000167552","ENSG00000170558","ENSG00000171105","ENSG00000172020","ENSG00000173898","E…	["CACNA2D2","CACNB3","CACNB4","CAMK1","CDH2","CLN3","EFNA5","ERBB2","FLRT3","GAP43","GPC4","HDAC6","IGF1R","INA","INSR","LRP4","MESD","NECTIN1","NEFL","NPTN","NRP2","SLC7A11","SLC9A6","SPTBN2","TMEFF1","TNC","TPBG (ENSG00000146242)","TUBA1A"]
GO:0042982	5	amyloid precursor protein metabolic process	9	78	2.47329	0.000793862	0.010082	["ENSG00000027697","ENSG00000057252","ENSG00000120885","ENSG00000137642","ENSG00000151229","ENSG00000162736","ENSG00000188603","ENSG00000262655","ENSG00000275700"]	["AATF (ENSG00000275700)","CLN3","CLU","IFNGR1","NCSTN","SLC2A13","SOAT1","SORL1","SPON1"]
GO:0060349	5	bone morphogenesis	11	111	3.51968	0.000800683	0.0101089	["ENSG00000106571","ENSG00000111799","ENSG00000120149","ENSG00000125398","ENSG00000131873","ENSG00000137203","ENSG00000142173","ENSG00000149257","ENSG00000162551","ENSG00000166886","ENSG00000179403"]	["ALPL","CHSY1","COL12A1","COL6A2","GLI3","MSX2","NAB2","SERPINH1","SOX9","TFAP2A","VWA1"]
GO:0032940	4	secretion by cell	79	1747	55.3953	0.000802379	0.0101089	["ENSG00000001561","ENSG00000003056","ENSG00000005893","ENSG00000007402","ENSG00000026508","ENSG00000027697","ENSG00000030582","ENSG00000033627","ENSG00000034053","ENSG00000049860","ENSG00000059804","ENSG00000063176","ENSG00000064651","ENSG00000071537","ENSG00000071553","ENSG00000077782","ENSG00000078808","ENSG00000081181","ENSG00000084234","ENSG00000092445","ENSG00000102265","ENSG00000102580","E…	["ABCA1","ACVR2B","ANXA1","ANXA3","ANXA5","APBA2 (ENSG00000034053)","APLP2","ARG2","ARSB","ASAH1","ATAD3B","ATP6AP1","ATP6V0A1","BST2","C6orf120","CACNA2D2","CADM1","CD44","CD47","CD63","CLU","CPE","CREG1","DNAJC3","DPP7","EFNA5","ENPP4","FGFR1","FOXP1","GGH","GLS","GNS","GPAM","GRN","HEXB","HMGB1","IFNGR1","ITGAV","LAMP1","LAMP2","LGALS3BP","LRP1","M6PR","MANBA","MTTP","NCSTN","NEU1 (ENSG0000020…
GO:0044092	4	negative regulation of molecular function	60	1246	39.5092	0.000809068	0.0101089	["ENSG00000011201","ENSG00000026508","ENSG00000047932","ENSG00000063176","ENSG00000064300","ENSG00000069275","ENSG00000077254","ENSG00000078018","ENSG00000084234","ENSG00000088756","ENSG00000094631","ENSG00000102265","ENSG00000102290","ENSG00000102580","ENSG00000104635","ENSG00000105298","ENSG00000106341","ENSG00000106366","ENSG00000108819","ENSG00000117318","ENSG00000118762","ENSG00000119335","E…	["ANOS1","ANP32E","ANXA1","ANXA3","ANXA5","APLP2","ARHGAP28","ARL6IP1","BRMS1","BST2","BTRC","CACNB3","CACTIN","CAMK1","CD44","CLN3","CRB2","DNAJC3","GBA (ENSG00000177628)","GOPC","GPC3","GTF2F1","HDAC2","HDAC6","HMGA2","ID3 (ENSG00000117318)","IFI16","IGF1R","IRAK1","JUN","LRP1","LRPAP1","MAP2","MSX2","NES","NGFR","NUCKS1","PCDH11X","PIM1","PKD2","PPP1R17","PPP1R1B","PPP1R9B","PRKAR1B","PTPRJ","…
GO:0003433	6	chondrocyte development involved in endochondral bone morphogenesis	5	24	0.761012	0.000812297	0.0101089	["ENSG00000111799","ENSG00000125398","ENSG00000142173","ENSG00000149257","ENSG00000179403"]	["COL12A1","COL6A2","SERPINH1","SOX9","VWA1"]
GO:0089718	5	amino acid import across plasma membrane	5	24	0.761012	0.000812297	0.0101089	["ENSG00000105281","ENSG00000139514","ENSG00000150093","ENSG00000151012","ENSG00000170540"]	["ARL6IP1","ITGB1","SLC1A5","SLC7A1","SLC7A11"]
GO:0002011	6	morphogenesis of an epithelial sheet	8	63	1.99766	0.000813387	0.0101089	["ENSG00000026508","ENSG00000101384","ENSG00000101680","ENSG00000120149","ENSG00000125848","ENSG00000136827","ENSG00000151694","ENSG00000161638"]	["ADAM17","CD44","FLRT3","ITGA5","JAG1","LAMA1","MSX2","TOR1A"]
GO:0032784	8	regulation of DNA-templated transcription, elongation	8	63	1.99766	0.000813387	0.0101089	["ENSG00000006712","ENSG00000102241","ENSG00000125651","ENSG00000136504","ENSG00000137815","ENSG00000166477","ENSG00000196235","ENSG00000198730"]	["CTR9","GTF2F1","HTATSF1","KAT7","LEO1","PAF1","RTF1","SUPT5H"]
GO:0098771	7	inorganic ion homeostasis	42	794	25.1768	0.000860233	0.0106585	["ENSG00000030582","ENSG00000033627","ENSG00000049860","ENSG00000050393","ENSG00000064547","ENSG00000064651","ENSG00000069849","ENSG00000071553","ENSG00000090674","ENSG00000092439","ENSG00000102805","ENSG00000104267","ENSG00000104635","ENSG00000110911","ENSG00000112473","ENSG00000118762","ENSG00000123384","ENSG00000133657","ENSG00000136868","ENSG00000138448","ENSG00000138685","ENSG00000140199","E…	["ANK2","ATP13A3","ATP1B1","ATP1B3","ATP6AP1","ATP6V0A1","BCL2","CA2","CACNA2D1","CACNB3","CALR","CLN3","CLN5","DMD","ENPP1","FGF2","GRN","HEXB","HMGB1","ITGAV","LPAR2","LRP1","MCOLN1","MCUR1","NPTN","PKD2","SLC11A2","SLC12A2","SLC12A6","SLC12A9","SLC26A6","SLC30A1","SLC30A7","SLC31A1","SLC39A14","SLC39A7 (ENSG00000112473)","SLC4A2","SLC9A6","SV2A","THY1","TPCN1","TRPM7"]
GO:0030308	6	negative regulation of cell growth	16	205	6.50031	0.000866472	0.0107032	["ENSG00000006652","ENSG00000063176","ENSG00000075213","ENSG00000078018","ENSG00000080503","ENSG00000108819","ENSG00000118785","ENSG00000127616","ENSG00000130147","ENSG00000130303","ENSG00000149177","ENSG00000162490","ENSG00000162998","ENSG00000171791","ENSG00000172113","ENSG00000197594"]	["BCL2","BST2","DRAXIN","ENPP1","FRZB","IFRD1","MAP2","NME6","PPP1R9B","PTPRJ","SEMA3A","SH3BP4","SMARCA2","SMARCA4","SPHK2","SPP1"]
GO:0043542	7	endothelial cell migration	17	226	7.1662	0.000914929	0.0112667	["ENSG00000030582","ENSG00000073060","ENSG00000077782","ENSG00000114861","ENSG00000118257","ENSG00000128052","ENSG00000135046","ENSG00000137509","ENSG00000138685","ENSG00000138772","ENSG00000142627","ENSG00000143878","ENSG00000150093","ENSG00000151694","ENSG00000161671","ENSG00000179218","ENSG00000189403"]	["ADAM17","ANXA1","ANXA3","CALR","EMC10","EPHA2","FGF2","FGFR1","FOXP1","GRN","HMGB1","ITGB1","KDR","NRP2","PRCP","RHOB","SCARB1"]
GO:0045664	8	regulation of neuron differentiation	37	675	21.4035	0.000917641	0.0112667	["ENSG00000006652","ENSG00000026025","ENSG00000030582","ENSG00000061337","ENSG00000064300","ENSG00000075213","ENSG00000077782","ENSG00000078018","ENSG00000101384","ENSG00000106460","ENSG00000106571","ENSG00000111962","ENSG00000112697","ENSG00000113273","ENSG00000118785","ENSG00000123384","ENSG00000124126","ENSG00000125398","ENSG00000134072","ENSG00000134569","ENSG00000138760","ENSG00000143320","E…	["ADCY6","ARSB","BCL2","CALR","CAMK1","CDH2","CRABP2","DRAXIN","EFNA5","ENC1","FGFR1","GLI3","GRN","HDAC2","IFRD1","JAG1","LRP1","LRP4","LZTS1","MAP2","NEFL","NGFR","NPTN","PRAG1","PREX1","ROR1","ROR2","SCARB2","SDC2","SEMA3A","SOX9","SPP1","THY1","TMEM106B","TMEM30A","UST","VIM"]
GO:0098659	6	inorganic cation import across plasma membrane	10	96	3.04405	0.000930267	0.0113532	["ENSG00000064651","ENSG00000069849","ENSG00000104635","ENSG00000136868","ENSG00000140199","ENSG00000143153","ENSG00000146828","ENSG00000153956","ENSG00000170385","ENSG00000198689"]	["ATP1B1","ATP1B3","CACNA2D1","SLC12A2","SLC12A6","SLC12A9","SLC30A1","SLC31A1","SLC39A14","SLC9A6"]
GO:0099587	5	inorganic ion import across plasma membrane	10	96	3.04405	0.000930267	0.0113532	["ENSG00000064651","ENSG00000069849","ENSG00000104635","ENSG00000136868","ENSG00000140199","ENSG00000143153","ENSG00000146828","ENSG00000153956","ENSG00000170385","ENSG00000198689"]	["ATP1B1","ATP1B3","CACNA2D1","SLC12A2","SLC12A6","SLC12A9","SLC30A1","SLC31A1","SLC39A14","SLC9A6"]
GO:0072073	6	kidney epithelium development	13	149	4.72462	0.000937234	0.0114039	["ENSG00000077782","ENSG00000081181","ENSG00000101384","ENSG00000106571","ENSG00000118762","ENSG00000124145","ENSG00000125398","ENSG00000128567","ENSG00000138685","ENSG00000141449","ENSG00000147257","ENSG00000170549","ENSG00000171791"]	["ARG2","BCL2","FGF2","FGFR1","GLI3","GPC3","GREB1L","IRX1","JAG1","PKD2","PODXL","SDC4","SOX9"]
GO:0006887	4	exocytosis	51	1024	32.4699	0.000967781	0.0114897	["ENSG00000001561","ENSG00000005893","ENSG00000026508","ENSG00000030582","ENSG00000033627","ENSG00000034053","ENSG00000049860","ENSG00000059804","ENSG00000063176","ENSG00000071553","ENSG00000078808","ENSG00000084234","ENSG00000102265","ENSG00000102580","ENSG00000103035","ENSG00000104763","ENSG00000106366","ENSG00000108679","ENSG00000109323","ENSG00000112697","ENSG00000113273","ENSG00000120885","E…	["ANXA1","ANXA3","ANXA5","APBA2 (ENSG00000034053)","APLP2","ARSB","ASAH1","ATAD3B","ATP6AP1","ATP6V0A1","BST2","C6orf120","CD44","CD47","CD63","CLU","CREG1","DNAJC3","DPP7","ENPP4","GGH","GNS","GRN","HEXB","HMGB1","ITGAV","LAMP1","LAMP2","LGALS3BP","MANBA","NCSTN","NEU1 (ENSG00000204386)","NHLRC3","PLAU","PRCP","PSAP","PSMD7","PTPRJ","SDC4","SDF4","SERPINE1","SERPING1","SLC2A3","SLC44A2","SPHK2",…
GO:0043066	8	negative regulation of apoptotic process	49	974	30.8844	0.000980899	0.0114897	["ENSG00000026508","ENSG00000030582","ENSG00000064300","ENSG00000081181","ENSG00000081479","ENSG00000092445","ENSG00000102265","ENSG00000102580","ENSG00000106278","ENSG00000106366","ENSG00000106571","ENSG00000114861","ENSG00000119335","ENSG00000119927","ENSG00000120149","ENSG00000120885","ENSG00000122756","ENSG00000123384","ENSG00000124193","ENSG00000125398","ENSG00000128052","ENSG00000132688","E…	["AATF (ENSG00000275700)","ANXA1","ANXA5","ARG2","ARL6IP1","BCL2","CD44","CFDP1","CLN3","CLU","CNTFR","DAPK1","DIPK2A","DNAJC3","DRAXIN","FOXP1","GLI3","GPAM","GRN","HDAC2","HMGA2","HMGB2","HYOU1 (ENSG00000149428)","IGF1R","IRAK1","ITGA5","ITGAV","ITGB1","JUN","KDR","LRP1","LRP2","MSX2","NEFL","NES","NGFR","NUAK2","PDE3A","PIM1","PTPRZ1","SERPINB9","SERPINE1","SET","SOX9","SRSF6","TFAP2A","TIMP1"…
GO:0048705	5	skeletal system morphogenesis	18	248	7.86379	0.000990026	0.0114897	["ENSG00000070614","ENSG00000077782","ENSG00000106571","ENSG00000111799","ENSG00000114739","ENSG00000120149","ENSG00000125398","ENSG00000131873","ENSG00000137203","ENSG00000142173","ENSG00000149257","ENSG00000157796","ENSG00000162551","ENSG00000166886","ENSG00000167522","ENSG00000169071","ENSG00000179403","ENSG00000186153"]	["ACVR2B","ALPL","ANKRD11","CHSY1","COL12A1","COL6A2","FGFR1","GLI3","MSX2","NAB2","NDST1","ROR2","SERPINH1","SOX9","TFAP2A","VWA1","WDR19","WWOX"]
GO:0060560	4	developmental growth involved in morphogenesis	18	248	7.86379	0.000990026	0.0114897	["ENSG00000006652","ENSG00000041982","ENSG00000075213","ENSG00000078018","ENSG00000082684","ENSG00000094631","ENSG00000118257","ENSG00000118785","ENSG00000123384","ENSG00000125398","ENSG00000125848","ENSG00000143320","ENSG00000150093","ENSG00000162490","ENSG00000170017","ENSG00000182636","ENSG00000184349","ENSG00000198689"]	["ALCAM","CRABP2","DRAXIN","EFNA5","FLRT3","HDAC6","IFRD1","ITGB1","LRP1","MAP2","NDN (ENSG00000182636)","NRP2","SEMA3A","SEMA5B","SLC9A6","SOX9","SPP1","TNC"]
GO:0008361	6	regulation of cell size	15	188	5.96126	0.000994005	0.0114897	["ENSG00000006652","ENSG00000011021","ENSG00000064651","ENSG00000075213","ENSG00000078018","ENSG00000118785","ENSG00000123384","ENSG00000135446","ENSG00000140199","ENSG00000143320","ENSG00000146828","ENSG00000152558","ENSG00000162490","ENSG00000184349","ENSG00000188603"]	["CDK4","CLCN6","CLN3","CRABP2","DRAXIN","EFNA5","IFRD1","LRP1","MAP2","SEMA3A","SLC12A2","SLC12A6","SLC12A9","SPP1","TMEM123"]
GO:0030900	4	forebrain development	26	421	13.3494	0.000996153	0.0114897	["ENSG00000070614","ENSG00000075213","ENSG00000077782","ENSG00000081479","ENSG00000085224","ENSG00000089116","ENSG00000091136","ENSG00000092445","ENSG00000106571","ENSG00000108819","ENSG00000115507","ENSG00000117394","ENSG00000118257","ENSG00000123384","ENSG00000123607","ENSG00000128791","ENSG00000136527","ENSG00000138772","ENSG00000151012","ENSG00000162490","ENSG00000164434","ENSG00000170558","E…	["ANXA3","ATRX","CDH2","DRAXIN","EXT1","FABP7","FGFR1","FUT10","GLI3","LAMB1","LHX5","LRP1","LRP2","NDST1","NEFL","NRP2","OTX1","PPP1R9B","SEMA3A","SLC2A1","SLC7A11","TRA2B","TSKU","TTC21B","TWSG1","TYRO3"]
GO:0043524	8	negative regulation of neuron apoptotic process	13	150	4.75633	0.000997184	0.0114897	["ENSG00000030582","ENSG00000092445","ENSG00000106278","ENSG00000119335","ENSG00000122756","ENSG00000123384","ENSG00000132688","ENSG00000149428","ENSG00000162490","ENSG00000171791","ENSG00000177606","ENSG00000188603","ENSG00000277586"]	["BCL2","CLN3","CNTFR","DRAXIN","GRN","HYOU1 (ENSG00000149428)","JUN","LRP1","NEFL","NES","PTPRZ1","SET","TYRO3"]
GO:0006478	7	peptidyl-tyrosine sulfation	2	2	0.0634177	0.00100385	0.0114897	["ENSG00000128294","ENSG00000169902"]	["TPST1","TPST2"]
GO:0045105	6	intermediate filament polymerization or depolymerization	2	2	0.0634177	0.00100385	0.0114897	["ENSG00000132688","ENSG00000277586"]	["NEFL","NES"]
GO:0090088	7	regulation of oligopeptide transport	2	2	0.0634177	0.00100385	0.0114897	["ENSG00000104267","ENSG00000225697"]	["CA2","SLC26A6"]
GO:0090089	8	regulation of dipeptide transport	2	2	0.0634177	0.00100385	0.0114897	["ENSG00000104267","ENSG00000225697"]	["CA2","SLC26A6"]
GO:0090402	6	oncogene-induced cell senescence	2	2	0.0634177	0.00100385	0.0114897	["ENSG00000137309","ENSG00000149948"]	["HMGA1","HMGA2"]
GO:1902996	7	regulation of neurofibrillary tangle assembly	2	2	0.0634177	0.00100385	0.0114897	["ENSG00000120885","ENSG00000137642"]	["CLU","SORL1"]
GO:2000878	6	positive regulation of oligopeptide transport	2	2	0.0634177	0.00100385	0.0114897	["ENSG00000104267","ENSG00000225697"]	["CA2","SLC26A6"]
GO:2000880	7	positive regulation of dipeptide transport	2	2	0.0634177	0.00100385	0.0114897	["ENSG00000104267","ENSG00000225697"]	["CA2","SLC26A6"]
GO:2001148	6	regulation of dipeptide transmembrane transport	2	2	0.0634177	0.00100385	0.0114897	["ENSG00000104267","ENSG00000225697"]	["CA2","SLC26A6"]
GO:2001150	7	positive regulation of dipeptide transmembrane transport	2	2	0.0634177	0.00100385	0.0114897	["ENSG00000104267","ENSG00000225697"]	["CA2","SLC26A6"]
GO:0045665	8	negative regulation of neuron differentiation	17	228	7.22962	0.00100837	0.0114897	["ENSG00000006652","ENSG00000026025","ENSG00000064300","ENSG00000075213","ENSG00000078018","ENSG00000101384","ENSG00000106571","ENSG00000118785","ENSG00000123384","ENSG00000125398","ENSG00000134569","ENSG00000154096","ENSG00000162490","ENSG00000174233","ENSG00000179218","ENSG00000196591","ENSG00000275342"]	["ADCY6","CALR","DRAXIN","GLI3","HDAC2","IFRD1","JAG1","LRP1","LRP4","MAP2","NGFR","PRAG1","SEMA3A","SOX9","SPP1","THY1","VIM"]
GO:0010571	8	positive regulation of nuclear cell cycle DNA replication	3	7	0.221962	0.00100931	0.0114897	["ENSG00000006634","ENSG00000077782","ENSG00000085224"]	["ATRX","DBF4","FGFR1"]
GO:0045852	10	pH elevation	3	7	0.221962	0.00100931	0.0114897	["ENSG00000171791","ENSG00000188603","ENSG00000225697"]	["BCL2","CLN3","SLC26A6"]
GO:0046477	8	glycosylceramide catabolic process	3	7	0.221962	0.00100931	0.0114897	["ENSG00000177628","ENSG00000197746","ENSG00000198951"]	["GBA (ENSG00000177628)","NAGA","PSAP"]
GO:0150094	4	amyloid-beta clearance by cellular catabolic process	3	7	0.221962	0.00100931	0.0114897	["ENSG00000123384","ENSG00000130164","ENSG00000134569"]	["LDLR","LRP1","LRP4"]
GO:1905049	8	negative regulation of metallopeptidase activity	3	7	0.221962	0.00100931	0.0114897	["ENSG00000102265","ENSG00000123384","ENSG00000137642"]	["LRP1","SORL1","TIMP1"]
GO:0030214	7	hyaluronan catabolic process	4	15	0.475633	0.0010337	0.0117346	["ENSG00000026508","ENSG00000049860","ENSG00000135048","ENSG00000138685"]	["CD44","CEMIP2","FGF2","HEXB"]
GO:0008219	3	cell death	103	2422	76.7988	0.00105958	0.0119663	["ENSG00000008128","ENSG00000026508","ENSG00000029363","ENSG00000030582","ENSG00000049656","ENSG00000063176","ENSG00000064300","ENSG00000075213","ENSG00000077782","ENSG00000081181","ENSG00000081479","ENSG00000092439","ENSG00000092445","ENSG00000094631","ENSG00000100033","ENSG00000102265","ENSG00000102580","ENSG00000104763","ENSG00000106278","ENSG00000106366","ENSG00000106571","ENSG00000110108","E…	["AATF (ENSG00000275700)","ADAM17","AEN","ANP32A","ANP32B","ANP32E","ANXA1","ANXA5","ARG2","ARL6IP1","ASAH1","BCL2","BCLAF1","BRMS1","C6orf120","CADM1","CALR","CD44","CDK11A","CDK4","CFDP1","CLN3","CLPTM1L (ENSG00000049656)","CLU","CNTFR","DAPK1","DIPK2A","DNAJC3","DRAXIN","EFNA5","EIF2AK3","EPHA2","FGF2","FGFR1","FOXP1","FRZB","GBA (ENSG00000177628)","GLI3","GPAM","GRN","H1-0","HDAC2","HDAC6","H…
GO:0120035	7	regulation of plasma membrane bounded cell projection organization	39	729	23.1157	0.00106001	0.0119663	["ENSG00000006652","ENSG00000026025","ENSG00000026508","ENSG00000030582","ENSG00000061337","ENSG00000064300","ENSG00000075213","ENSG00000077782","ENSG00000078018","ENSG00000078668","ENSG00000106460","ENSG00000111962","ENSG00000112697","ENSG00000113273","ENSG00000118785","ENSG00000123384","ENSG00000123607","ENSG00000124126","ENSG00000128567","ENSG00000134072","ENSG00000134569","ENSG00000138760","E…	["ADCY6","ARSB","CAMK1","CD44","CDH2","CRABP2","DRAXIN","EFNA5","ENC1","EPHA2","FGFR1","GAP43","GRN","HDAC2","IFRD1","LRP1","LRP4","LZTS1","MAP2","NEFL","NGFR","NPTN","PODXL","PRAG1","PREX1","ROR1","ROR2","SCARB2","SDC2","SEMA3A","SPP1","TAPT1","THY1","TMEM106B","TMEM30A","TTC21B","UST","VDAC3","VIM"]
GO:1901701	5	cellular response to oxygen-containing compound	61	1291	40.9361	0.00116208	0.0130823	["ENSG00000006712","ENSG00000026025","ENSG00000033627","ENSG00000041982","ENSG00000063176","ENSG00000064300","ENSG00000069275","ENSG00000071553","ENSG00000073060","ENSG00000075290","ENSG00000094631","ENSG00000100650","ENSG00000104267","ENSG00000104635","ENSG00000105298","ENSG00000106366","ENSG00000107815","ENSG00000108312","ENSG00000108819","ENSG00000112759","ENSG00000117318","ENSG00000118762","E…	["ABCA1","ADCY6","ANXA1","ATP6AP1","ATP6V0A1","CA2","CACNA2D1","CACTIN","CDK4","CLU","CTR9","DAPK1","EFNA5","ENPP1","HDAC2","HDAC6","HMGB1","HMGB2","ID3 (ENSG00000117318)","IGF1R","INSR","IRAK1","JUN","LDLR","LRP1","MSX2","NCSTN","NGFR","NUCKS1","PAF1","PDE3A","PIM1","PKD2","PPP1R9B","PRKAR1B","PSAP","PTPRA","RHOB","SCARB1","SERPINE1","SESN3","SH3BP4","SIDT2","SIK2","SLC26A6","SLC29A1","SLC39A14"…
GO:0031123	8	RNA 3'-end processing	14	172	5.45392	0.00119542	0.0134053	["ENSG00000006712","ENSG00000100650","ENSG00000106246","ENSG00000115875","ENSG00000116350","ENSG00000124193","ENSG00000125351","ENSG00000130826","ENSG00000136450","ENSG00000161547","ENSG00000166477","ENSG00000196235","ENSG00000198730","ENSG00000205937"]	["CTR9","DKC1","LEO1","PAF1","PTCD1","RNPS1","SRSF1","SRSF2","SRSF4","SRSF5","SRSF6","SRSF7","SUPT5H","UPF3B"]
GO:0055080	7	cation homeostasis	41	783	24.828	0.00119737	0.0134053	["ENSG00000030582","ENSG00000033627","ENSG00000049860","ENSG00000050393","ENSG00000064547","ENSG00000064651","ENSG00000069849","ENSG00000071553","ENSG00000090674","ENSG00000092439","ENSG00000102805","ENSG00000104267","ENSG00000104635","ENSG00000110911","ENSG00000112473","ENSG00000118762","ENSG00000123384","ENSG00000133657","ENSG00000136868","ENSG00000138448","ENSG00000138685","ENSG00000140199","E…	["ANK2","ATP13A3","ATP1B1","ATP1B3","ATP6AP1","ATP6V0A1","BCL2","CA2","CACNA2D1","CACNB3","CALR","CLN3","CLN5","DMD","FGF2","GRN","HEXB","HMGB1","ITGAV","LPAR2","LRP1","MCOLN1","MCUR1","NPTN","PKD2","SLC11A2","SLC12A2","SLC12A6","SLC12A9","SLC26A6","SLC30A1","SLC30A7","SLC31A1","SLC39A14","SLC39A7 (ENSG00000112473)","SLC4A2","SLC9A6","SV2A","THY1","TPCN1","TRPM7"]
GO:0010646	5	regulation of cell communication	154	3886	123.221	0.00122052	0.0136269	["ENSG00000000003","ENSG00000005206","ENSG00000007402","ENSG00000026508","ENSG00000027697","ENSG00000029363","ENSG00000034053","ENSG00000061337","ENSG00000063176","ENSG00000064300","ENSG00000064651","ENSG00000069275","ENSG00000070614","ENSG00000071553","ENSG00000075213","ENSG00000076716","ENSG00000077254","ENSG00000077782","ENSG00000077942","ENSG00000081181","ENSG00000081479","ENSG00000088756","E…	["AATF (ENSG00000275700)","ABCA1","ACVR2A","ACVR2B","ADAM17","ANK2","ANXA1","APBA2 (ENSG00000034053)","ARG2","ARHGAP28","ATP6AP1","BCL2","BCLAF1","BST2","BTRC","CA2","CACNA2D2","CACNB3","CACTIN","CADM1","CALR","CD44","CD46","CD47","CD63","CDH2","CDK4","CHSY1","CLN3","CLU","CRABP2","CRB2","CTDNEP1 (ENSG00000175826)","DAPK1","DIPK2A","DLK1","DMD","DRAXIN","EFNA5","EIF2AK3","EMC10","ENPP1","EPHA2","…
GO:0033619	6	membrane protein proteolysis	8	67	2.12449	0.00122648	0.0136559	["ENSG00000005206","ENSG00000064300","ENSG00000101294","ENSG00000102265","ENSG00000138600","ENSG00000140943","ENSG00000151694","ENSG00000162736"]	["ADAM17","HM13","MBTPS1","NCSTN","NGFR","SPPL2A","SPPL2B","TIMP1"]
GO:0042593	7	glucose homeostasis	18	254	8.05405	0.00129817	0.0144147	["ENSG00000064300","ENSG00000069275","ENSG00000104635","ENSG00000107815","ENSG00000108312","ENSG00000112759","ENSG00000118965","ENSG00000123384","ENSG00000127616","ENSG00000128564","ENSG00000136527","ENSG00000137509","ENSG00000140443","ENSG00000149212","ENSG00000149577","ENSG00000164916","ENSG00000171105","ENSG00000184349"]	["EFNA5","FOXK1","IGF1R","INSR","LRP1","NGFR","NUCKS1","PRCP","SESN3","SIDT2","SLC29A1","SLC39A14","SMARCA4","TRA2B","TWNK","UBTF","VGF","WDR35"]
GO:1905477	7	positive regulation of protein localization to membrane	12	136	4.3124	0.00131917	0.0146079	["ENSG00000108819","ENSG00000117899","ENSG00000123384","ENSG00000134569","ENSG00000141736","ENSG00000142627","ENSG00000148175","ENSG00000150093","ENSG00000166997","ENSG00000167535","ENSG00000171791","ENSG00000188603"]	["BCL2","CACNB3","CLN3","CNPY4","EPHA2","ERBB2","ITGB1","LRP1","LRP4","MESD","PPP1R9B","STOM"]
GO:0031344	6	regulation of cell projection organization	39	738	23.4011	0.00132626	0.0146107	["ENSG00000006652","ENSG00000026025","ENSG00000026508","ENSG00000030582","ENSG00000061337","ENSG00000064300","ENSG00000075213","ENSG00000077782","ENSG00000078018","ENSG00000078668","ENSG00000106460","ENSG00000111962","ENSG00000112697","ENSG00000113273","ENSG00000118785","ENSG00000123384","ENSG00000123607","ENSG00000124126","ENSG00000128567","ENSG00000134072","ENSG00000134569","ENSG00000138760","E…	["ADCY6","ARSB","CAMK1","CD44","CDH2","CRABP2","DRAXIN","EFNA5","ENC1","EPHA2","FGFR1","GAP43","GRN","HDAC2","IFRD1","LRP1","LRP4","LZTS1","MAP2","NEFL","NGFR","NPTN","PODXL","PRAG1","PREX1","ROR1","ROR2","SCARB2","SDC2","SEMA3A","SPP1","TAPT1","THY1","TMEM106B","TMEM30A","TTC21B","UST","VDAC3","VIM"]
GO:0061462	8	protein localization to lysosome	6	39	1.23664	0.00132661	0.0146107	["ENSG00000003056","ENSG00000005893","ENSG00000120885","ENSG00000130147","ENSG00000137642","ENSG00000138760"]	["CLU","LAMP2","M6PR","SCARB2","SH3BP4","SORL1"]
GO:0001780	4	neutrophil homeostasis	4	16	0.507341	0.00134394	0.0146784	["ENSG00000135046","ENSG00000151012","ENSG00000166086","ENSG00000189403"]	["ANXA1","HMGB1","JAM3","SLC7A11"]
GO:0006004	6	fucose metabolic process	4	16	0.507341	0.00134394	0.0146784	["ENSG00000033170","ENSG00000172728","ENSG00000186866","ENSG00000187676"]	["B3GLCT","FUT10","FUT8","POFUT2"]
GO:0031507	7	heterochromatin assembly	4	16	0.507341	0.00134394	0.0146784	["ENSG00000124201","ENSG00000137309","ENSG00000148229","ENSG00000149948"]	["HMGA1","HMGA2","POLE3","ZNFX1"]
GO:0010977	8	negative regulation of neuron projection development	13	155	4.91487	0.00134721	0.0146784	["ENSG00000006652","ENSG00000026025","ENSG00000064300","ENSG00000075213","ENSG00000078018","ENSG00000118785","ENSG00000123384","ENSG00000134569","ENSG00000154096","ENSG00000162490","ENSG00000174233","ENSG00000196591","ENSG00000275342"]	["ADCY6","DRAXIN","HDAC2","IFRD1","LRP1","LRP4","MAP2","NGFR","PRAG1","SEMA3A","SPP1","THY1","VIM"]
GO:0033500	6	carbohydrate homeostasis	18	255	8.08575	0.00135672	0.0147426	["ENSG00000064300","ENSG00000069275","ENSG00000104635","ENSG00000107815","ENSG00000108312","ENSG00000112759","ENSG00000118965","ENSG00000123384","ENSG00000127616","ENSG00000128564","ENSG00000136527","ENSG00000137509","ENSG00000140443","ENSG00000149212","ENSG00000149577","ENSG00000164916","ENSG00000171105","ENSG00000184349"]	["EFNA5","FOXK1","IGF1R","INSR","LRP1","NGFR","NUCKS1","PRCP","SESN3","SIDT2","SLC29A1","SLC39A14","SMARCA4","TRA2B","TWNK","UBTF","VGF","WDR35"]
GO:0050679	7	positive regulation of epithelial cell proliferation	15	194	6.15152	0.00136383	0.0147803	["ENSG00000030582","ENSG00000077782","ENSG00000091136","ENSG00000118257","ENSG00000124193","ENSG00000125398","ENSG00000128052","ENSG00000135862","ENSG00000138685","ENSG00000141736","ENSG00000151694","ENSG00000161671","ENSG00000164104","ENSG00000177606","ENSG00000189403"]	["ADAM17","EMC10","ERBB2","FGF2","FGFR1","GRN","HMGB1","HMGB2","JUN","KDR","LAMB1","LAMC1","NRP2","SOX9","SRSF6"]
GO:0006915	5	apoptotic process	91	2108	66.8422	0.00136761	0.0147818	["ENSG00000008128","ENSG00000026508","ENSG00000029363","ENSG00000030582","ENSG00000049656","ENSG00000063176","ENSG00000064300","ENSG00000075213","ENSG00000077782","ENSG00000081181","ENSG00000081479","ENSG00000092445","ENSG00000100033","ENSG00000102265","ENSG00000102580","ENSG00000106278","ENSG00000106366","ENSG00000106571","ENSG00000110108","ENSG00000114861","ENSG00000117318","ENSG00000118965","E…	["AATF (ENSG00000275700)","ADAM17","AEN","ANP32A","ANP32B","ANP32E","ANXA1","ANXA5","ARG2","ARL6IP1","BCL2","BCLAF1","BRMS1","C6orf120","CADM1","CALR","CD44","CDK11A","CDK4","CFDP1","CLN3","CLPTM1L (ENSG00000049656)","CLU","CNTFR","DAPK1","DIPK2A","DNAJC3","DRAXIN","EFNA5","EIF2AK3","EPHA2","FGFR1","FOXP1","FRZB","GLI3","GPAM","GRN","H1-0","HDAC2","HMGA2","HMGB1","HMGB2","HYOU1 (ENSG00000149428)"…
GO:0030641	8	regulation of cellular pH	10	101	3.20259	0.00137651	0.0148386	["ENSG00000030582","ENSG00000033627","ENSG00000071553","ENSG00000102805","ENSG00000104267","ENSG00000164889","ENSG00000171791","ENSG00000188603","ENSG00000198689","ENSG00000225697"]	["ATP6AP1","ATP6V0A1","BCL2","CA2","CLN3","CLN5","GRN","SLC26A6","SLC4A2","SLC9A6"]
GO:0045596	6	negative regulation of cell differentiation	41	789	25.0183	0.00138135	0.0148513	["ENSG00000006652","ENSG00000006712","ENSG00000026025","ENSG00000064300","ENSG00000075213","ENSG00000077942","ENSG00000078018","ENSG00000101384","ENSG00000106571","ENSG00000113971","ENSG00000117318","ENSG00000118785","ENSG00000120149","ENSG00000123384","ENSG00000124193","ENSG00000125398","ENSG00000128791","ENSG00000130164","ENSG00000134569","ENSG00000135046","ENSG00000136938","ENSG00000137642","E…	["ABCA1","ADCY6","ANP32B","ANXA1","BCL2","CALR","CTR9","DRAXIN","EFNA5","ENPP1","ERBB2","FBLN1","FRZB","GLI3","HDAC2","HMGB1","ID3 (ENSG00000117318)","IFRD1","IL17RD","ITGAV","ITGB1","JAG1","LDLR","LEO1","LRP1","LRP4","MAP2","MSX2","NGFR","NPHP3","PAF1","PRAG1","PRTG","SEMA3A","SORL1","SOX9","SPP1","SRSF6","THY1","TWSG1","VIM"]
GO:0046903	5	secretion	83	1890	59.9297	0.00139159	0.0149219	["ENSG00000001561","ENSG00000003056","ENSG00000005893","ENSG00000007402","ENSG00000026508","ENSG00000027697","ENSG00000030582","ENSG00000033627","ENSG00000034053","ENSG00000049860","ENSG00000059804","ENSG00000063176","ENSG00000064651","ENSG00000071537","ENSG00000071553","ENSG00000077782","ENSG00000078808","ENSG00000081181","ENSG00000084234","ENSG00000092445","ENSG00000102265","ENSG00000102580","E…	["ABCA1","ACVR2B","ANXA1","ANXA3","ANXA5","APBA2 (ENSG00000034053)","APLP2","ARG2","ARSB","ASAH1","ATAD3B","ATP6AP1","ATP6V0A1","BST2","C6orf120","CA2","CACNA2D2","CADM1","CD44","CD47","CD63","CLU","CPE","CREG1","DNAJC3","DPP7","EFNA5","ENPP4","FGFR1","FOXP1","GGH","GLS","GNS","GPAM","GRN","HEXB","HMGB1","IFNGR1","ITGAV","LAMP1","LAMP2","LGALS3BP","LRP1","M6PR","MANBA","MTTP","NCSTN","NEU1 (ENSG0…
GO:0006643	5	membrane lipid metabolic process	17	235	7.45158	0.00140199	0.0149939	["ENSG00000007541","ENSG00000049860","ENSG00000063176","ENSG00000067113","ENSG00000104763","ENSG00000111897","ENSG00000121578","ENSG00000130768","ENSG00000135587","ENSG00000144455","ENSG00000169255","ENSG00000174227","ENSG00000175229","ENSG00000177628","ENSG00000197746","ENSG00000198951","ENSG00000204386"]	["ASAH1","B3GALNT1","B4GALT4","GAL3ST3","GBA (ENSG00000177628)","HEXB","NAGA","NEU1 (ENSG00000204386)","PIGG","PIGQ","PLPP1","PSAP","SERINC1","SMPD2","SMPDL3B","SPHK2","SUMF1"]
GO:0030206	6	chondroitin sulfate biosynthetic process	5	27	0.856139	0.00142642	0.0151753	["ENSG00000038427","ENSG00000131873","ENSG00000136213","ENSG00000147119","ENSG00000176022"]	["B3GALT6","CHST12","CHST7","CHSY1","VCAN"]
GO:0033119	8	negative regulation of RNA splicing	5	27	0.856139	0.00142642	0.0151753	["ENSG00000115875","ENSG00000116350","ENSG00000124193","ENSG00000154548","ENSG00000205937"]	["RNPS1","SRSF12","SRSF4","SRSF6","SRSF7"]
GO:0071396	6	cellular response to lipid	36	668	21.1815	0.00143789	0.0152574	["ENSG00000006712","ENSG00000026025","ENSG00000041982","ENSG00000063176","ENSG00000067113","ENSG00000073060","ENSG00000075290","ENSG00000094631","ENSG00000105298","ENSG00000106366","ENSG00000108819","ENSG00000114861","ENSG00000117318","ENSG00000118785","ENSG00000118965","ENSG00000119927","ENSG00000120149","ENSG00000120885","ENSG00000125398","ENSG00000127616","ENSG00000130164","ENSG00000135046","E…	["ABCA1","ADCY6","ANXA1","CACTIN","CALR","CDK4","CLU","CTR9","EFNA5","FOXP1","GPAM","HDAC2","HDAC6","HMGB1","HMGB2","ID3 (ENSG00000117318)","IRAK1","LDLR","MSX2","NPC1","NR6A1","PAF1","PIM1","PLPP1","PPP1R9B","SCARB1","SERPINE1","SKP2","SMARCA4","SOX9","SPHK2","SPP1","TNC","VIM","WDR35","WNT8B"]
GO:0006468	7	protein phosphorylation	91	2112	66.9691	0.00144848	0.0153297	["ENSG00000000457","ENSG00000006634","ENSG00000008128","ENSG00000013441","ENSG00000026508","ENSG00000070614","ENSG00000071553","ENSG00000075213","ENSG00000077782","ENSG00000077942","ENSG00000092439","ENSG00000092445","ENSG00000094631","ENSG00000101680","ENSG00000102580","ENSG00000103035","ENSG00000105298","ENSG00000108819","ENSG00000112739","ENSG00000113240","ENSG00000114739","ENSG00000118762","E…	["ACVR2A","ACVR2B","ADAM17","ADCY6","ATP6AP1","BCL2","BTRC","CACTIN","CAMK1","CCNL1","CCNL2","CD44","CDH2","CDK11A","CDK4","CLK1","CLK2 (ENSG00000176444)","CLK4","CLU","DAPK1","DBF4","DIPK2A","DMD","DNAJC3","EFNA5","EIF2AK3","EMC10","ENPP1","EPHA2","ERBB2","FASTKD3","FBLN1","FGF2","FGFR1","GBA (ENSG00000177628)","HDAC2","HDAC6","HMGA2","HMGB1","IGF1R","IL17RD","INSR","IRAK1","ITGA1","ITGA5","ITGA…
GO:0035966	4	response to topologically incorrect protein	17	236	7.48329	0.00146762	0.015492	["ENSG00000094631","ENSG00000102580","ENSG00000106080","ENSG00000120885","ENSG00000124783","ENSG00000136816","ENSG00000136827","ENSG00000137522","ENSG00000140943","ENSG00000149257","ENSG00000149428","ENSG00000154832","ENSG00000155304","ENSG00000166340","ENSG00000172071","ENSG00000174010","ENSG00000179218"]	["CALR","CLU","CXXC1","DNAJC3","EIF2AK3","FKBP14","HDAC6","HSPA13","HYOU1 (ENSG00000149428)","KLHL15","MBTPS1","RNF121","SERPINH1","SSR1","TOR1A","TOR1B","TPP1"]
GO:0040008	4	regulation of growth	38	718	22.7669	0.00148251	0.0156086	["ENSG00000006652","ENSG00000007402","ENSG00000008128","ENSG00000063176","ENSG00000075213","ENSG00000077782","ENSG00000078018","ENSG00000080503","ENSG00000088812","ENSG00000100916","ENSG00000108231","ENSG00000108819","ENSG00000118785","ENSG00000119927","ENSG00000123384","ENSG00000127616","ENSG00000130147","ENSG00000130303","ENSG00000135446","ENSG00000137193","ENSG00000138685","ENSG00000141736","E…	["ADAM17","ATRN","BCL2","BRMS1L","BST2","CACNA2D2","CDK11A","CDK4","CRABP2","CREG1","DRAXIN","EFNA5","ENPP1","ERBB2","FGF2","FGFR1","FRZB","GAP43","GPAM","GPC3","HDGFL2","HMGA2","IFRD1","INSR","LGI1","LRP1","MAP2","NDN (ENSG00000182636)","NME6","PIM1","PPP1R9B","PTPRJ","SEMA3A","SH3BP4","SMARCA2","SMARCA4","SPHK2","SPP1"]
GO:0044409	5	entry into host	14	176	5.58076	0.00148896	0.0156361	["ENSG00000073060","ENSG00000092445","ENSG00000105281","ENSG00000110400","ENSG00000117335","ENSG00000130164","ENSG00000138448","ENSG00000138760","ENSG00000141458","ENSG00000142627","ENSG00000149294","ENSG00000150093","ENSG00000161638","ENSG00000185896"]	["CD46","EPHA2","ITGA5","ITGAV","ITGB1","LAMP1","LDLR","NCAM1","NECTIN1","NPC1","SCARB1","SCARB2","SLC1A5","TYRO3"]
GO:0043069	7	negative regulation of programmed cell death	49	994	31.5186	0.00150157	0.0157278	["ENSG00000026508","ENSG00000030582","ENSG00000064300","ENSG00000081181","ENSG00000081479","ENSG00000092445","ENSG00000102265","ENSG00000102580","ENSG00000106278","ENSG00000106366","ENSG00000106571","ENSG00000114861","ENSG00000119335","ENSG00000119927","ENSG00000120149","ENSG00000120885","ENSG00000122756","ENSG00000123384","ENSG00000124193","ENSG00000125398","ENSG00000128052","ENSG00000132688","E…	["AATF (ENSG00000275700)","ANXA1","ANXA5","ARG2","ARL6IP1","BCL2","CD44","CFDP1","CLN3","CLU","CNTFR","DAPK1","DIPK2A","DNAJC3","DRAXIN","FOXP1","GLI3","GPAM","GRN","HDAC2","HMGA2","HMGB2","HYOU1 (ENSG00000149428)","IGF1R","IRAK1","ITGA5","ITGAV","ITGB1","JUN","KDR","LRP1","LRP2","MSX2","NEFL","NES","NGFR","NUAK2","PDE3A","PIM1","PTPRZ1","SERPINB9","SERPINE1","SET","SOX9","SRSF6","TFAP2A","TIMP1"…
GO:0006406	7	mRNA export from nucleus	11	120	3.80506	0.00152173	0.0158572	["ENSG00000083896","ENSG00000100650","ENSG00000115875","ENSG00000116350","ENSG00000124193","ENSG00000125351","ENSG00000136450","ENSG00000151461","ENSG00000161547","ENSG00000163166","ENSG00000205937"]	["IWS1","RNPS1","SRSF1","SRSF2","SRSF4","SRSF5","SRSF6","SRSF7","UPF2","UPF3B","YTHDC1 (ENSG00000083896)"]
GO:0071427	7	mRNA-containing ribonucleoprotein complex export from nucleus	11	120	3.80506	0.00152173	0.0158572	["ENSG00000083896","ENSG00000100650","ENSG00000115875","ENSG00000116350","ENSG00000124193","ENSG00000125351","ENSG00000136450","ENSG00000151461","ENSG00000161547","ENSG00000163166","ENSG00000205937"]	["IWS1","RNPS1","SRSF1","SRSF2","SRSF4","SRSF5","SRSF6","SRSF7","UPF2","UPF3B","YTHDC1 (ENSG00000083896)"]
GO:0001649	5	osteoblast differentiation	17	237	7.515	0.00153583	0.0159225	["ENSG00000038427","ENSG00000041982","ENSG00000071553","ENSG00000092199","ENSG00000094975","ENSG00000101384","ENSG00000106571","ENSG00000114739","ENSG00000117318","ENSG00000118785","ENSG00000120149","ENSG00000121989","ENSG00000125398","ENSG00000128791","ENSG00000142627","ENSG00000162551","ENSG00000186153"]	["ACVR2A","ACVR2B","ALPL","ATP6AP1","EPHA2","GLI3","HNRNPC","ID3 (ENSG00000117318)","JAG1","MSX2","SOX9","SPP1","SUCO","TNC","TWSG1","VCAN","WWOX"]
GO:0007160	5	cell-matrix adhesion	17	237	7.515	0.00153583	0.0159225	["ENSG00000026508","ENSG00000092439","ENSG00000101384","ENSG00000106366","ENSG00000122861","ENSG00000123384","ENSG00000124145","ENSG00000128052","ENSG00000135404","ENSG00000138448","ENSG00000149177","ENSG00000150093","ENSG00000154096","ENSG00000166086","ENSG00000171791","ENSG00000184349","ENSG00000213949"]	["BCL2","CD44","CD63","EFNA5","ITGA1","ITGAV","ITGB1","JAG1","JAM3","KDR","LRP1","PLAU","PTPRJ","SDC4","SERPINE1","THY1","TRPM7"]
GO:0050768	7	negative regulation of neurogenesis	20	301	9.54436	0.0015704	0.0161833	["ENSG00000006652","ENSG00000026025","ENSG00000064300","ENSG00000075213","ENSG00000078018","ENSG00000101384","ENSG00000106571","ENSG00000118785","ENSG00000123384","ENSG00000125398","ENSG00000130164","ENSG00000134569","ENSG00000137642","ENSG00000154096","ENSG00000162490","ENSG00000166450","ENSG00000174233","ENSG00000179218","ENSG00000196591","ENSG00000275342"]	["ADCY6","CALR","DRAXIN","GLI3","HDAC2","IFRD1","JAG1","LDLR","LRP1","LRP4","MAP2","NGFR","PRAG1","PRTG","SEMA3A","SORL1","SOX9","SPP1","THY1","VIM"]
GO:0030278	5	regulation of ossification	16	217	6.88082	0.00157392	0.0161833	["ENSG00000071553","ENSG00000094975","ENSG00000101384","ENSG00000106571","ENSG00000114739","ENSG00000117318","ENSG00000120149","ENSG00000121989","ENSG00000125398","ENSG00000128791","ENSG00000131873","ENSG00000134569","ENSG00000137203","ENSG00000162878","ENSG00000171791","ENSG00000197594"]	["ACVR2A","ACVR2B","ATP6AP1","BCL2","CHSY1","ENPP1","GLI3","ID3 (ENSG00000117318)","JAG1","LRP4","MSX2","PKDCC","SOX9","SUCO","TFAP2A","TWSG1"]
GO:0007042	11	lysosomal lumen acidification	3	8	0.253671	0.00157692	0.0161833	["ENSG00000030582","ENSG00000102805","ENSG00000188603"]	["CLN3","CLN5","GRN"]
GO:0042996	6	regulation of Golgi to plasma membrane protein transport	3	8	0.253671	0.00157692	0.0161833	["ENSG00000047932","ENSG00000162878","ENSG00000188603"]	["CLN3","GOPC","PKDCC"]
GO:0030326	6	embryonic limb morphogenesis	12	139	4.40753	0.00159125	0.0161935	["ENSG00000077782","ENSG00000106571","ENSG00000117298","ENSG00000120149","ENSG00000134569","ENSG00000137203","ENSG00000143320","ENSG00000147257","ENSG00000157796","ENSG00000169071","ENSG00000196591","ENSG00000204104"]	["CRABP2","ECE1","FGFR1","GLI3","GPC3","HDAC2","LRP4","MSX2","ROR2","TFAP2A","TRAF3IP1","WDR19"]
GO:0035113	5	embryonic appendage morphogenesis	12	139	4.40753	0.00159125	0.0161935	["ENSG00000077782","ENSG00000106571","ENSG00000117298","ENSG00000120149","ENSG00000134569","ENSG00000137203","ENSG00000143320","ENSG00000147257","ENSG00000157796","ENSG00000169071","ENSG00000196591","ENSG00000204104"]	["CRABP2","ECE1","FGFR1","GLI3","GPC3","HDAC2","LRP4","MSX2","ROR2","TFAP2A","TRAF3IP1","WDR19"]
GO:0001657	6	ureteric bud development	10	103	3.26601	0.00159784	0.0161935	["ENSG00000077782","ENSG00000081181","ENSG00000106571","ENSG00000118762","ENSG00000124145","ENSG00000125398","ENSG00000138685","ENSG00000141449","ENSG00000147257","ENSG00000171791"]	["ARG2","BCL2","FGF2","FGFR1","GLI3","GPC3","GREB1L","PKD2","SDC4","SOX9"]
GO:0006835	8	dicarboxylic acid transport	10	103	3.26601	0.00159784	0.0161935	["ENSG00000064651","ENSG00000081479","ENSG00000103042","ENSG00000105281","ENSG00000115419","ENSG00000150093","ENSG00000151012","ENSG00000170540","ENSG00000173638","ENSG00000225697"]	["ARL6IP1","GLS","ITGB1","LRP2","SLC12A2","SLC19A1","SLC1A5","SLC26A6","SLC38A7","SLC7A11"]
GO:0010771	8	negative regulation of cell morphogenesis involved in differentiation	10	103	3.26601	0.00159784	0.0161935	["ENSG00000006652","ENSG00000064300","ENSG00000075213","ENSG00000077942","ENSG00000078018","ENSG00000118785","ENSG00000134569","ENSG00000154096","ENSG00000162490","ENSG00000184349"]	["DRAXIN","EFNA5","FBLN1","IFRD1","LRP4","MAP2","NGFR","SEMA3A","SPP1","THY1"]
GO:0009987	2	cellular process	591	18143	575.294	0.00160411	0.0162167	["ENSG00000000003","ENSG00000000457","ENSG00000001561","ENSG00000003056","ENSG00000004866","ENSG00000005206","ENSG00000005812","ENSG00000005893","ENSG00000006634","ENSG00000006652","ENSG00000006712","ENSG00000007392","ENSG00000007402","ENSG00000007541","ENSG00000008128","ENSG00000008282","ENSG00000008952","ENSG00000011021","ENSG00000011201","ENSG00000011677","ENSG00000013441","ENSG00000015479","E…	["AATF (ENSG00000275700)","ABCA1","ABCB10","ABCC10","ABCD1","ABCF1 (ENSG00000204574)","ACP2","ACVR2A","ACVR2B","ADAM17","ADCY6","ADGRG2","ADGRL2","AEN","AFF4","AHNAK","ALCAM","ALPL","AMOTL2","ANK2","ANOS1","ANP32A","ANP32B","ANP32E","ANXA1","ANXA3","ANXA5","APBA2 (ENSG00000034053)","APLP2","ARG2","ARHGAP28","ARL6IP1","ARL6IP4","ARMCX3","ARSB","ASAH1","ATAD3B","ATG9A","ATP13A3","ATP1B1","ATP1B3","…
GO:0060541	5	respiratory system development	16	218	6.91253	0.00165017	0.0166095	["ENSG00000041982","ENSG00000070495","ENSG00000077782","ENSG00000101680","ENSG00000106443","ENSG00000106571","ENSG00000107798","ENSG00000113971","ENSG00000114739","ENSG00000124193","ENSG00000125398","ENSG00000136205","ENSG00000137868","ENSG00000147257","ENSG00000151012","ENSG00000162878"]	["ACVR2B","FGFR1","GLI3","GPC3","JMJD6","LAMA1","LIPA","NPHP3","PHF14","PKDCC","SLC7A11","SOX9","SRSF6","STRA6 (ENSG00000137868)","TNC","TNS3"]
GO:0043067	6	regulation of programmed cell death	76	1711	54.2538	0.00165114	0.0166095	["ENSG00000026508","ENSG00000029363","ENSG00000030582","ENSG00000063176","ENSG00000064300","ENSG00000077782","ENSG00000081181","ENSG00000081479","ENSG00000092445","ENSG00000094631","ENSG00000102265","ENSG00000102580","ENSG00000104763","ENSG00000106278","ENSG00000106366","ENSG00000106571","ENSG00000114861","ENSG00000117318","ENSG00000118965","ENSG00000119335","ENSG00000119927","ENSG00000119977","E…	["AATF (ENSG00000275700)","ADAM17","ANP32A","ANP32B","ANP32E","ANXA1","ANXA5","ARG2","ARL6IP1","ASAH1","BCL2","BCLAF1","BRMS1","CALR","CD44","CDK4","CFDP1","CLN3","CLU","CNTFR","DAPK1","DIPK2A","DNAJC3","DRAXIN","EIF2AK3","FGFR1","FOXP1","FRZB","GLI3","GPAM","GRN","HDAC2","HDAC6","HMGA2","HMGB1","HMGB2","HYOU1 (ENSG00000149428)","ID3 (ENSG00000117318)","IGF1R","IRAK1","ITGA1","ITGA5","ITGAV","ITG…
GO:0012501	4	programmed cell death	96	2261	71.6937	0.00168092	0.0168673	["ENSG00000008128","ENSG00000026508","ENSG00000029363","ENSG00000030582","ENSG00000049656","ENSG00000063176","ENSG00000064300","ENSG00000075213","ENSG00000077782","ENSG00000081181","ENSG00000081479","ENSG00000092439","ENSG00000092445","ENSG00000094631","ENSG00000100033","ENSG00000102265","ENSG00000102580","ENSG00000104763","ENSG00000106278","ENSG00000106366","ENSG00000106571","ENSG00000110108","E…	["AATF (ENSG00000275700)","ADAM17","AEN","ANP32A","ANP32B","ANP32E","ANXA1","ANXA5","ARG2","ARL6IP1","ASAH1","BCL2","BCLAF1","BRMS1","C6orf120","CADM1","CALR","CD44","CDK11A","CDK4","CFDP1","CLN3","CLPTM1L (ENSG00000049656)","CLU","CNTFR","DAPK1","DIPK2A","DNAJC3","DRAXIN","EFNA5","EIF2AK3","EPHA2","FGFR1","FOXP1","FRZB","GLI3","GPAM","GRN","H1-0","HDAC2","HDAC6","HMGA2","HMGB1","HMGB2","HYOU1 (E…
GO:0014002	6	astrocyte development	7	55	1.74399	0.00168723	0.0168889	["ENSG00000026025","ENSG00000027697","ENSG00000030582","ENSG00000123384","ENSG00000130164","ENSG00000169071","ENSG00000185483"]	["GRN","IFNGR1","LDLR","LRP1","ROR1","ROR2","VIM"]
GO:0072337	6	modified amino acid transport	5	28	0.887848	0.00169177	0.0168927	["ENSG00000081479","ENSG00000138074","ENSG00000151012","ENSG00000173638","ENSG00000197119"]	["LRP2","SLC19A1","SLC25A29","SLC5A6","SLC7A11"]
GO:0021783	5	preganglionic parasympathetic fiber development	4	17	0.53905	0.00171373	0.0169961	["ENSG00000075213","ENSG00000118257","ENSG00000137203","ENSG00000166833"]	["NAV2","NRP2","SEMA3A","TFAP2A"]
GO:1905564	9	positive regulation of vascular endothelial cell proliferation	4	17	0.53905	0.00171373	0.0169961	["ENSG00000077782","ENSG00000138685","ENSG00000151694","ENSG00000189403"]	["ADAM17","FGF2","FGFR1","HMGB1"]
GO:0072163	7	mesonephric epithelium development	10	104	3.29772	0.00171884	0.0169961	["ENSG00000077782","ENSG00000081181","ENSG00000106571","ENSG00000118762","ENSG00000124145","ENSG00000125398","ENSG00000138685","ENSG00000141449","ENSG00000147257","ENSG00000171791"]	["ARG2","BCL2","FGF2","FGFR1","GLI3","GPC3","GREB1L","PKD2","SDC4","SOX9"]
GO:0072164	5	mesonephric tubule development	10	104	3.29772	0.00171884	0.0169961	["ENSG00000077782","ENSG00000081181","ENSG00000106571","ENSG00000118762","ENSG00000124145","ENSG00000125398","ENSG00000138685","ENSG00000141449","ENSG00000147257","ENSG00000171791"]	["ARG2","BCL2","FGF2","FGFR1","GLI3","GPC3","GREB1L","PKD2","SDC4","SOX9"]
GO:0051049	5	regulation of transport	88	2042	64.7495	0.00173575	0.0171216	["ENSG00000007402","ENSG00000027697","ENSG00000034053","ENSG00000047932","ENSG00000063176","ENSG00000064651","ENSG00000069849","ENSG00000071553","ENSG00000073060","ENSG00000077782","ENSG00000078018","ENSG00000080709","ENSG00000081181","ENSG00000101850","ENSG00000104267","ENSG00000104805","ENSG00000106366","ENSG00000106571","ENSG00000110108","ENSG00000110218","ENSG00000112697","ENSG00000114861","E…	["ABCA1","AHNAK","ANK2","ANP32B","ANXA1","APBA2 (ENSG00000034053)","ARG2","ARL6IP1","ATP1B1","ATP1B3","ATP6AP1","BCL2","BST2","CA2","CACNA2D1","CACNA2D2","CACNB3","CACNB4","CADM1","CALR","CAMK1","CD47","CD63","CDH2","CLN3","CLU","DAPK1","DMD","EFNA5","ENPP1","ERBB2","FGFR1","FOXP1","GLI3","GOPC","GPAM","GPC3","GPR143","HMGB1","IFNGR1","INSR","ITGAV","ITGB1","IWS1","KCNN2","LAMP1","LRAT","LRP1","L…
GO:0050767	7	regulation of neurogenesis	43	849	26.9208	0.0017413	0.0171347	["ENSG00000006652","ENSG00000026025","ENSG00000030582","ENSG00000061337","ENSG00000064300","ENSG00000075213","ENSG00000077782","ENSG00000078018","ENSG00000081479","ENSG00000101384","ENSG00000106278","ENSG00000106460","ENSG00000106571","ENSG00000111962","ENSG00000112697","ENSG00000113273","ENSG00000118785","ENSG00000123384","ENSG00000124126","ENSG00000125398","ENSG00000130164","ENSG00000134072","E…	["ADCY6","ARSB","BCL2","CALR","CAMK1","CDH2","CRABP2","DRAXIN","EFNA5","ENC1","FGFR1","GLI3","GRN","HDAC2","HMGB2","IFRD1","JAG1","LDLR","LRP1","LRP2","LRP4","LZTS1","MAP2","NEFL","NGFR","NPTN","PRAG1","PREX1","PRTG","PTPRZ1","ROR1","ROR2","SCARB2","SDC2","SEMA3A","SORL1","SOX9","SPP1","THY1","TMEM106B","TMEM30A","UST","VIM"]
GO:0045595	5	regulation of cell differentiation	87	2015	63.8933	0.00174875	0.0171665	["ENSG00000004866","ENSG00000006652","ENSG00000006712","ENSG00000026025","ENSG00000030582","ENSG00000061337","ENSG00000064300","ENSG00000071553","ENSG00000075213","ENSG00000077782","ENSG00000077942","ENSG00000078018","ENSG00000081479","ENSG00000094631","ENSG00000094975","ENSG00000099284","ENSG00000099381","ENSG00000101384","ENSG00000101882","ENSG00000103035","ENSG00000104267","ENSG00000106278","E…	["ABCA1","ACVR2A","ACVR2B","ADCY6","ANP32B","ANXA1","ARSB","ATP6AP1","BCL2","CA2","CALR","CAMK1","CD46","CDH2","CRABP2","CRB2","CTR9","DRAXIN","EFNA5","ENC1","ENPP1","ERBB2","FANCD2","FBLN1","FGF2","FGFR1","FOXP1","FRZB","GLI3","GRN","HDAC2","HDAC6","HMGB1","HMGB2","ID3 (ENSG00000117318)","IFRD1","IL17RD","ITGAV","ITGB1","JAG1","JUN","KAT7","KDR","LDLR","LEO1","LRP1","LRP2","LRP4","LZTS1","MACROH…
GO:0019058	5	viral life cycle	24	393	12.4616	0.00177994	0.0174305	["ENSG00000069275","ENSG00000073060","ENSG00000092445","ENSG00000102241","ENSG00000105281","ENSG00000110400","ENSG00000117335","ENSG00000124795","ENSG00000130164","ENSG00000130303","ENSG00000138448","ENSG00000138760","ENSG00000141458","ENSG00000142627","ENSG00000148175","ENSG00000149294","ENSG00000149948","ENSG00000150093","ENSG00000161638","ENSG00000163565","ENSG00000171791","ENSG00000173599","E…	["AEN","BCL2","BST2","CD46","DEK","EPHA2","HMGA2","HTATSF1","IFI16","ITGA5","ITGAV","ITGB1","LAMP1","LDLR","NCAM1","NECTIN1","NPC1","NUCKS1","PC","SCARB1","SCARB2","SLC1A5","STOM","TYRO3"]
GO:0051093	5	negative regulation of developmental process	51	1054	33.4211	0.00179217	0.0174307	["ENSG00000006652","ENSG00000006712","ENSG00000007392","ENSG00000026025","ENSG00000064300","ENSG00000064651","ENSG00000075213","ENSG00000077942","ENSG00000078018","ENSG00000080839","ENSG00000101384","ENSG00000102265","ENSG00000106366","ENSG00000106443","ENSG00000106571","ENSG00000113971","ENSG00000117318","ENSG00000118785","ENSG00000120149","ENSG00000123384","ENSG00000124193","ENSG00000125398","E…	["ABCA1","ADCY6","ANP32B","ANXA1","BCL2","CALR","CTR9","DRAXIN","EFNA5","EIF2AK3","ENPP1","EPHA2","ERBB2","FBLN1","FRZB","GLI3","HDAC2","HMGA2","HMGB1","ID3 (ENSG00000117318)","IFRD1","IL17RD","ITGAV","ITGB1","JAG1","LDLR","LEO1","LRP1","LRP4","LUC7L","MAP2","MSX2","NGFR","NPHP3","PAF1","PHF14","PRAG1","PRTG","RBL1","SEMA3A","SERPINE1","SLC12A2","SORL1","SOX9","SPP1","SRSF6","THY1","TIMP1","TRAF3…
GO:0000041	8	transition metal ion transport	12	141	4.47095	0.00179711	0.0174307	["ENSG00000029364","ENSG00000033627","ENSG00000071553","ENSG00000090674","ENSG00000104635","ENSG00000110400","ENSG00000110911","ENSG00000112473","ENSG00000136868","ENSG00000162695","ENSG00000167614","ENSG00000170385"]	["ATP6AP1","ATP6V0A1","MCOLN1","NECTIN1","SLC11A2","SLC30A1","SLC30A7","SLC31A1","SLC39A14","SLC39A7 (ENSG00000112473)","SLC39A9","TTYH1 (ENSG00000167614)"]
GO:0042552	5	myelination	12	141	4.47095	0.00179711	0.0174307	["ENSG00000049860","ENSG00000088812","ENSG00000101986","ENSG00000106278","ENSG00000120885","ENSG00000141736","ENSG00000145362","ENSG00000162736","ENSG00000166086","ENSG00000166886","ENSG00000172071","ENSG00000197746"]	["ABCD1","ANK2","ATRN","CLU","EIF2AK3","ERBB2","HEXB","JAM3","NAB2","NCSTN","PSAP","PTPRZ1"]
GO:0071331	8	cellular response to hexose stimulus	12	141	4.47095	0.00179711	0.0174307	["ENSG00000104635","ENSG00000107815","ENSG00000108312","ENSG00000112759","ENSG00000118965","ENSG00000123384","ENSG00000127616","ENSG00000136527","ENSG00000140443","ENSG00000149577","ENSG00000184349","ENSG00000225697"]	["EFNA5","IGF1R","LRP1","SIDT2","SLC26A6","SLC29A1","SLC39A14","SMARCA4","TRA2B","TWNK","UBTF","WDR35"]
GO:0034762	5	regulation of transmembrane transport	32	581	18.4228	0.00184619	0.0178641	["ENSG00000007402","ENSG00000047932","ENSG00000063176","ENSG00000069849","ENSG00000080709","ENSG00000104267","ENSG00000110108","ENSG00000117394","ENSG00000118762","ENSG00000124942","ENSG00000135404","ENSG00000137193","ENSG00000143153","ENSG00000145362","ENSG00000147257","ENSG00000148175","ENSG00000150093","ENSG00000153956","ENSG00000154096","ENSG00000167535","ENSG00000170385","ENSG00000170540","E…	["AHNAK","ANK2","ARL6IP1","ATP1B1","ATP1B3","BCL2","CA2","CACNA2D1","CACNA2D2","CACNB3","CACNB4","CD63","DAPK1","DMD","ENPP1","GOPC","GPC3","INSR","ITGB1","KCNN2","NEFL","PIM1","PKD2","SESTD1","SLC26A6","SLC2A1","SLC30A1","SPHK2","STOM","THY1","TMEM109","TPCN1"]
GO:0001525	4	angiogenesis	30	534	16.9325	0.00188122	0.0181598	["ENSG00000030582","ENSG00000064300","ENSG00000064651","ENSG00000070495","ENSG00000076706","ENSG00000077782","ENSG00000101384","ENSG00000106366","ENSG00000114019","ENSG00000118257","ENSG00000128052","ENSG00000135046","ENSG00000135048","ENSG00000137509","ENSG00000138448","ENSG00000138685","ENSG00000138772","ENSG00000140199","ENSG00000140545","ENSG00000141736","ENSG00000142627","ENSG00000143878","E…	["AMOTL2","ANXA1","ANXA3","CEMIP2","EIF2AK3","EMC10","EPHA2","ERBB2","FGF2","FGFR1","GRN","HMGA2","ITGA5","ITGAV","ITGB1","JAG1","JAM3","JMJD6","JUN","KDR","MCAM","MFGE8","NGFR","NRP2","PRCP","RHOB","SERPINE1","SLC12A2","SLC12A6","THY1"]
GO:0071326	7	cellular response to monosaccharide stimulus	12	142	4.50266	0.00190795	0.0183742	["ENSG00000104635","ENSG00000107815","ENSG00000108312","ENSG00000112759","ENSG00000118965","ENSG00000123384","ENSG00000127616","ENSG00000136527","ENSG00000140443","ENSG00000149577","ENSG00000184349","ENSG00000225697"]	["EFNA5","IGF1R","LRP1","SIDT2","SLC26A6","SLC29A1","SLC39A14","SMARCA4","TRA2B","TWNK","UBTF","WDR35"]
GO:0050673	4	epithelial cell proliferation	25	418	13.2543	0.00191544	0.0184027	["ENSG00000030582","ENSG00000064300","ENSG00000073060","ENSG00000077782","ENSG00000091136","ENSG00000118257","ENSG00000121989","ENSG00000124193","ENSG00000125398","ENSG00000128052","ENSG00000135862","ENSG00000138685","ENSG00000141736","ENSG00000142627","ENSG00000147257","ENSG00000149577","ENSG00000151694","ENSG00000161671","ENSG00000162736","ENSG00000164104","ENSG00000164434","ENSG00000166167","E…	["ACVR2A","ADAM17","BTRC","EMC10","EPHA2","ERBB2","FABP7","FGF2","FGFR1","GPC3","GRN","HMGB1","HMGB2","JUN","KDR","LAMB1","LAMC1","MCC","NCSTN","NGFR","NRP2","SCARB1","SIDT2","SOX9","SRSF6"]
GO:0050771	9	negative regulation of axonogenesis	8	72	2.28304	0.00196077	0.0187938	["ENSG00000006652","ENSG00000064300","ENSG00000075213","ENSG00000078018","ENSG00000118785","ENSG00000134569","ENSG00000154096","ENSG00000162490"]	["DRAXIN","IFRD1","LRP4","MAP2","NGFR","SEMA3A","SPP1","THY1"]
GO:0055075	9	potassium ion homeostasis	5	29	0.919556	0.00199158	0.0190442	["ENSG00000064651","ENSG00000069849","ENSG00000140199","ENSG00000143153","ENSG00000146828"]	["ATP1B1","ATP1B3","SLC12A2","SLC12A6","SLC12A9"]
GO:0048588	4	developmental cell growth	17	243	7.70525	0.00200374	0.0191155	["ENSG00000006652","ENSG00000075213","ENSG00000078018","ENSG00000082684","ENSG00000094631","ENSG00000118257","ENSG00000118785","ENSG00000123384","ENSG00000125398","ENSG00000125848","ENSG00000143320","ENSG00000150093","ENSG00000162490","ENSG00000170017","ENSG00000182636","ENSG00000184349","ENSG00000198689"]	["ALCAM","CRABP2","DRAXIN","EFNA5","FLRT3","HDAC6","IFRD1","ITGB1","LRP1","MAP2","NDN (ENSG00000182636)","NRP2","SEMA3A","SEMA5B","SLC9A6","SOX9","SPP1"]
GO:0035272	5	exocrine system development	7	57	1.8074	0.00208187	0.0198143	["ENSG00000075213","ENSG00000077782","ENSG00000101680","ENSG00000116729","ENSG00000125398","ENSG00000128791","ENSG00000171105"]	["FGFR1","INSR","LAMA1","SEMA3A","SOX9","TWSG1","WLS"]
GO:0018212	8	peptidyl-tyrosine modification	24	398	12.6201	0.00210092	0.0199489	["ENSG00000013441","ENSG00000026508","ENSG00000077782","ENSG00000092445","ENSG00000113240","ENSG00000128052","ENSG00000128294","ENSG00000134569","ENSG00000140443","ENSG00000141736","ENSG00000142627","ENSG00000149177","ENSG00000151694","ENSG00000154096","ENSG00000161638","ENSG00000162878","ENSG00000166483","ENSG00000169071","ENSG00000169902","ENSG00000171105","ENSG00000176444","ENSG00000184349","E…	["ADAM17","CD44","CLK1","CLK2 (ENSG00000176444)","CLK4","EFNA5","EPHA2","ERBB2","FGFR1","HDAC2","IGF1R","INSR","ITGA5","KDR","LRP4","PKDCC","PTPRJ","ROR1","ROR2","THY1","TPST1","TPST2","TYRO3","WEE1"]
GO:0051094	5	positive regulation of developmental process	67	1484	47.0559	0.00211003	0.0199887	["ENSG00000007402","ENSG00000030582","ENSG00000064300","ENSG00000071553","ENSG00000075213","ENSG00000077782","ENSG00000081181","ENSG00000081479","ENSG00000089116","ENSG00000094975","ENSG00000099284","ENSG00000101384","ENSG00000101882","ENSG00000104267","ENSG00000106278","ENSG00000106366","ENSG00000106460","ENSG00000106571","ENSG00000112697","ENSG00000113273","ENSG00000114739","ENSG00000117335","E…	["ACVR2A","ACVR2B","ANXA1","ANXA3","ARG2","ARSB","ATP6AP1","BCL2","CA2","CACNA2D2","CALR","CAMK1","CD46","CDH2","CRABP2","CRB2","EFNA5","EMC10","ENC1","FGF2","FGFR1","FLRT3","FRZB","GLI3","GPAM","GRN","HDAC2","HMGA1","HMGA2","HMGB1","HMGB2","INSR","ITGA5","ITGB1","JAG1","JUN","KAT7","KDR","LHX5","LRP1","LRP2","MACROH2A2","MSX2","NEFL","NGFR","NKAP","NPTN","PDE3A","PIM1","PKDCC","PREX1","PTPRZ1","…
GO:0007272	3	ensheathment of neurons	12	144	4.56607	0.00214648	0.0202128	["ENSG00000049860","ENSG00000088812","ENSG00000101986","ENSG00000106278","ENSG00000120885","ENSG00000141736","ENSG00000145362","ENSG00000162736","ENSG00000166086","ENSG00000166886","ENSG00000172071","ENSG00000197746"]	["ABCD1","ANK2","ATRN","CLU","EIF2AK3","ERBB2","HEXB","JAM3","NAB2","NCSTN","PSAP","PTPRZ1"]
GO:0008366	4	axon ensheathment	12	144	4.56607	0.00214648	0.0202128	["ENSG00000049860","ENSG00000088812","ENSG00000101986","ENSG00000106278","ENSG00000120885","ENSG00000141736","ENSG00000145362","ENSG00000162736","ENSG00000166086","ENSG00000166886","ENSG00000172071","ENSG00000197746"]	["ABCD1","ANK2","ATRN","CLU","EIF2AK3","ERBB2","HEXB","JAM3","NAB2","NCSTN","PSAP","PTPRZ1"]
GO:0043923	5	positive regulation by host of viral transcription	4	18	0.570759	0.0021486	0.0202128	["ENSG00000069275","ENSG00000127616","ENSG00000153922","ENSG00000177606"]	["CHD1","JUN","NUCKS1","SMARCA4"]
GO:0006325	5	chromatin organization	43	859	27.2379	0.00216784	0.0203467	["ENSG00000006712","ENSG00000063176","ENSG00000069275","ENSG00000070495","ENSG00000080503","ENSG00000080839","ENSG00000085224","ENSG00000092199","ENSG00000094631","ENSG00000099284","ENSG00000099381","ENSG00000100916","ENSG00000119335","ENSG00000119720","ENSG00000123636","ENSG00000124201","ENSG00000124795","ENSG00000125398","ENSG00000127616","ENSG00000134072","ENSG00000136504","ENSG00000136938","E…	["ANP32B","ANP32E","ATRX","BAZ2B","BRMS1","BRMS1L","CAMK1","CHD1","CHD2","CTR9","CXXC1","DEK","H1-0","HDAC2","HDAC6","HMGA1","HMGA2","HMGB1","HMGB2","HNRNPC","IWS1","JMJD6","KAT7","LEO1","MACROH2A2","MSL2","NRDE2","NUCKS1","PAF1","POLE3","RBL1","RTF1","SET","SETD1A","SETSIP","SMARCA2","SMARCA4","SOX9","SPHK2","TAF1","TDG","TOP1","ZNFX1"]
GO:0042149	6	cellular response to glucose starvation	6	43	1.36348	0.00222751	0.0208585	["ENSG00000117394","ENSG00000149212","ENSG00000163545","ENSG00000163565","ENSG00000171791","ENSG00000172071"]	["BCL2","EIF2AK3","IFI16","NUAK2","SESN3","SLC2A1"]
GO:0001823	6	mesonephros development	10	108	3.42455	0.0022792	0.02119	["ENSG00000077782","ENSG00000081181","ENSG00000106571","ENSG00000118762","ENSG00000124145","ENSG00000125398","ENSG00000138685","ENSG00000141449","ENSG00000147257","ENSG00000171791"]	["ARG2","BCL2","FGF2","FGFR1","GLI3","GPC3","GREB1L","PKD2","SDC4","SOX9"]
GO:0022603	5	regulation of anatomical structure morphogenesis	55	1171	37.1311	0.00229906	0.02119	["ENSG00000006652","ENSG00000026508","ENSG00000030582","ENSG00000049860","ENSG00000061337","ENSG00000064300","ENSG00000064651","ENSG00000075213","ENSG00000076716","ENSG00000077782","ENSG00000077942","ENSG00000078018","ENSG00000101384","ENSG00000103035","ENSG00000106366","ENSG00000111962","ENSG00000113971","ENSG00000114861","ENSG00000118785","ENSG00000123384","ENSG00000124126","ENSG00000124193","E…	["ANXA1","ANXA3","BCL2","CALR","CAMK1","CD44","CDH2","CEMIP2","CFDP1","CRABP2","CRB2","DRAXIN","EFNA5","EMC10","EPHA2","ERBB2","FBLN1","FGF2","FGFR1","FOXP1","GPC3","GPC4","GRN","HEXB","HMGA2","IFRD1","ITGA5","ITGB1","JAG1","KDR","LRP1","LRP4","LZTS1","MAP2","NEFL","NGFR","NPHP3","PIM1","POGLUT1","PRAG1","PREX1","PSMD7","RHOB","ROR1","ROR2","SDC2","SEMA3A","SERPINE1","SLC12A2","SOX9","SPP1","SRSF…
GO:0034381	3	plasma lipoprotein particle clearance	7	58	1.83911	0.00230416	0.02119	["ENSG00000057252","ENSG00000073060","ENSG00000107798","ENSG00000130164","ENSG00000141458","ENSG00000144959","ENSG00000163956"]	["LDLR","LIPA","LRPAP1","NCEH1","NPC1","SCARB1","SOAT1"]
GO:0072348	5	sulfur compound transport	7	58	1.83911	0.00230416	0.02119	["ENSG00000101986","ENSG00000103042","ENSG00000131389","ENSG00000138074","ENSG00000151012","ENSG00000181045","ENSG00000225697"]	["ABCD1","SLC26A11","SLC26A6","SLC38A7","SLC5A6","SLC6A6","SLC7A11"]
GO:0006868	7	glutamine transport	3	9	0.28538	0.00230984	0.02119	["ENSG00000103042","ENSG00000105281","ENSG00000111371"]	["SLC1A5","SLC38A1","SLC38A7"]
GO:0060179	5	male mating behavior	3	9	0.28538	0.00230984	0.02119	["ENSG00000049860","ENSG00000108819","ENSG00000196591"]	["HDAC2","HEXB","PPP1R9B"]
GO:0070444	5	oligodendrocyte progenitor proliferation	3	9	0.28538	0.00230984	0.02119	["ENSG00000081479","ENSG00000106278","ENSG00000170558"]	["CDH2","LRP2","PTPRZ1"]
GO:0070445	7	regulation of oligodendrocyte progenitor proliferation	3	9	0.28538	0.00230984	0.02119	["ENSG00000081479","ENSG00000106278","ENSG00000170558"]	["CDH2","LRP2","PTPRZ1"]
GO:1903979	8	negative regulation of microglial cell activation	3	9	0.28538	0.00230984	0.02119	["ENSG00000030582","ENSG00000130164","ENSG00000132718"]	["GRN","LDLR","SYT11"]
GO:0003413	6	chondrocyte differentiation involved in endochondral bone morphogenesis	5	30	0.951265	0.00232842	0.0213124	["ENSG00000111799","ENSG00000125398","ENSG00000142173","ENSG00000149257","ENSG00000179403"]	["COL12A1","COL6A2","SERPINH1","SOX9","VWA1"]
GO:0071495	4	cellular response to endogenous stimulus	68	1518	48.134	0.00236967	0.0215567	["ENSG00000011201","ENSG00000026025","ENSG00000026508","ENSG00000033170","ENSG00000033627","ENSG00000041982","ENSG00000064300","ENSG00000067113","ENSG00000069275","ENSG00000070614","ENSG00000071553","ENSG00000077782","ENSG00000081479","ENSG00000094631","ENSG00000100650","ENSG00000104267","ENSG00000104635","ENSG00000108819","ENSG00000114739","ENSG00000114861","ENSG00000118762","ENSG00000118785","E…	["ACVR2A","ACVR2B","ADAM17","ADCY6","ANOS1","ANXA1","ATP6AP1","ATP6V0A1","CA2","CACNA2D1","CALR","CD44","CDK4","CRB2","EFNA5","ENPP1","ERBB2","FGF2","FGFR1","FLRT3","FOXP1","FSTL1","FUT8","GPAM","GPC3","GTF2F1","HDAC2","HDAC6","IGF1R","IL17RD","INSR","ITGB1","JUN","LRP1","LRP2","MSX2","NCSTN","NDST1","NGFR","NPC1","NPTN","NR6A1","NUCKS1","PDE3A","PKD2","PLPP1","PPP1R9B","PRCP","PRKAR1B","PTPRA","…
GO:0006767	5	water-soluble vitamin metabolic process	9	91	2.8855	0.00237459	0.0215567	["ENSG00000059804","ENSG00000117394","ENSG00000138074","ENSG00000139428","ENSG00000167775","ENSG00000168216","ENSG00000173599","ENSG00000173638","ENSG00000197594"]	["CD320","ENPP1","LMBRD1","MMAB","PC","SLC19A1","SLC2A1","SLC2A3","SLC5A6"]
GO:0008589	6	regulation of smoothened signaling pathway	9	91	2.8855	0.00237459	0.0215567	["ENSG00000070614","ENSG00000106571","ENSG00000113621","ENSG00000123607","ENSG00000131873","ENSG00000147257","ENSG00000166167","ENSG00000197594","ENSG00000204104"]	["BTRC","CHSY1","ENPP1","GLI3","GPC3","NDST1","TRAF3IP1","TTC21B","TXNDC15"]
GO:0051169	5	nuclear transport	23	379	12.0177	0.00237779	0.0215567	["ENSG00000083896","ENSG00000100650","ENSG00000106571","ENSG00000115875","ENSG00000116350","ENSG00000119720","ENSG00000124193","ENSG00000125351","ENSG00000134072","ENSG00000136450","ENSG00000136938","ENSG00000137040","ENSG00000137309","ENSG00000140350","ENSG00000140943","ENSG00000151461","ENSG00000161547","ENSG00000163166","ENSG00000164985","ENSG00000166197","ENSG00000174891","ENSG00000179218","E…	["ANP32A","ANP32B","CALR","CAMK1","GLI3","HMGA1","IWS1","MBTPS1","NOLC1","NRDE2","PSIP1","RANBP6","RNPS1","RSRC1","SRSF1","SRSF2","SRSF4","SRSF5","SRSF6","SRSF7","UPF2","UPF3B","YTHDC1 (ENSG00000083896)"]
GO:0032868	6	response to insulin	19	290	9.19556	0.00238163	0.0215567	["ENSG00000033627","ENSG00000069275","ENSG00000071553","ENSG00000100650","ENSG00000104635","ENSG00000116350","ENSG00000117394","ENSG00000124193","ENSG00000128564","ENSG00000132670","ENSG00000135446","ENSG00000137563","ENSG00000137642","ENSG00000140443","ENSG00000149212","ENSG00000170145","ENSG00000171105","ENSG00000178567","ENSG00000197594"]	["ATP6AP1","ATP6V0A1","CDK4","ENPP1","EPM2AIP1","GGH","IGF1R","INSR","NUCKS1","PTPRA","SESN3","SIK2","SLC2A1","SLC39A14","SORL1","SRSF4","SRSF5","SRSF6","VGF"]
GO:0006766	4	vitamin metabolic process	12	146	4.62949	0.00240886	0.0217547	["ENSG00000059804","ENSG00000077782","ENSG00000081479","ENSG00000117394","ENSG00000121207","ENSG00000138074","ENSG00000139428","ENSG00000167775","ENSG00000168216","ENSG00000173599","ENSG00000173638","ENSG00000197594"]	["CD320","ENPP1","FGFR1","LMBRD1","LRAT","LRP2","MMAB","PC","SLC19A1","SLC2A1","SLC2A3","SLC5A6"]
GO:0034205	7	amyloid-beta formation	6	44	1.39519	0.0025113	0.0226295	["ENSG00000027697","ENSG00000120885","ENSG00000137642","ENSG00000151229","ENSG00000162736","ENSG00000262655"]	["CLU","IFNGR1","NCSTN","SLC2A13","SORL1","SPON1"]
GO:0043113	5	receptor clustering	7	59	1.87082	0.0025443	0.0227789	["ENSG00000117899","ENSG00000134569","ENSG00000151012","ENSG00000154096","ENSG00000157796","ENSG00000170558","ENSG00000241697"]	["CDH2","LRP4","MESD","SLC7A11","THY1","TMEFF1","WDR19"]
GO:0043277	5	apoptotic cell clearance	7	59	1.87082	0.0025443	0.0227789	["ENSG00000070495","ENSG00000073060","ENSG00000092445","ENSG00000123384","ENSG00000138448","ENSG00000140545","ENSG00000189403"]	["HMGB1","ITGAV","JMJD6","LRP1","MFGE8","SCARB1","TYRO3"]
GO:0048675	6	axon extension	11	128	4.05873	0.00254469	0.0227789	["ENSG00000006652","ENSG00000075213","ENSG00000078018","ENSG00000082684","ENSG00000118257","ENSG00000123384","ENSG00000150093","ENSG00000162490","ENSG00000170017","ENSG00000182636","ENSG00000198689"]	["ALCAM","DRAXIN","IFRD1","ITGB1","LRP1","MAP2","NDN (ENSG00000182636)","NRP2","SEMA3A","SEMA5B","SLC9A6"]
GO:1903312	8	negative regulation of mRNA metabolic process	9	92	2.91721	0.0025599	0.0228647	["ENSG00000054118","ENSG00000092199","ENSG00000115875","ENSG00000116350","ENSG00000124193","ENSG00000154548","ENSG00000196235","ENSG00000198730","ENSG00000205937"]	["CTR9","HNRNPC","RNPS1","SRSF12","SRSF4","SRSF6","SRSF7","SUPT5H","THRAP3"]
GO:1901698	4	response to nitrogen compound	56	1204	38.1774	0.00259708	0.0231459	["ENSG00000026025","ENSG00000033627","ENSG00000064300","ENSG00000069275","ENSG00000071537","ENSG00000071553","ENSG00000085224","ENSG00000100350","ENSG00000100650","ENSG00000101294","ENSG00000101384","ENSG00000102265","ENSG00000104267","ENSG00000104635","ENSG00000104691","ENSG00000108819","ENSG00000110218","ENSG00000116350","ENSG00000117394","ENSG00000118762","ENSG00000123384","ENSG00000124193","E…	["ABCA1","ADCY6","ANXA1","ATP6AP1","ATP6V0A1","ATRX","BSG","CA2","CACNA2D1","CDK4","ENPP1","EPM2AIP1","FOXRED2","GGH","HDAC2","HM13","IGF1R","INSR","ITGB1","JAG1","JUN","KAT7","LDLR","LRP1","NCSTN","NEFL","NGFR","NPC1","NUCKS1","PANX1","PDE3A","PKD2","PPP1R1B","PPP1R9B","PRKAR1B","PTPRA","RNF121","SEL1L","SESN3","SH3BP4","SIK2","SLC26A6","SLC2A1","SLC39A14","SORL1","SOX9","SRSF4","SRSF5","SRSF6",…
GO:0006885	9	regulation of pH	10	110	3.48797	0.0026098	0.0232084	["ENSG00000030582","ENSG00000033627","ENSG00000071553","ENSG00000102805","ENSG00000104267","ENSG00000164889","ENSG00000171791","ENSG00000188603","ENSG00000198689","ENSG00000225697"]	["ATP6AP1","ATP6V0A1","BCL2","CA2","CLN3","CLN5","GRN","SLC26A6","SLC4A2","SLC9A6"]
GO:0007267	3	cell-cell signaling	88	2072	65.7007	0.00263918	0.0233459	["ENSG00000006712","ENSG00000007402","ENSG00000008282","ENSG00000011677","ENSG00000027697","ENSG00000034053","ENSG00000041982","ENSG00000061337","ENSG00000063176","ENSG00000064651","ENSG00000075290","ENSG00000076716","ENSG00000077782","ENSG00000078668","ENSG00000080709","ENSG00000081181","ENSG00000089116","ENSG00000099203","ENSG00000103035","ENSG00000104267","ENSG00000106571","ENSG00000108231","E…	["ABCA1","ACVR2B","AMOTL2","ANK2","ANXA1","APBA2 (ENSG00000034053)","ARG2","BTRC","CA2","CACNA2D1","CACNA2D2","CACNB3","CACNB4","CADM1","CDH2","CLN3","CPE","CTDNEP1 (ENSG00000175826)","CTR9","DRAXIN","EFNA5","FGF2","FGFR1","FOXP1","FRZB","GABRA3","GJC1","GLI3","GLS","GPAM","GPC3","GPC4","HMGA2","HMGB1","IFNGR1","ITGAV","ITGB1","KCNN2","LEO1","LGI1","LHX5","LNPEP","LRP1","LRP4","LZTS1","MCC","MESD…
GO:0006670	7	sphingosine metabolic process	4	19	0.602468	0.00265399	0.0233459	["ENSG00000063176","ENSG00000067113","ENSG00000104763","ENSG00000177628"]	["ASAH1","GBA (ENSG00000177628)","PLPP1","SPHK2"]
GO:0021692	4	cerebellar Purkinje cell layer morphogenesis	4	19	0.602468	0.00265399	0.0233459	["ENSG00000089116","ENSG00000123607","ENSG00000173898","ENSG00000197746"]	["LHX5","PSAP","SPTBN2","TTC21B"]
GO:0048486	5	parasympathetic nervous system development	4	19	0.602468	0.00265399	0.0233459	["ENSG00000075213","ENSG00000118257","ENSG00000137203","ENSG00000166833"]	["NAV2","NRP2","SEMA3A","TFAP2A"]
GO:1900424	6	regulation of defense response to bacterium	4	19	0.602468	0.00265399	0.0233459	["ENSG00000030582","ENSG00000081181","ENSG00000114861","ENSG00000132718"]	["ARG2","FOXP1","GRN","SYT11"]
GO:0042981	7	regulation of apoptotic process	74	1688	53.5245	0.00266777	0.0234165	["ENSG00000026508","ENSG00000029363","ENSG00000030582","ENSG00000063176","ENSG00000064300","ENSG00000077782","ENSG00000081181","ENSG00000081479","ENSG00000092445","ENSG00000102265","ENSG00000102580","ENSG00000106278","ENSG00000106366","ENSG00000106571","ENSG00000114861","ENSG00000117318","ENSG00000118965","ENSG00000119335","ENSG00000119927","ENSG00000119977","ENSG00000120149","ENSG00000120885","E…	["AATF (ENSG00000275700)","ADAM17","ANP32A","ANP32B","ANP32E","ANXA1","ANXA5","ARG2","ARL6IP1","BCL2","BCLAF1","BRMS1","CALR","CD44","CDK4","CFDP1","CLN3","CLU","CNTFR","DAPK1","DIPK2A","DNAJC3","DRAXIN","EIF2AK3","FGFR1","FOXP1","FRZB","GLI3","GPAM","GRN","HDAC2","HMGA2","HMGB1","HMGB2","HYOU1 (ENSG00000149428)","ID3 (ENSG00000117318)","IGF1R","IRAK1","ITGA1","ITGA5","ITGAV","ITGB1","JUN","KDR",…
GO:0006884	4	cell volume homeostasis	5	31	0.982974	0.00270483	0.0236906	["ENSG00000011021","ENSG00000064651","ENSG00000140199","ENSG00000146828","ENSG00000188603"]	["CLCN6","CLN3","SLC12A2","SLC12A6","SLC12A9"]
GO:0097006	4	regulation of plasma lipoprotein particle levels	9	93	2.94892	0.00275648	0.0240443	["ENSG00000057252","ENSG00000073060","ENSG00000107798","ENSG00000130164","ENSG00000138823","ENSG00000141458","ENSG00000144959","ENSG00000163956","ENSG00000165029"]	["ABCA1","LDLR","LIPA","LRPAP1","MTTP","NCEH1","NPC1","SCARB1","SOAT1"]
GO:0060429	5	epithelium development	64	1420	45.0266	0.00275705	0.0240443	["ENSG00000026025","ENSG00000026508","ENSG00000041982","ENSG00000064300","ENSG00000075213","ENSG00000076716","ENSG00000077782","ENSG00000081181","ENSG00000081479","ENSG00000085224","ENSG00000099284","ENSG00000101384","ENSG00000101680","ENSG00000103035","ENSG00000104267","ENSG00000104763","ENSG00000106366","ENSG00000106571","ENSG00000113971","ENSG00000114739","ENSG00000114861","ENSG00000117318","E…	["ACVR2B","ADAM17","ANXA1","ARG2","ASAH1","ATRX","BCL2","BTRC","CA2","CD44","CDH2","CRB2","EPHA2","FGF2","FGFR1","FLRT3","FOXP1","FRZB","GLI3","GPC3","GPC4","GREB1L","HDAC2","ID3 (ENSG00000117318)","IRX1","ITGA5","JAG1","JUN","KDR","KRT73","LAMA1","LRP2","LRP4","MACROH2A2","MSX2","NGFR","NPHP3","PALLD","PKD2","PODXL","POGLUT1","PSAP","PSMD7","RBBP6","RHOB","ROR1","ROR2","SDC4","SEMA3A","SERPINE1"…
GO:0042987	6	amyloid precursor protein catabolic process	7	60	1.90253	0.00280323	0.0243891	["ENSG00000027697","ENSG00000120885","ENSG00000137642","ENSG00000151229","ENSG00000162736","ENSG00000188603","ENSG00000262655"]	["CLN3","CLU","IFNGR1","NCSTN","SLC2A13","SORL1","SPON1"]
GO:0051402	5	neuron apoptotic process	17	251	7.95892	0.00280859	0.0243891	["ENSG00000030582","ENSG00000064300","ENSG00000092445","ENSG00000106278","ENSG00000119335","ENSG00000122756","ENSG00000123384","ENSG00000132688","ENSG00000137203","ENSG00000149428","ENSG00000162490","ENSG00000162736","ENSG00000171791","ENSG00000177606","ENSG00000188603","ENSG00000213949","ENSG00000277586"]	["BCL2","CLN3","CNTFR","DRAXIN","GRN","HYOU1 (ENSG00000149428)","ITGA1","JUN","LRP1","NCSTN","NEFL","NES","NGFR","PTPRZ1","SET","TFAP2A","TYRO3"]
GO:0061138	4	morphogenesis of a branching epithelium	15	209	6.62715	0.00281861	0.0243961	["ENSG00000041982","ENSG00000075213","ENSG00000077782","ENSG00000101680","ENSG00000106571","ENSG00000118762","ENSG00000120149","ENSG00000125398","ENSG00000128052","ENSG00000138685","ENSG00000141449","ENSG00000142627","ENSG00000147257","ENSG00000166167","ENSG00000171791"]	["BCL2","BTRC","EPHA2","FGF2","FGFR1","GLI3","GPC3","GREB1L","KDR","LAMA1","MSX2","PKD2","SEMA3A","SOX9","TNC"]
GO:0086009	5	membrane repolarization	6	45	1.4269	0.0028214	0.0243961	["ENSG00000069849","ENSG00000080709","ENSG00000143153","ENSG00000145362","ENSG00000153956","ENSG00000167535"]	["ANK2","ATP1B1","ATP1B3","CACNA2D1","CACNB3","KCNN2"]
GO:0006405	6	RNA export from nucleus	12	149	4.72462	0.00285093	0.0244511	["ENSG00000083896","ENSG00000100650","ENSG00000115875","ENSG00000116350","ENSG00000119720","ENSG00000124193","ENSG00000125351","ENSG00000136450","ENSG00000151461","ENSG00000161547","ENSG00000163166","ENSG00000205937"]	["IWS1","NRDE2","RNPS1","SRSF1","SRSF2","SRSF4","SRSF5","SRSF6","SRSF7","UPF2","UPF3B","YTHDC1 (ENSG00000083896)"]
GO:0007224	5	smoothened signaling pathway	12	149	4.72462	0.00285093	0.0244511	["ENSG00000070614","ENSG00000106571","ENSG00000113621","ENSG00000119977","ENSG00000123607","ENSG00000131873","ENSG00000147257","ENSG00000157796","ENSG00000166167","ENSG00000169071","ENSG00000197594","ENSG00000204104"]	["BTRC","CHSY1","ENPP1","GLI3","GPC3","NDST1","ROR2","TCTN3","TRAF3IP1","TTC21B","TXNDC15","WDR19"]
GO:0008286	7	insulin receptor signaling pathway	12	149	4.72462	0.00285093	0.0244511	["ENSG00000033627","ENSG00000069275","ENSG00000071553","ENSG00000104635","ENSG00000132670","ENSG00000135446","ENSG00000137642","ENSG00000140443","ENSG00000149212","ENSG00000170145","ENSG00000171105","ENSG00000197594"]	["ATP6AP1","ATP6V0A1","CDK4","ENPP1","IGF1R","INSR","NUCKS1","PTPRA","SESN3","SIK2","SLC39A14","SORL1"]
GO:0015931	6	nucleobase-containing compound transport	18	273	8.65651	0.00286146	0.0244511	["ENSG00000074356","ENSG00000083896","ENSG00000100650","ENSG00000101986","ENSG00000112759","ENSG00000115875","ENSG00000116350","ENSG00000119720","ENSG00000124193","ENSG00000125351","ENSG00000136450","ENSG00000149577","ENSG00000151461","ENSG00000161547","ENSG00000163166","ENSG00000173638","ENSG00000197119","ENSG00000205937"]	["ABCD1","IWS1","NCBP3","NRDE2","RNPS1","SIDT2","SLC19A1","SLC25A29","SLC29A1","SRSF1","SRSF2","SRSF4","SRSF5","SRSF6","SRSF7","UPF2","UPF3B","YTHDC1 (ENSG00000083896)"]
GO:0016055	6	Wnt signaling pathway	30	550	17.4399	0.00291463	0.0244511	["ENSG00000006712","ENSG00000075290","ENSG00000076716","ENSG00000103035","ENSG00000106571","ENSG00000109472","ENSG00000113971","ENSG00000114019","ENSG00000116729","ENSG00000117899","ENSG00000118762","ENSG00000123384","ENSG00000123607","ENSG00000125398","ENSG00000127616","ENSG00000134569","ENSG00000137815","ENSG00000147257","ENSG00000162490","ENSG00000162998","ENSG00000166167","ENSG00000166477","E…	["AMOTL2","BTRC","CDH2","CPE","CTDNEP1 (ENSG00000175826)","CTR9","DRAXIN","FRZB","GLI3","GPC3","GPC4","LEO1","LRP1","LRP4","MCC","MESD","NPHP3","PAF1","PKD2","PSMD7","ROR1","ROR2","RTF1","SMARCA4","SOX9","TSKU","TTC21B","WLS","WNT8B","WWOX"]
GO:0002038	7	positive regulation of L-glutamate import across plasma membrane	2	3	0.0951265	0.0029481	0.0244511	["ENSG00000150093","ENSG00000170540"]	["ARL6IP1","ITGB1"]
GO:0010899	7	regulation of phosphatidylcholine catabolic process	2	3	0.0951265	0.0029481	0.0244511	["ENSG00000073060","ENSG00000130164"]	["LDLR","SCARB1"]
GO:0021828	6	gonadotrophin-releasing hormone neuronal migration to the hypothalamus	2	3	0.0951265	0.0029481	0.0244511	["ENSG00000075213","ENSG00000118257"]	["NRP2","SEMA3A"]
GO:0021856	6	hypothalamic tangential migration using cell-axon interactions	2	3	0.0951265	0.0029481	0.0244511	["ENSG00000075213","ENSG00000118257"]	["NRP2","SEMA3A"]
GO:0031048	5	chromatin silencing by small RNA	2	3	0.0951265	0.0029481	0.0244511	["ENSG00000119720","ENSG00000124201"]	["NRDE2","ZNFX1"]
GO:0033693	7	neurofilament bundle assembly	2	3	0.0951265	0.0029481	0.0244511	["ENSG00000104722","ENSG00000277586"]	["NEFL","NEFM"]
GO:0035986	8	senescence-associated heterochromatin focus assembly	2	3	0.0951265	0.0029481	0.0244511	["ENSG00000137309","ENSG00000149948"]	["HMGA1","HMGA2"]
GO:0043585	6	nose morphogenesis	2	3	0.0951265	0.0029481	0.0244511	["ENSG00000106571","ENSG00000137868"]	["GLI3","STRA6 (ENSG00000137868)"]
GO:0060364	6	frontal suture morphogenesis	2	3	0.0951265	0.0029481	0.0244511	["ENSG00000106571","ENSG00000120149"]	["GLI3","MSX2"]
GO:0061740	6	protein targeting to lysosome involved in chaperone-mediated autophagy	2	3	0.0951265	0.0029481	0.0244511	["ENSG00000005893","ENSG00000120885"]	["CLU","LAMP2"]
GO:0099185	5	postsynaptic intermediate filament cytoskeleton organization	2	3	0.0951265	0.0029481	0.0244511	["ENSG00000148798","ENSG00000277586"]	["INA","NEFL"]
GO:1903375	7	facioacoustic ganglion development	2	3	0.0951265	0.0029481	0.0244511	["ENSG00000075213","ENSG00000118257"]	["NRP2","SEMA3A"]
GO:1904395	8	positive regulation of skeletal muscle acetylcholine-gated channel clustering	2	3	0.0951265	0.0029481	0.0244511	["ENSG00000117899","ENSG00000134569"]	["LRP4","MESD"]
GO:1905162	7	regulation of phagosome maturation	2	3	0.0951265	0.0029481	0.0244511	["ENSG00000132718","ENSG00000188603"]	["CLN3","SYT11"]
GO:2000097	8	regulation of smooth muscle cell-matrix adhesion	2	3	0.0951265	0.0029481	0.0244511	["ENSG00000106366","ENSG00000122861"]	["PLAU","SERPINE1"]
GO:0045778	6	positive regulation of ossification	9	94	2.98063	0.00296482	0.0244899	["ENSG00000071553","ENSG00000094975","ENSG00000101384","ENSG00000106571","ENSG00000114739","ENSG00000120149","ENSG00000121989","ENSG00000137203","ENSG00000162878"]	["ACVR2A","ACVR2B","ATP6AP1","GLI3","JAG1","MSX2","PKDCC","SUCO","TFAP2A"]
GO:0048708	6	astrocyte differentiation	9	94	2.98063	0.00296482	0.0244899	["ENSG00000026025","ENSG00000027697","ENSG00000030582","ENSG00000123384","ENSG00000123607","ENSG00000125398","ENSG00000130164","ENSG00000169071","ENSG00000185483"]	["GRN","IFNGR1","LDLR","LRP1","ROR1","ROR2","SOX9","TTC21B","VIM"]
GO:0071322	6	cellular response to carbohydrate stimulus	12	150	4.75633	0.00301213	0.0248103	["ENSG00000104635","ENSG00000107815","ENSG00000108312","ENSG00000112759","ENSG00000118965","ENSG00000123384","ENSG00000127616","ENSG00000136527","ENSG00000140443","ENSG00000149577","ENSG00000184349","ENSG00000225697"]	["EFNA5","IGF1R","LRP1","SIDT2","SLC26A6","SLC29A1","SLC39A14","SMARCA4","TRA2B","TWNK","UBTF","WDR35"]
GO:0043434	5	response to peptide hormone	26	456	14.4592	0.00301582	0.0248103	["ENSG00000033627","ENSG00000069275","ENSG00000071553","ENSG00000100650","ENSG00000102265","ENSG00000104267","ENSG00000104635","ENSG00000116350","ENSG00000117394","ENSG00000124193","ENSG00000128564","ENSG00000132670","ENSG00000135046","ENSG00000135446","ENSG00000137563","ENSG00000137642","ENSG00000140443","ENSG00000149212","ENSG00000170145","ENSG00000171105","ENSG00000172270","ENSG00000174233","E…	["ADCY6","ANXA1","ATP6AP1","ATP6V0A1","BSG","CA2","CDK4","ENPP1","EPM2AIP1","GGH","IGF1R","INSR","NEFL","NUCKS1","PRKAR1B","PTPRA","SESN3","SIK2","SLC2A1","SLC39A14","SORL1","SRSF4","SRSF5","SRSF6","TIMP1","VGF"]
GO:0198738	4	cell-cell signaling by wnt	30	552	17.5033	0.00307278	0.0252279	["ENSG00000006712","ENSG00000075290","ENSG00000076716","ENSG00000103035","ENSG00000106571","ENSG00000109472","ENSG00000113971","ENSG00000114019","ENSG00000116729","ENSG00000117899","ENSG00000118762","ENSG00000123384","ENSG00000123607","ENSG00000125398","ENSG00000127616","ENSG00000134569","ENSG00000137815","ENSG00000147257","ENSG00000162490","ENSG00000162998","ENSG00000166167","ENSG00000166477","E…	["AMOTL2","BTRC","CDH2","CPE","CTDNEP1 (ENSG00000175826)","CTR9","DRAXIN","FRZB","GLI3","GPC3","GPC4","LEO1","LRP1","LRP4","MCC","MESD","NPHP3","PAF1","PKD2","PSMD7","ROR1","ROR2","RTF1","SMARCA4","SOX9","TSKU","TTC21B","WLS","WNT8B","WWOX"]
GO:0042733	5	embryonic digit morphogenesis	7	61	1.93424	0.00308187	0.0252515	["ENSG00000106571","ENSG00000117298","ENSG00000120149","ENSG00000134569","ENSG00000169071","ENSG00000196591","ENSG00000204104"]	["ECE1","GLI3","HDAC2","LRP4","MSX2","ROR2","TRAF3IP1"]
GO:0006829	9	zinc ion transport	5	32	1.01468	0.0031234	0.025387	["ENSG00000029364","ENSG00000104635","ENSG00000112473","ENSG00000162695","ENSG00000170385"]	["SLC30A1","SLC30A7","SLC39A14","SLC39A7 (ENSG00000112473)","SLC39A9"]
GO:0050650	8	chondroitin sulfate proteoglycan biosynthetic process	5	32	1.01468	0.0031234	0.025387	["ENSG00000038427","ENSG00000131873","ENSG00000136213","ENSG00000147119","ENSG00000176022"]	["B3GALT6","CHST12","CHST7","CHSY1","VCAN"]
GO:0060632	6	regulation of microtubule-based movement	5	32	1.01468	0.0031234	0.025387	["ENSG00000078018","ENSG00000094631","ENSG00000123607","ENSG00000169126","ENSG00000185896"]	["HDAC6","LAMP1","MAP2","ODAD2","TTC21B"]
GO:0071402	4	cellular response to lipoprotein particle stimulus	5	32	1.01468	0.0031234	0.025387	["ENSG00000130164","ENSG00000141458","ENSG00000150093","ENSG00000151694","ENSG00000165029"]	["ABCA1","ADAM17","ITGB1","LDLR","NPC1"]
GO:0050770	8	regulation of axonogenesis	14	191	6.05639	0.00317597	0.0256853	["ENSG00000006652","ENSG00000064300","ENSG00000075213","ENSG00000078018","ENSG00000111962","ENSG00000118785","ENSG00000123384","ENSG00000134569","ENSG00000143320","ENSG00000154096","ENSG00000162490","ENSG00000170558","ENSG00000184349","ENSG00000277586"]	["CDH2","CRABP2","DRAXIN","EFNA5","IFRD1","LRP1","LRP4","MAP2","NEFL","NGFR","SEMA3A","SPP1","THY1","UST"]
GO:0016032	4	viral process	50	1058	33.548	0.00318451	0.0256853	["ENSG00000026025","ENSG00000069275","ENSG00000073060","ENSG00000077942","ENSG00000080839","ENSG00000092445","ENSG00000094916","ENSG00000102241","ENSG00000105281","ENSG00000110400","ENSG00000117335","ENSG00000118257","ENSG00000119335","ENSG00000124795","ENSG00000125651","ENSG00000127616","ENSG00000128052","ENSG00000130164","ENSG00000130303","ENSG00000137309","ENSG00000138448","ENSG00000138760","E…	["AEN","BCL2","BST2","BTRC","CADM1","CBX5","CD46","CHD1","DEK","EPHA2","FBLN1","FOXK1","GTF2F1","HMGA1","HMGA2","HMGB1","HTATSF1","IFI16","INSR","IRAK1","ITGA5","ITGAV","ITGB1","JUN","KDR","LAMP1","LDLR","LMBRD1","MXRA8","NCAM1","NECTIN1","NPC1","NRP2","NUCKS1","PC","PSIP1","RBL1","SCARB1","SCARB2","SET","SKP2","SLC1A5","SMARCA4","STOM","SUPT5H","TAF1","TAPT1","TOP1","TYRO3","VIM"]
GO:0001938	8	positive regulation of endothelial cell proliferation	9	95	3.01234	0.00318539	0.0256853	["ENSG00000077782","ENSG00000118257","ENSG00000128052","ENSG00000138685","ENSG00000151694","ENSG00000161671","ENSG00000164104","ENSG00000177606","ENSG00000189403"]	["ADAM17","EMC10","FGF2","FGFR1","HMGB1","HMGB2","JUN","KDR","NRP2"]
GO:0051453	9	regulation of intracellular pH	9	95	3.01234	0.00318539	0.0256853	["ENSG00000030582","ENSG00000033627","ENSG00000102805","ENSG00000104267","ENSG00000164889","ENSG00000171791","ENSG00000188603","ENSG00000198689","ENSG00000225697"]	["ATP6V0A1","BCL2","CA2","CLN3","CLN5","GRN","SLC26A6","SLC4A2","SLC9A6"]
GO:0006265	6	DNA topological change	3	10	0.317088	0.00322241	0.0257803	["ENSG00000164104","ENSG00000189403","ENSG00000198900"]	["HMGB1","HMGB2","TOP1"]
GO:0035376	8	sterol import	3	10	0.317088	0.00322241	0.0257803	["ENSG00000073060","ENSG00000123384","ENSG00000130164"]	["LDLR","LRP1","SCARB1"]
GO:0070508	9	cholesterol import	3	10	0.317088	0.00322241	0.0257803	["ENSG00000073060","ENSG00000123384","ENSG00000130164"]	["LDLR","LRP1","SCARB1"]
GO:0030903	6	notochord development	4	20	0.634177	0.00323522	0.0257803	["ENSG00000117318","ENSG00000125398","ENSG00000142627","ENSG00000148204"]	["CRB2","EPHA2","ID3 (ENSG00000117318)","SOX9"]
GO:0034755	7	iron ion transmembrane transport	4	20	0.634177	0.00323522	0.0257803	["ENSG00000090674","ENSG00000104635","ENSG00000110911","ENSG00000167614"]	["MCOLN1","SLC11A2","SLC39A14","TTYH1 (ENSG00000167614)"]
GO:0071404	5	cellular response to low-density lipoprotein particle stimulus	4	20	0.634177	0.00323522	0.0257803	["ENSG00000130164","ENSG00000141458","ENSG00000150093","ENSG00000165029"]	["ABCA1","ITGB1","LDLR","NPC1"]
GO:0010212	5	response to ionizing radiation	12	152	4.81974	0.00335668	0.0266958	["ENSG00000069275","ENSG00000110108","ENSG00000113456","ENSG00000135046","ENSG00000143878","ENSG00000144554","ENSG00000149948","ENSG00000163565","ENSG00000166130","ENSG00000171791","ENSG00000176444","ENSG00000181026"]	["AEN","ANXA1","BCL2","CLK2 (ENSG00000176444)","FANCD2","HMGA2","IFI16","IKBIP","NUCKS1","RAD1","RHOB","TMEM109"]
GO:0009725	4	response to hormone	50	1062	33.6748	0.00342962	0.0272226	["ENSG00000033627","ENSG00000041982","ENSG00000067113","ENSG00000069275","ENSG00000071553","ENSG00000075290","ENSG00000081479","ENSG00000094631","ENSG00000100650","ENSG00000102265","ENSG00000104267","ENSG00000104635","ENSG00000108819","ENSG00000114861","ENSG00000116350","ENSG00000117394","ENSG00000118785","ENSG00000119927","ENSG00000120149","ENSG00000124193","ENSG00000127616","ENSG00000128564","E…	["ADCY6","ALPL","ANXA1","ANXA3","ATP6AP1","ATP6V0A1","BCL2","BSG","CA2","CALR","CDK4","EFNA5","ENPP1","EPM2AIP1","FOXP1","GBA (ENSG00000177628)","GGH","GPAM","HDAC6","HMGB2","IGF1R","INSR","JUN","LRP2","MSX2","NCOA6","NEFL","NPC1","NR6A1","NUCKS1","PLPP1","PPP1R9B","PRCP","PRKAR1B","PTPRA","SESN3","SIK2","SKP2","SLC2A1","SLC39A14","SMARCA4","SORL1","SPP1","SRSF4","SRSF5","SRSF6","TIMP1","TNC","VG…
GO:0007611	3	learning or memory	18	278	8.81506	0.00346787	0.0274725	["ENSG00000078668","ENSG00000106278","ENSG00000108819","ENSG00000110911","ENSG00000130164","ENSG00000131771","ENSG00000132718","ENSG00000137868","ENSG00000150093","ENSG00000151012","ENSG00000156642","ENSG00000161638","ENSG00000162736","ENSG00000171105","ENSG00000177606","ENSG00000185900","ENSG00000188191","ENSG00000188603"]	["CLN3","INSR","ITGA5","ITGB1","JUN","LDLR","NCSTN","NPTN","POMK","PPP1R1B","PPP1R9B","PRKAR1B","PTPRZ1","SLC11A2","SLC7A11","STRA6 (ENSG00000137868)","SYT11","VDAC3"]
GO:0001707	5	mesoderm formation	8	79	2.505	0.00352541	0.0277742	["ENSG00000077782","ENSG00000116729","ENSG00000128791","ENSG00000142627","ENSG00000148204","ENSG00000149948","ENSG00000150093","ENSG00000186866"]	["CRB2","EPHA2","FGFR1","HMGA2","ITGB1","POFUT2","TWSG1","WLS"]
GO:0072078	7	nephron tubule morphogenesis	8	79	2.505	0.00352541	0.0277742	["ENSG00000106571","ENSG00000118762","ENSG00000125398","ENSG00000138685","ENSG00000141449","ENSG00000147257","ENSG00000170549","ENSG00000171791"]	["BCL2","FGF2","GLI3","GPC3","GREB1L","IRX1","PKD2","SOX9"]
GO:0050434	6	positive regulation of viral transcription	6	47	1.49032	0.00352645	0.0277742	["ENSG00000069275","ENSG00000125651","ENSG00000127616","ENSG00000153922","ENSG00000177606","ENSG00000196235"]	["CHD1","GTF2F1","JUN","NUCKS1","SMARCA4","SUPT5H"]
GO:0048522	5	positive regulation of cellular process	229	6231	197.578	0.00354835	0.0278927	["ENSG00000000003","ENSG00000006634","ENSG00000006712","ENSG00000026025","ENSG00000026508","ENSG00000027697","ENSG00000029363","ENSG00000030582","ENSG00000041982","ENSG00000049860","ENSG00000054118","ENSG00000057252","ENSG00000063176","ENSG00000064300","ENSG00000064651","ENSG00000069275","ENSG00000069849","ENSG00000070495","ENSG00000070614","ENSG00000071553","ENSG00000073060","ENSG00000075213","E…	["AATF (ENSG00000275700)","ABCA1","ABCD1","ACVR2A","ACVR2B","ADAM17","ADCY6","ANK2","ANP32B","ANXA1","ANXA3","ARG2","ARL6IP1","ARMCX3","ARSB","ATP1B1","ATP1B3","ATP6AP1","ATRX","BCL2","BCLAF1","BRMS1","BST2","BTRC","CA2","CACNA2D1","CACNB3","CADM1","CALR","CAMK1","CAPN7","CD276","CD320","CD44","CD46","CD47","CD63","CD99L2","CDH2","CDK4","CHSY1","CLN3","CLU","CNPY4","CNTFR","CRABP2","CRB2","CTDNEP…
GO:0060284	6	regulation of cell development	47	986	31.2649	0.00356741	0.0279884	["ENSG00000006652","ENSG00000026025","ENSG00000030582","ENSG00000061337","ENSG00000064300","ENSG00000071553","ENSG00000075213","ENSG00000077782","ENSG00000077942","ENSG00000078018","ENSG00000081479","ENSG00000101384","ENSG00000106278","ENSG00000106460","ENSG00000106571","ENSG00000111962","ENSG00000112697","ENSG00000113273","ENSG00000118785","ENSG00000123384","ENSG00000124126","ENSG00000125398","E…	["ADCY6","ARSB","ATP6AP1","BCL2","CALR","CAMK1","CDH2","CRABP2","DRAXIN","EFNA5","ENC1","FBLN1","FGFR1","FRZB","GLI3","GRN","HDAC2","HMGB2","IFRD1","JAG1","LDLR","LRP1","LRP2","LRP4","LZTS1","MAP2","NEFL","NGFR","NPTN","PDE3A","PRAG1","PREX1","PRTG","PTPRZ1","ROR1","ROR2","SCARB2","SDC2","SEMA3A","SORL1","SOX9","SPP1","THY1","TMEM106B","TMEM30A","UST","VIM"]
GO:0030201	7	heparan sulfate proteoglycan metabolic process	5	33	1.04639	0.00358669	0.02806	["ENSG00000070614","ENSG00000171004","ENSG00000176022","ENSG00000181523","ENSG00000182197"]	["B3GALT6","EXT1","HS6ST2","NDST1","SGSH"]
GO:0008283	3	cell population proliferation	88	2095	66.43	0.00359035	0.02806	["ENSG00000030582","ENSG00000041982","ENSG00000063176","ENSG00000064300","ENSG00000067113","ENSG00000073060","ENSG00000077782","ENSG00000077942","ENSG00000080503","ENSG00000081181","ENSG00000081479","ENSG00000089116","ENSG00000091136","ENSG00000101384","ENSG00000101882","ENSG00000102265","ENSG00000103855","ENSG00000106278","ENSG00000106443","ENSG00000106571","ENSG00000107798","ENSG00000108819","E…	["ACVR2A","ADAM17","ANXA1","ARG2","BCL2","BST2","BTRC","CADM1","CALR","CD276","CD320","CD46","CD47","CDH2","CDK4","CFDP1","CLU","CNTFR","DIPK2A","EMC10","EPHA2","ERBB2","FABP7","FBLN1","FGF2","FGFR1","FOXP1","FRZB","GLI3","GPAM","GPC3","GRN","HDAC2","HMGA1","HMGA2","HMGB1","HMGB2","IGF1R","INSR","IRAK1","ITGA1","ITGAV","ITGB1","JAG1","JUN","KAT7","KDR","LAMB1","LAMC1","LHX5","LIPA","LRP1","LRP2",…
GO:1901215	7	negative regulation of neuron death	16	236	7.48329	0.00364963	0.0284685	["ENSG00000030582","ENSG00000092445","ENSG00000106278","ENSG00000119335","ENSG00000122756","ENSG00000123384","ENSG00000132688","ENSG00000137642","ENSG00000149428","ENSG00000151012","ENSG00000162490","ENSG00000171791","ENSG00000177606","ENSG00000177628","ENSG00000188603","ENSG00000277586"]	["BCL2","CLN3","CNTFR","DRAXIN","GBA (ENSG00000177628)","GRN","HYOU1 (ENSG00000149428)","JUN","LRP1","NEFL","NES","PTPRZ1","SET","SLC7A11","SORL1","TYRO3"]
GO:0009746	7	response to hexose	15	215	6.8174	0.00368044	0.0285445	["ENSG00000104635","ENSG00000107815","ENSG00000108312","ENSG00000112759","ENSG00000114739","ENSG00000118965","ENSG00000119927","ENSG00000123384","ENSG00000127616","ENSG00000136527","ENSG00000140443","ENSG00000142173","ENSG00000149577","ENSG00000184349","ENSG00000225697"]	["ACVR2B","COL6A2","EFNA5","GPAM","IGF1R","LRP1","SIDT2","SLC26A6","SLC29A1","SLC39A14","SMARCA4","TRA2B","TWNK","UBTF","WDR35"]
GO:0016051	5	carbohydrate biosynthetic process	15	215	6.8174	0.00368044	0.0285445	["ENSG00000033170","ENSG00000070614","ENSG00000103044","ENSG00000104635","ENSG00000117394","ENSG00000136213","ENSG00000169255","ENSG00000170340","ENSG00000171105","ENSG00000173599","ENSG00000176444","ENSG00000178567","ENSG00000182197","ENSG00000196636","ENSG00000197594"]	["B3GALNT1","B3GNT2","CHST12","CLK2 (ENSG00000176444)","ENPP1","EPM2AIP1","EXT1","FUT8","HAS3","INSR","NDST1","PC","SDHAF3","SLC2A1","SLC39A14"]
GO:0051168	7	nuclear export	15	215	6.8174	0.00368044	0.0285445	["ENSG00000083896","ENSG00000100650","ENSG00000115875","ENSG00000116350","ENSG00000119720","ENSG00000124193","ENSG00000125351","ENSG00000134072","ENSG00000136450","ENSG00000136938","ENSG00000151461","ENSG00000161547","ENSG00000163166","ENSG00000179218","ENSG00000205937"]	["ANP32B","CALR","CAMK1","IWS1","NRDE2","RNPS1","SRSF1","SRSF2","SRSF4","SRSF5","SRSF6","SRSF7","UPF2","UPF3B","YTHDC1 (ENSG00000083896)"]
GO:0071806	4	protein transmembrane transport	7	63	1.99766	0.00370218	0.0286584	["ENSG00000008952","ENSG00000025796","ENSG00000065308","ENSG00000120885","ENSG00000164284","ENSG00000165029","ENSG00000213221"]	["ABCA1","CLU","DNLZ","GRPEL2","SEC62","SEC63","TRAM2"]
GO:0010876	4	lipid localization	25	440	13.9519	0.00375617	0.0290211	["ENSG00000049860","ENSG00000054793","ENSG00000057252","ENSG00000073060","ENSG00000101986","ENSG00000106484","ENSG00000110721","ENSG00000112697","ENSG00000117394","ENSG00000118785","ENSG00000120885","ENSG00000121207","ENSG00000123384","ENSG00000130164","ENSG00000135046","ENSG00000137868","ENSG00000138448","ENSG00000138760","ENSG00000138823","ENSG00000141458","ENSG00000147872","ENSG00000165029","E…	["ABCA1","ABCD1","ANXA1","ATP9A","CHKA","CLN3","CLU","ENPP1","HEXB","ITGAV","LDLR","LRAT","LRP1","MEST","MTTP","NPC1","PLIN2","PSAP","SCARB1","SCARB2","SLC2A1","SOAT1","SPP1","STRA6 (ENSG00000137868)","TMEM30A"]
GO:0008284	6	positive regulation of cell population proliferation	48	1015	32.1845	0.00377546	0.0291148	["ENSG00000030582","ENSG00000041982","ENSG00000063176","ENSG00000064300","ENSG00000077782","ENSG00000081479","ENSG00000089116","ENSG00000091136","ENSG00000102265","ENSG00000103855","ENSG00000106571","ENSG00000114861","ENSG00000117335","ENSG00000118257","ENSG00000119927","ENSG00000122756","ENSG00000124193","ENSG00000124783","ENSG00000125398","ENSG00000128052","ENSG00000130303","ENSG00000132688","E…	["ADAM17","ANXA1","BCL2","BST2","CALR","CD276","CD320","CD46","CD47","CDK4","CNTFR","EMC10","ERBB2","FGF2","FGFR1","FOXP1","GLI3","GPAM","GRN","HDAC2","HMGA2","HMGB1","HMGB2","IGF1R","INSR","IRAK1","ITGAV","ITGB1","JUN","KAT7","KDR","LAMB1","LAMC1","LHX5","LRP2","NES","NGFR","NOLC1","NRP2","PIM1","SKP2","SOX9","SPHK2","SRSF6","SSR1","TIMP1","TNC","TNS3"]
GO:0043583	6	ear development	16	237	7.515	0.00380266	0.029269	["ENSG00000077782","ENSG00000101384","ENSG00000106571","ENSG00000115507","ENSG00000117298","ENSG00000124145","ENSG00000125398","ENSG00000136938","ENSG00000137203","ENSG00000137868","ENSG00000157796","ENSG00000162998","ENSG00000169071","ENSG00000171791","ENSG00000185483","ENSG00000197746"]	["ANP32B","BCL2","ECE1","FGFR1","FRZB","GLI3","JAG1","OTX1","PSAP","ROR1","ROR2","SDC4","SOX9","STRA6 (ENSG00000137868)","TFAP2A","WDR19"]
GO:0002576	5	platelet degranulation	11	135	4.28069	0.00384131	0.0295106	["ENSG00000005893","ENSG00000084234","ENSG00000102265","ENSG00000106366","ENSG00000108679","ENSG00000120885","ENSG00000135404","ENSG00000149131","ENSG00000164111","ENSG00000166479","ENSG00000197746"]	["ANXA5","APLP2","CD63","CLU","LAMP2","LGALS3BP","PSAP","SERPINE1","SERPING1","TIMP1","TMX3"]
GO:0046519	6	sphingoid metabolic process	4	21	0.665886	0.00389746	0.0298372	["ENSG00000063176","ENSG00000067113","ENSG00000104763","ENSG00000177628"]	["ASAH1","GBA (ENSG00000177628)","PLPP1","SPHK2"]
GO:0009605	3	response to external stimulus	131	3326	105.464	0.00389851	0.0298372	["ENSG00000000003","ENSG00000001561","ENSG00000005812","ENSG00000005893","ENSG00000006712","ENSG00000011021","ENSG00000011201","ENSG00000015479","ENSG00000026025","ENSG00000026508","ENSG00000027697","ENSG00000030582","ENSG00000036054","ENSG00000041982","ENSG00000064300","ENSG00000064651","ENSG00000073060","ENSG00000074356","ENSG00000075213","ENSG00000077254","ENSG00000077782","ENSG00000081181","E…	["ABCA1","ABCD1","ADAM17","AEN","ALCAM","ALPL","ANOS1","ANXA1","ANXA3","ARG2","ARSB","B3GNT2","BCL2","BSG","BST2","BTRC","CACNB3","CACTIN","CADM1","CALR","CD44","CD46","CD47","CD63","CDK4","CHSY1","CLCN6","CLU","CNPY3","CTR9","DAPK1","DMD","DNAJC3","DPYSL5","DRAXIN","EFNA5","EIF2AK3","ENPP4","EPHA2","ERBB2","EXT1","FABP7","FANCD2","FBXL3","FGF2","FGFR1","FLRT3","FOXK1","FOXP1","FSTL1","GAP43","GB…
GO:0001658	6	branching involved in ureteric bud morphogenesis	7	64	2.02937	0.00404578	0.0308481	["ENSG00000106571","ENSG00000118762","ENSG00000125398","ENSG00000138685","ENSG00000141449","ENSG00000147257","ENSG00000171791"]	["BCL2","FGF2","GLI3","GPC3","GREB1L","PKD2","SOX9"]
GO:0045851	10	pH reduction	7	64	2.02937	0.00404578	0.0308481	["ENSG00000030582","ENSG00000033627","ENSG00000071553","ENSG00000102805","ENSG00000104267","ENSG00000171791","ENSG00000188603"]	["ATP6AP1","ATP6V0A1","BCL2","CA2","CLN3","CLN5","GRN"]
GO:0022612	5	gland morphogenesis	11	136	4.3124	0.00406326	0.0308493	["ENSG00000041982","ENSG00000075213","ENSG00000077782","ENSG00000101680","ENSG00000106571","ENSG00000120149","ENSG00000125398","ENSG00000128791","ENSG00000142627","ENSG00000166167","ENSG00000171791"]	["BCL2","BTRC","EPHA2","FGFR1","GLI3","LAMA1","MSX2","SEMA3A","SOX9","TNC","TWSG1"]
GO:0007229	5	integrin-mediated signaling pathway	10	117	3.70993	0.00408021	0.0308493	["ENSG00000033170","ENSG00000077942","ENSG00000102265","ENSG00000135404","ENSG00000138448","ENSG00000150093","ENSG00000154096","ENSG00000161638","ENSG00000196776","ENSG00000213949"]	["CD47","CD63","FBLN1","FUT8","ITGA1","ITGA5","ITGAV","ITGB1","THY1","TIMP1"]
GO:0072009	7	nephron epithelium development	10	117	3.70993	0.00408021	0.0308493	["ENSG00000101384","ENSG00000106571","ENSG00000118762","ENSG00000125398","ENSG00000128567","ENSG00000138685","ENSG00000141449","ENSG00000147257","ENSG00000170549","ENSG00000171791"]	["BCL2","FGF2","GLI3","GPC3","GREB1L","IRX1","JAG1","PKD2","PODXL","SOX9"]
GO:0060055	5	angiogenesis involved in wound healing	5	34	1.0781	0.00409727	0.0308493	["ENSG00000064651","ENSG00000076706","ENSG00000106366","ENSG00000128052","ENSG00000137509"]	["KDR","MCAM","PRCP","SERPINE1","SLC12A2"]
GO:0007033	6	vacuole organization	13	176	5.58076	0.00411054	0.0308493	["ENSG00000030582","ENSG00000049860","ENSG00000102805","ENSG00000106460","ENSG00000113273","ENSG00000134575","ENSG00000138760","ENSG00000140943","ENSG00000165029","ENSG00000166340","ENSG00000177628","ENSG00000188603","ENSG00000198925"]	["ABCA1","ACP2","ARSB","ATG9A","CLN3","CLN5","GBA (ENSG00000177628)","GRN","HEXB","MBTPS1","SCARB2","TMEM106B","TPP1"]
GO:0048754	5	branching morphogenesis of an epithelial tube	13	176	5.58076	0.00411054	0.0308493	["ENSG00000041982","ENSG00000101680","ENSG00000106571","ENSG00000118762","ENSG00000120149","ENSG00000125398","ENSG00000128052","ENSG00000138685","ENSG00000141449","ENSG00000142627","ENSG00000147257","ENSG00000166167","ENSG00000171791"]	["BCL2","BTRC","EPHA2","FGF2","GLI3","GPC3","GREB1L","KDR","LAMA1","MSX2","PKD2","SOX9","TNC"]
GO:0031016	5	pancreas development	8	81	2.56842	0.00411425	0.0308493	["ENSG00000113971","ENSG00000114739","ENSG00000116729","ENSG00000125398","ENSG00000135046","ENSG00000149577","ENSG00000171105","ENSG00000172071"]	["ACVR2B","ANXA1","EIF2AK3","INSR","NPHP3","SIDT2","SOX9","WLS"]
GO:0048332	5	mesoderm morphogenesis	8	81	2.56842	0.00411425	0.0308493	["ENSG00000077782","ENSG00000116729","ENSG00000128791","ENSG00000142627","ENSG00000148204","ENSG00000149948","ENSG00000150093","ENSG00000186866"]	["CRB2","EPHA2","FGFR1","HMGA2","ITGB1","POFUT2","TWSG1","WLS"]
GO:0072088	6	nephron epithelium morphogenesis	8	81	2.56842	0.00411425	0.0308493	["ENSG00000106571","ENSG00000118762","ENSG00000125398","ENSG00000138685","ENSG00000141449","ENSG00000147257","ENSG00000170549","ENSG00000171791"]	["BCL2","FGF2","GLI3","GPC3","GREB1L","IRX1","PKD2","SOX9"]
GO:0051701	4	interaction with host	17	261	8.27601	0.00417605	0.031255	["ENSG00000073060","ENSG00000092445","ENSG00000105281","ENSG00000110400","ENSG00000117335","ENSG00000130164","ENSG00000138448","ENSG00000138760","ENSG00000141458","ENSG00000142627","ENSG00000149294","ENSG00000150093","ENSG00000161638","ENSG00000170542","ENSG00000171105","ENSG00000173599","ENSG00000185896"]	["CD46","EPHA2","INSR","ITGA5","ITGAV","ITGB1","LAMP1","LDLR","NCAM1","NECTIN1","NPC1","PC","SCARB1","SCARB2","SERPINB9","SLC1A5","TYRO3"]
GO:0006611	6	protein export from nucleus	14	197	6.24664	0.00418769	0.0312845	["ENSG00000083896","ENSG00000100650","ENSG00000115875","ENSG00000116350","ENSG00000124193","ENSG00000125351","ENSG00000134072","ENSG00000136450","ENSG00000136938","ENSG00000151461","ENSG00000161547","ENSG00000163166","ENSG00000179218","ENSG00000205937"]	["ANP32B","CALR","CAMK1","IWS1","RNPS1","SRSF1","SRSF2","SRSF4","SRSF5","SRSF6","SRSF7","UPF2","UPF3B","YTHDC1 (ENSG00000083896)"]
GO:0071426	6	ribonucleoprotein complex export from nucleus	11	137	4.34411	0.00429531	0.0320296	["ENSG00000083896","ENSG00000100650","ENSG00000115875","ENSG00000116350","ENSG00000124193","ENSG00000125351","ENSG00000136450","ENSG00000151461","ENSG00000161547","ENSG00000163166","ENSG00000205937"]	["IWS1","RNPS1","SRSF1","SRSF2","SRSF4","SRSF5","SRSF6","SRSF7","UPF2","UPF3B","YTHDC1 (ENSG00000083896)"]
GO:0015809	7	arginine transport	3	11	0.348797	0.00432713	0.0320902	["ENSG00000139514","ENSG00000188603","ENSG00000197119"]	["CLN3","SLC25A29","SLC7A1"]
GO:0035721	7	intraciliary retrograde transport	3	11	0.348797	0.00432713	0.0320902	["ENSG00000118965","ENSG00000123607","ENSG00000157796"]	["TTC21B","WDR19","WDR35"]
GO:1902947	8	regulation of tau-protein kinase activity	3	11	0.348797	0.00432713	0.0320902	["ENSG00000120885","ENSG00000137642","ENSG00000166886"]	["CLU","NAB2","SORL1"]
GO:0003002	4	regionalization	22	375	11.8908	0.00437256	0.0323589	["ENSG00000075213","ENSG00000075290","ENSG00000077782","ENSG00000081479","ENSG00000106571","ENSG00000114739","ENSG00000115507","ENSG00000116729","ENSG00000118257","ENSG00000120149","ENSG00000121989","ENSG00000123607","ENSG00000131873","ENSG00000134569","ENSG00000136527","ENSG00000147257","ENSG00000148204","ENSG00000157796","ENSG00000163389","ENSG00000169071","ENSG00000170549","ENSG00000204104"]	["ACVR2A","ACVR2B","CHSY1","CRB2","FGFR1","GLI3","GPC3","IRX1","LRP2","LRP4","MSX2","NRP2","OTX1","POGLUT1","ROR2","SEMA3A","TRA2B","TRAF3IP1","TTC21B","WDR19","WLS","WNT8B"]
GO:0035967	5	cellular response to topologically incorrect protein	14	198	6.27835	0.00437928	0.0323589	["ENSG00000094631","ENSG00000102580","ENSG00000106080","ENSG00000124783","ENSG00000136827","ENSG00000137522","ENSG00000140943","ENSG00000149428","ENSG00000154832","ENSG00000155304","ENSG00000166340","ENSG00000172071","ENSG00000174010","ENSG00000179218"]	["CALR","CXXC1","DNAJC3","EIF2AK3","FKBP14","HDAC6","HSPA13","HYOU1 (ENSG00000149428)","KLHL15","MBTPS1","RNF121","SSR1","TOR1A","TPP1"]
GO:0072080	6	nephron tubule development	9	100	3.17088	0.00448908	0.03311	["ENSG00000101384","ENSG00000106571","ENSG00000118762","ENSG00000125398","ENSG00000138685","ENSG00000141449","ENSG00000147257","ENSG00000170549","ENSG00000171791"]	["BCL2","FGF2","GLI3","GPC3","GREB1L","IRX1","JAG1","PKD2","SOX9"]
GO:0051247	7	positive regulation of protein metabolic process	79	1862	59.0419	0.00450465	0.0331176	["ENSG00000006634","ENSG00000006712","ENSG00000026025","ENSG00000026508","ENSG00000027697","ENSG00000030582","ENSG00000057252","ENSG00000063176","ENSG00000064300","ENSG00000070614","ENSG00000071553","ENSG00000075213","ENSG00000077782","ENSG00000077942","ENSG00000081479","ENSG00000094631","ENSG00000102317","ENSG00000102580","ENSG00000103855","ENSG00000114739","ENSG00000118762","ENSG00000118965","E…	["ACVR2A","ACVR2B","ADAM17","ADCY6","ANP32B","ATP6AP1","BCL2","BRMS1","BTRC","CAMK1","CD276","CD44","CDH2","CDK4","CLU","CTR9","DAPK1","DBF4","DIPK2A","DNAJC3","EFNA5","EIF2AK3","EMC10","ERBB2","FASTKD3","FBLN1","FGF2","FGFR1","GBA (ENSG00000177628)","GPC3","GRN","HDAC2","HDAC6","HMGA2","HMGB1","IFI16","IFNGR1","IGF1R","INSR","IRAK1","ITGA1","ITGA5","JUN","KAT7","KDR","LDLR","LRP1","LRP2","LRP4",…
GO:0045926	5	negative regulation of growth	17	263	8.33943	0.00450641	0.0331176	["ENSG00000006652","ENSG00000063176","ENSG00000075213","ENSG00000078018","ENSG00000080503","ENSG00000108819","ENSG00000118785","ENSG00000127616","ENSG00000130147","ENSG00000130303","ENSG00000147257","ENSG00000149177","ENSG00000162490","ENSG00000162998","ENSG00000171791","ENSG00000172113","ENSG00000197594"]	["BCL2","BST2","DRAXIN","ENPP1","FRZB","GPC3","IFRD1","MAP2","NME6","PPP1R9B","PTPRJ","SEMA3A","SH3BP4","SMARCA2","SMARCA4","SPHK2","SPP1"]
GO:0006354	7	DNA-templated transcription, elongation	11	138	4.37582	0.00453778	0.0332844	["ENSG00000006712","ENSG00000072364","ENSG00000102241","ENSG00000108312","ENSG00000125651","ENSG00000136504","ENSG00000137815","ENSG00000163166","ENSG00000166477","ENSG00000196235","ENSG00000198730"]	["AFF4","CTR9","GTF2F1","HTATSF1","IWS1","KAT7","LEO1","PAF1","RTF1","SUPT5H","UBTF"]
GO:0034284	6	response to monosaccharide	15	220	6.97595	0.00455367	0.0332844	["ENSG00000104635","ENSG00000107815","ENSG00000108312","ENSG00000112759","ENSG00000114739","ENSG00000118965","ENSG00000119927","ENSG00000123384","ENSG00000127616","ENSG00000136527","ENSG00000140443","ENSG00000142173","ENSG00000149577","ENSG00000184349","ENSG00000225697"]	["ACVR2B","COL6A2","EFNA5","GPAM","IGF1R","LRP1","SIDT2","SLC26A6","SLC29A1","SLC39A14","SMARCA4","TRA2B","TWNK","UBTF","WDR35"]
GO:0043523	7	regulation of neuron apoptotic process	15	220	6.97595	0.00455367	0.0332844	["ENSG00000030582","ENSG00000092445","ENSG00000106278","ENSG00000119335","ENSG00000122756","ENSG00000123384","ENSG00000132688","ENSG00000137203","ENSG00000149428","ENSG00000162490","ENSG00000171791","ENSG00000177606","ENSG00000188603","ENSG00000213949","ENSG00000277586"]	["BCL2","CLN3","CNTFR","DRAXIN","GRN","HYOU1 (ENSG00000149428)","ITGA1","JUN","LRP1","NEFL","NES","PTPRZ1","SET","TFAP2A","TYRO3"]
GO:0051028	6	mRNA transport	12	158	5.01	0.00458526	0.0334551	["ENSG00000074356","ENSG00000083896","ENSG00000100650","ENSG00000115875","ENSG00000116350","ENSG00000124193","ENSG00000125351","ENSG00000136450","ENSG00000151461","ENSG00000161547","ENSG00000163166","ENSG00000205937"]	["IWS1","NCBP3","RNPS1","SRSF1","SRSF2","SRSF4","SRSF5","SRSF6","SRSF7","UPF2","UPF3B","YTHDC1 (ENSG00000083896)"]
GO:0051050	5	positive regulation of transport	51	1105	35.0383	0.00463213	0.0335349	["ENSG00000027697","ENSG00000063176","ENSG00000064651","ENSG00000069849","ENSG00000071553","ENSG00000077782","ENSG00000078018","ENSG00000104267","ENSG00000106366","ENSG00000106571","ENSG00000110218","ENSG00000112697","ENSG00000116729","ENSG00000118762","ENSG00000118785","ENSG00000119720","ENSG00000120885","ENSG00000121207","ENSG00000123384","ENSG00000124145","ENSG00000134072","ENSG00000135046","E…	["ABCA1","ANK2","ANP32B","ANXA1","ARL6IP1","ATP1B1","ATP1B3","ATP6AP1","BCL2","CA2","CACNA2D1","CACNB3","CADM1","CALR","CAMK1","CD47","CD63","CDH2","CLN3","CLU","DMD","ERBB2","FGFR1","GLI3","GPC3","HMGB1","IFNGR1","INSR","ITGB1","LAMP1","LRAT","LRP1","MAP2","MFGE8","NRDE2","PANX1","PCNT","PKD2","PTPRJ","SDC4","SERPINE1","SLC12A2","SLC26A6","SORL1","SPHK2","SPP1","STOM","THY1","TMEM30A","TOR1A","W…
GO:0001711	6	endodermal cell fate commitment	4	22	0.697595	0.00464571	0.0335349	["ENSG00000006712","ENSG00000137815","ENSG00000166477","ENSG00000198730"]	["CTR9","LEO1","PAF1","RTF1"]
GO:0007035	11	vacuolar acidification	4	22	0.697595	0.00464571	0.0335349	["ENSG00000030582","ENSG00000033627","ENSG00000102805","ENSG00000188603"]	["ATP6V0A1","CLN3","CLN5","GRN"]
GO:0101023	6	vascular endothelial cell proliferation	4	22	0.697595	0.00464571	0.0335349	["ENSG00000077782","ENSG00000138685","ENSG00000151694","ENSG00000189403"]	["ADAM17","FGF2","FGFR1","HMGB1"]
GO:1900221	5	regulation of amyloid-beta clearance	4	22	0.697595	0.00464571	0.0335349	["ENSG00000027697","ENSG00000120885","ENSG00000123384","ENSG00000163956"]	["CLU","IFNGR1","LRP1","LRPAP1"]
GO:1905562	8	regulation of vascular endothelial cell proliferation	4	22	0.697595	0.00464571	0.0335349	["ENSG00000077782","ENSG00000138685","ENSG00000151694","ENSG00000189403"]	["ADAM17","FGF2","FGFR1","HMGB1"]
GO:0035633	4	maintenance of permeability of blood-brain barrier	5	35	1.10981	0.00465771	0.0335619	["ENSG00000064651","ENSG00000135862","ENSG00000150093","ENSG00000166086","ENSG00000198947"]	["DMD","ITGB1","JAM3","LAMC1","SLC12A2"]
GO:0048523	5	negative regulation of cellular process	199	5357	169.864	0.00472341	0.0339751	["ENSG00000000003","ENSG00000006652","ENSG00000006712","ENSG00000011201","ENSG00000026025","ENSG00000026508","ENSG00000029363","ENSG00000030582","ENSG00000041982","ENSG00000047932","ENSG00000054118","ENSG00000061337","ENSG00000063176","ENSG00000064300","ENSG00000067113","ENSG00000075213","ENSG00000077782","ENSG00000077942","ENSG00000078018","ENSG00000080503","ENSG00000080839","ENSG00000081181","E…	["AATF (ENSG00000275700)","ABCA1","ABCD1","ACVR2B","ADAM17","ADCY6","ANK2","ANOS1","ANP32B","ANXA1","ANXA5","APLP2","ARG2","ARHGAP28","ARL6IP1","ATRX","BCL2","BCLAF1","BRMS1","BRMS1L","BST2","BTRC","CACNB3","CACTIN","CALR","CBX5","CD44","CD46","CD47","CDH2","CDK4","CFDP1","CIR1","CLK2 (ENSG00000176444)","CLN3","CLU","CNTFR","CRB2","CREG1","CTR9","DAPK1","DIPK2A","DKC1","DLK1","DMD","DNAJC3","DRAX…
GO:0031497	6	chromatin assembly	13	179	5.67588	0.00473829	0.0340219	["ENSG00000006712","ENSG00000085224","ENSG00000099284","ENSG00000119335","ENSG00000124201","ENSG00000125398","ENSG00000136938","ENSG00000137309","ENSG00000148229","ENSG00000149948","ENSG00000164104","ENSG00000189060","ENSG00000230667"]	["ANP32B","ATRX","H1-0","HMGA1","HMGA2","HMGB2","MACROH2A2","PAF1","POLE3","SET","SETSIP","SOX9","ZNFX1"]
GO:0061333	6	renal tubule morphogenesis	8	83	2.63183	0.0047761	0.0341175	["ENSG00000106571","ENSG00000118762","ENSG00000125398","ENSG00000138685","ENSG00000141449","ENSG00000147257","ENSG00000170549","ENSG00000171791"]	["BCL2","FGF2","GLI3","GPC3","GREB1L","IRX1","PKD2","SOX9"]
GO:0072028	4	nephron morphogenesis	8	83	2.63183	0.0047761	0.0341175	["ENSG00000106571","ENSG00000118762","ENSG00000125398","ENSG00000138685","ENSG00000141449","ENSG00000147257","ENSG00000170549","ENSG00000171791"]	["BCL2","FGF2","GLI3","GPC3","GREB1L","IRX1","PKD2","SOX9"]
GO:0071166	4	ribonucleoprotein complex localization	11	139	4.40753	0.004791	0.0341175	["ENSG00000083896","ENSG00000100650","ENSG00000115875","ENSG00000116350","ENSG00000124193","ENSG00000125351","ENSG00000136450","ENSG00000151461","ENSG00000161547","ENSG00000163166","ENSG00000205937"]	["IWS1","RNPS1","SRSF1","SRSF2","SRSF4","SRSF5","SRSF6","SRSF7","UPF2","UPF3B","YTHDC1 (ENSG00000083896)"]
GO:0071333	6	cellular response to glucose stimulus	11	139	4.40753	0.004791	0.0341175	["ENSG00000104635","ENSG00000107815","ENSG00000108312","ENSG00000112759","ENSG00000118965","ENSG00000123384","ENSG00000127616","ENSG00000136527","ENSG00000140443","ENSG00000149577","ENSG00000184349"]	["EFNA5","IGF1R","LRP1","SIDT2","SLC29A1","SLC39A14","SMARCA4","TRA2B","TWNK","UBTF","WDR35"]
GO:0060993	5	kidney morphogenesis	9	101	3.20259	0.00479357	0.0341175	["ENSG00000106571","ENSG00000113971","ENSG00000118762","ENSG00000125398","ENSG00000138685","ENSG00000141449","ENSG00000147257","ENSG00000170549","ENSG00000171791"]	["BCL2","FGF2","GLI3","GPC3","GREB1L","IRX1","NPHP3","PKD2","SOX9"]
GO:0045669	7	positive regulation of osteoblast differentiation	7	66	2.09278	0.00480486	0.034138	["ENSG00000071553","ENSG00000094975","ENSG00000101384","ENSG00000106571","ENSG00000114739","ENSG00000120149","ENSG00000121989"]	["ACVR2A","ACVR2B","ATP6AP1","GLI3","JAG1","MSX2","SUCO"]
GO:0009968	6	negative regulation of signal transduction	61	1375	43.5997	0.00486662	0.0345165	["ENSG00000000003","ENSG00000026508","ENSG00000064300","ENSG00000077942","ENSG00000081479","ENSG00000092445","ENSG00000101384","ENSG00000103035","ENSG00000105298","ENSG00000106366","ENSG00000106443","ENSG00000106571","ENSG00000113971","ENSG00000114861","ENSG00000117335","ENSG00000118762","ENSG00000120885","ENSG00000123384","ENSG00000125398","ENSG00000127616","ENSG00000128791","ENSG00000129657","E…	["AATF (ENSG00000275700)","ADAM17","BCL2","BTRC","CACTIN","CALR","CD44","CD46","CD47","CDH2","CLU","DLK1","DRAXIN","ENPP1","EPHA2","ERBB2","FBLN1","FGF2","FOXP1","FRZB","GBA (ENSG00000177628)","GLI3","GPC3","HMGB2","HYOU1 (ENSG00000149428)","IGF1R","IL17RD","ITGA1","ITGAV","ITGB1","JAG1","LRP1","LRP2","LRP4","LRPAP1","MCC","NGFR","NPHP3","PDE3A","PHF14","PKD2","PSMD7","PTPRJ","ROR2","SEC14L1","SE…
GO:0030282	4	bone mineralization	10	120	3.80506	0.00488241	0.0345681	["ENSG00000114739","ENSG00000121989","ENSG00000125398","ENSG00000137203","ENSG00000147257","ENSG00000162878","ENSG00000169071","ENSG00000172071","ENSG00000184677","ENSG00000197594"]	["ACVR2A","ACVR2B","EIF2AK3","ENPP1","GPC3","PKDCC","ROR2","SOX9","TFAP2A","ZBTB40"]
GO:0006812	6	cation transport	56	1242	39.3824	0.00496892	0.0351195	["ENSG00000007402","ENSG00000029364","ENSG00000033627","ENSG00000050393","ENSG00000063176","ENSG00000064651","ENSG00000069849","ENSG00000071553","ENSG00000080709","ENSG00000081479","ENSG00000090674","ENSG00000092439","ENSG00000103042","ENSG00000104635","ENSG00000105281","ENSG00000110218","ENSG00000110400","ENSG00000110911","ENSG00000111371","ENSG00000112473","ENSG00000118762","ENSG00000124942","E…	["AHNAK","ANK2","ATP13A3","ATP1B1","ATP1B3","ATP6AP1","ATP6V0A1","BCL2","CACNA2D1","CACNA2D2","CACNB3","CACNB4","CD63","CLN3","DAPK1","DMD","FGF2","ITGAV","ITGB1","KCNN2","LRP2","MCOLN1","MCUR1","NECTIN1","NEFL","PANX1","PKD2","SEC14L1","SESTD1","SLC11A2","SLC12A2","SLC12A6","SLC12A9","SLC1A5","SLC25A29","SLC30A1","SLC30A7","SLC31A1","SLC38A1","SLC38A7","SLC39A14","SLC39A7 (ENSG00000112473)","SLC…
GO:0090287	5	regulation of cellular response to growth factor stimulus	18	288	9.13215	0.00500229	0.0352939	["ENSG00000064300","ENSG00000077782","ENSG00000081479","ENSG00000120149","ENSG00000128791","ENSG00000135404","ENSG00000137642","ENSG00000138119","ENSG00000138685","ENSG00000144730","ENSG00000147257","ENSG00000148204","ENSG00000151694","ENSG00000156642","ENSG00000161638","ENSG00000163430","ENSG00000187678","ENSG00000198689"]	["ADAM17","CD63","CRB2","FGF2","FGFR1","FSTL1","GPC3","IL17RD","ITGA5","LRP2","MSX2","MYOF","NGFR","NPTN","SLC9A6","SORL1","SPRY4","TWSG1"]
GO:0001935	5	endothelial cell proliferation	12	160	5.07341	0.00506658	0.0356856	["ENSG00000064300","ENSG00000073060","ENSG00000077782","ENSG00000118257","ENSG00000128052","ENSG00000138685","ENSG00000142627","ENSG00000151694","ENSG00000161671","ENSG00000164104","ENSG00000177606","ENSG00000189403"]	["ADAM17","EMC10","EPHA2","FGF2","FGFR1","HMGB1","HMGB2","JUN","KDR","NGFR","NRP2","SCARB1"]
GO:0061326	5	renal tubule development	9	102	3.2343	0.00511387	0.0359564	["ENSG00000101384","ENSG00000106571","ENSG00000118762","ENSG00000125398","ENSG00000138685","ENSG00000141449","ENSG00000147257","ENSG00000170549","ENSG00000171791"]	["BCL2","FGF2","GLI3","GPC3","GREB1L","IRX1","JAG1","PKD2","SOX9"]
GO:0006875	7	cellular metal ion homeostasis	32	622	19.7229	0.00516459	0.0362502	["ENSG00000049860","ENSG00000050393","ENSG00000064547","ENSG00000064651","ENSG00000069849","ENSG00000071553","ENSG00000090674","ENSG00000092439","ENSG00000104635","ENSG00000110911","ENSG00000112473","ENSG00000118762","ENSG00000123384","ENSG00000133657","ENSG00000136868","ENSG00000138448","ENSG00000138685","ENSG00000143153","ENSG00000145362","ENSG00000153956","ENSG00000154096","ENSG00000156642","E…	["ANK2","ATP13A3","ATP1B1","ATP1B3","ATP6AP1","BCL2","CACNA2D1","CACNB3","CALR","CLN3","DMD","FGF2","HEXB","HMGB1","ITGAV","LPAR2","LRP1","MCOLN1","MCUR1","NPTN","PKD2","SLC11A2","SLC12A2","SLC30A1","SLC30A7","SLC31A1","SLC39A14","SLC39A7 (ENSG00000112473)","SV2A","THY1","TPCN1","TRPM7"]
GO:0006821	8	chloride transport	10	121	3.83677	0.00517567	0.0362654	["ENSG00000011021","ENSG00000011677","ENSG00000064651","ENSG00000103249","ENSG00000104267","ENSG00000136295","ENSG00000140199","ENSG00000146828","ENSG00000167614","ENSG00000225697"]	["CA2","CLCN6","CLCN7","GABRA3","SLC12A2","SLC12A6","SLC12A9","SLC26A6","TTYH1 (ENSG00000167614)","TTYH3"]
GO:0045597	6	positive regulation of cell differentiation	49	1059	33.5797	0.00521395	0.0364707	["ENSG00000030582","ENSG00000064300","ENSG00000071553","ENSG00000075213","ENSG00000077782","ENSG00000081479","ENSG00000094975","ENSG00000099284","ENSG00000101384","ENSG00000101882","ENSG00000104267","ENSG00000106278","ENSG00000106366","ENSG00000106460","ENSG00000106571","ENSG00000112697","ENSG00000113273","ENSG00000114739","ENSG00000117335","ENSG00000120149","ENSG00000121989","ENSG00000123384","E…	["ACVR2A","ACVR2B","ANXA1","ARSB","ATP6AP1","BCL2","CA2","CALR","CAMK1","CD46","CDH2","CRABP2","CRB2","EFNA5","ENC1","FGF2","FGFR1","FRZB","GLI3","GRN","HDAC2","HMGB1","HMGB2","JAG1","JUN","KAT7","KDR","LRP1","LRP2","MACROH2A2","MSX2","NEFL","NGFR","NKAP","NPTN","PDE3A","PIM1","PKDCC","PREX1","PTPRZ1","ROR1","ROR2","SCARB2","SEMA3A","SERPINE1","SOX9","SUCO","TMEM106B","TMEM30A"]
GO:0072657	6	protein localization to membrane	35	698	22.1328	0.0052687	0.036677	["ENSG00000008952","ENSG00000025796","ENSG00000047932","ENSG00000065308","ENSG00000069849","ENSG00000076716","ENSG00000108231","ENSG00000108819","ENSG00000109472","ENSG00000117899","ENSG00000123384","ENSG00000124783","ENSG00000130545","ENSG00000134569","ENSG00000141458","ENSG00000141736","ENSG00000142627","ENSG00000143153","ENSG00000145362","ENSG00000147257","ENSG00000148175","ENSG00000150093","E…	["ANK2","ARL6IP1","ATP1B1","ATP1B3","BCL2","BSG","CACNB3","CDH2","CLN3","CNPY4","CPE","CRB3","EPHA2","ERBB2","GOPC","GPC3","GPC4","ITGB1","LGI1","LRP1","LRP4","MESD","NPC1","PKDCC","PPP1R9B","SEC62","SEC63","SLC7A11","SSR1","STOM","THY1","TMEFF1","TRAM2","WDR19","ZDHHC21"]
GO:0034243	9	regulation of transcription elongation from RNA polymerase II promoter	5	36	1.14152	0.00527052	0.036677	["ENSG00000006712","ENSG00000125651","ENSG00000137815","ENSG00000166477","ENSG00000198730"]	["CTR9","GTF2F1","LEO1","PAF1","RTF1"]
GO:0045879	7	negative regulation of smoothened signaling pathway	5	36	1.14152	0.00527052	0.036677	["ENSG00000106571","ENSG00000147257","ENSG00000166167","ENSG00000197594","ENSG00000204104"]	["BTRC","ENPP1","GLI3","GPC3","TRAF3IP1"]
GO:0007157	6	heterophilic cell-cell adhesion via plasma membrane cell adhesion molecules	6	51	1.61715	0.00531803	0.0368814	["ENSG00000110400","ENSG00000148204","ENSG00000161638","ENSG00000170017","ENSG00000170558","ENSG00000182985"]	["ALCAM","CADM1","CDH2","CRB2","ITGA5","NECTIN1"]
GO:0008038	4	neuron recognition	6	51	1.61715	0.00531803	0.0368814	["ENSG00000075213","ENSG00000129116","ENSG00000156642","ENSG00000172020","ENSG00000172270","ENSG00000182636"]	["BSG","GAP43","NDN (ENSG00000182636)","NPTN","PALLD","SEMA3A"]
GO:0002263	4	cell activation involved in immune response	40	826	26.1915	0.00534624	0.0370138	["ENSG00000001561","ENSG00000005893","ENSG00000026508","ENSG00000030582","ENSG00000033627","ENSG00000049860","ENSG00000059804","ENSG00000063176","ENSG00000102580","ENSG00000103035","ENSG00000104763","ENSG00000109323","ENSG00000112697","ENSG00000113273","ENSG00000114861","ENSG00000117335","ENSG00000122861","ENSG00000123384","ENSG00000129353","ENSG00000130303","ENSG00000135046","ENSG00000135404","E…	["ANXA1","ANXA3","ARSB","ASAH1","ATAD3B","ATP6V0A1","BST2","C6orf120","CD44","CD46","CD47","CD63","CREG1","DNAJC3","DPP7","ENPP4","FOXP1","GGH","GNS","GRN","HEXB","HMGB1","ITGAV","LAMP1","LAMP2","LRP1","MANBA","NCSTN","NEU1 (ENSG00000204386)","NHLRC3","PLAU","PRCP","PSAP","PSMD7","PTPRJ","SLC2A3","SLC44A2","SPHK2","STOM","TMEM30A"]
GO:0009966	5	regulation of signal transduction	131	3357	106.447	0.00537629	0.0371586	["ENSG00000000003","ENSG00000005206","ENSG00000026508","ENSG00000027697","ENSG00000029363","ENSG00000063176","ENSG00000064300","ENSG00000069275","ENSG00000070614","ENSG00000071553","ENSG00000075213","ENSG00000076716","ENSG00000077254","ENSG00000077782","ENSG00000077942","ENSG00000081479","ENSG00000088756","ENSG00000092445","ENSG00000094631","ENSG00000101384","ENSG00000101850","ENSG00000102265","E…	["AATF (ENSG00000275700)","ABCA1","ACVR2A","ACVR2B","ADAM17","ARHGAP28","ATP6AP1","BCL2","BCLAF1","BST2","BTRC","CACNB3","CACTIN","CALR","CD44","CD46","CD47","CD63","CDH2","CDK4","CHSY1","CLU","CRABP2","CRB2","CTDNEP1 (ENSG00000175826)","DAPK1","DIPK2A","DLK1","DMD","DRAXIN","EIF2AK3","EMC10","ENPP1","EPHA2","ERBB2","FANCD2","FBLN1","FGF2","FGFR1","FOXP1","FRZB","FSTL1","GBA (ENSG00000177628)","G…
GO:0048732	5	gland development	26	477	15.1251	0.00542067	0.0374017	["ENSG00000025796","ENSG00000041982","ENSG00000075213","ENSG00000077782","ENSG00000100650","ENSG00000101680","ENSG00000106571","ENSG00000112759","ENSG00000113971","ENSG00000116729","ENSG00000118762","ENSG00000118965","ENSG00000120149","ENSG00000125398","ENSG00000128791","ENSG00000135046","ENSG00000137868","ENSG00000142627","ENSG00000151461","ENSG00000162998","ENSG00000166167","ENSG00000171105","E…	["ANXA1","BCL2","BTRC","EPHA2","FGFR1","FRZB","GLI3","INSR","JUN","LAMA1","MSX2","NPHP3","PKD2","PSAP","SEC63","SEMA3A","SLC29A1","SOX9","SRSF5","STRA6 (ENSG00000137868)","TNC","TWSG1","UPF2","WDR35","WLS","ZDHHC21"]
GO:0009743	5	response to carbohydrate	16	246	7.80037	0.00543169	0.0374142	["ENSG00000104635","ENSG00000107815","ENSG00000108312","ENSG00000112759","ENSG00000114739","ENSG00000118965","ENSG00000119927","ENSG00000123384","ENSG00000127616","ENSG00000136504","ENSG00000136527","ENSG00000140443","ENSG00000142173","ENSG00000149577","ENSG00000184349","ENSG00000225697"]	["ACVR2B","COL6A2","EFNA5","GPAM","IGF1R","KAT7","LRP1","SIDT2","SLC26A6","SLC29A1","SLC39A14","SMARCA4","TRA2B","TWNK","UBTF","WDR35"]
GO:0007044	7	cell-substrate junction assembly	9	103	3.26601	0.00545051	0.0374624	["ENSG00000123384","ENSG00000124145","ENSG00000128052","ENSG00000135862","ENSG00000149177","ENSG00000154096","ENSG00000161638","ENSG00000171791","ENSG00000184349"]	["BCL2","EFNA5","ITGA5","KDR","LAMC1","LRP1","PTPRJ","SDC4","THY1"]
GO:0044281	3	small molecule metabolic process	87	2100	66.5886	0.00547835	0.0374624	["ENSG00000001561","ENSG00000026508","ENSG00000033170","ENSG00000038427","ENSG00000049860","ENSG00000057252","ENSG00000059804","ENSG00000063176","ENSG00000067113","ENSG00000070614","ENSG00000073060","ENSG00000073849","ENSG00000077782","ENSG00000081181","ENSG00000081479","ENSG00000099194","ENSG00000100033","ENSG00000100417","ENSG00000101986","ENSG00000103035","ENSG00000103044","ENSG00000104267","E…	["ABCA1","ABCD1","ADCY6","ANXA1","ARG2","ARSB","ASAH1","B3GALT6","B3GLCT","B3GNT2","B4GALT4","BSG","CA2","CD320","CD44","CEMIP2","CHKA","CHST12","CHST2","CHST6","CHST7","CHSY1","CLK2 (ENSG00000176444)","CLN3","CRABP2","CYP2U1","DPYSL5","ENPP1","ENPP4","ENTPD4","EPHA2","EPM2AIP1","FGF2","FGFR1","FOXK1","FUT10","FUT8","GAL3ST3","GBA (ENSG00000177628)","GGH","GLS","GNS","GPAM","HAS3","HEXB","INSR","…
GO:0007617	4	mating behavior	4	23	0.729303	0.00548478	0.0374624	["ENSG00000049860","ENSG00000108819","ENSG00000131771","ENSG00000196591"]	["HDAC2","HEXB","PPP1R1B","PPP1R9B"]
GO:0015813	5	L-glutamate transmembrane transport	4	23	0.729303	0.00548478	0.0374624	["ENSG00000103042","ENSG00000150093","ENSG00000151012","ENSG00000170540"]	["ARL6IP1","ITGB1","SLC38A7","SLC7A11"]
GO:0048026	9	positive regulation of mRNA splicing, via spliceosome	4	23	0.729303	0.00548478	0.0374624	["ENSG00000054118","ENSG00000102317","ENSG00000136527","ENSG00000164548"]	["RBM3","THRAP3","TRA2A","TRA2B"]
GO:0001763	3	morphogenesis of a branching structure	15	225	7.13449	0.00558846	0.0374737	["ENSG00000041982","ENSG00000075213","ENSG00000077782","ENSG00000101680","ENSG00000106571","ENSG00000118762","ENSG00000120149","ENSG00000125398","ENSG00000128052","ENSG00000138685","ENSG00000141449","ENSG00000142627","ENSG00000147257","ENSG00000166167","ENSG00000171791"]	["BCL2","BTRC","EPHA2","FGF2","FGFR1","GLI3","GPC3","GREB1L","KDR","LAMA1","MSX2","PKD2","SEMA3A","SOX9","TNC"]
GO:0019042	5	viral latency	3	12	0.380506	0.0056347	0.0374737	["ENSG00000069275","ENSG00000137309","ENSG00000164985"]	["HMGA1","NUCKS1","PSIP1"]
GO:0033523	9	histone H2B ubiquitination	3	12	0.380506	0.0056347	0.0374737	["ENSG00000006712","ENSG00000166477","ENSG00000198730"]	["CTR9","LEO1","PAF1"]
GO:0072070	7	loop of Henle development	3	12	0.380506	0.0056347	0.0374737	["ENSG00000101384","ENSG00000118762","ENSG00000170549"]	["IRX1","JAG1","PKD2"]
GO:0072177	6	mesonephric duct development	3	12	0.380506	0.0056347	0.0374737	["ENSG00000118762","ENSG00000141449","ENSG00000147257"]	["GPC3","GREB1L","PKD2"]
GO:1903909	8	regulation of receptor clustering	3	12	0.380506	0.0056347	0.0374737	["ENSG00000117899","ENSG00000134569","ENSG00000151012"]	["LRP4","MESD","SLC7A11"]
GO:2000105	9	positive regulation of DNA-dependent DNA replication	3	12	0.380506	0.0056347	0.0374737	["ENSG00000006634","ENSG00000077782","ENSG00000085224"]	["ATRX","DBF4","FGFR1"]
GO:0051851	4	modulation by host of symbiont process	7	68	2.1562	0.00566646	0.0374737	["ENSG00000069275","ENSG00000127616","ENSG00000148175","ENSG00000149948","ENSG00000153922","ENSG00000173599","ENSG00000177606"]	["CHD1","HMGA2","JUN","NUCKS1","PC","SMARCA4","STOM"]
GO:0019827	3	stem cell population maintenance	13	183	5.80272	0.00569281	0.0374737	["ENSG00000006712","ENSG00000101384","ENSG00000101882","ENSG00000114861","ENSG00000125398","ENSG00000137815","ENSG00000138685","ENSG00000144554","ENSG00000149948","ENSG00000166477","ENSG00000170558","ENSG00000172728","ENSG00000198730"]	["CDH2","CTR9","FANCD2","FGF2","FOXP1","FUT10","HMGA2","JAG1","LEO1","NKAP","PAF1","RTF1","SOX9"]
GO:0033993	5	response to lipid	47	1012	32.0893	0.0057616	0.0374737	["ENSG00000006712","ENSG00000026025","ENSG00000041982","ENSG00000063176","ENSG00000067113","ENSG00000073060","ENSG00000075290","ENSG00000094631","ENSG00000099194","ENSG00000104267","ENSG00000105298","ENSG00000106366","ENSG00000108819","ENSG00000114861","ENSG00000117318","ENSG00000118785","ENSG00000118965","ENSG00000119927","ENSG00000120149","ENSG00000120885","ENSG00000121207","ENSG00000125398","E…	["ABCA1","ADAM17","ADCY6","ALPL","ANXA1","ANXA3","BCL2","CA2","CACTIN","CALR","CDK4","CLK2 (ENSG00000176444)","CLU","CTR9","EFNA5","FOXP1","GBA (ENSG00000177628)","GPAM","HDAC2","HDAC6","HMGB1","HMGB2","ID3 (ENSG00000117318)","IRAK1","JUN","LDLR","LRAT","MSX2","NEFL","NPC1","NR6A1","PAF1","PIM1","PLPP1","PPP1R9B","SCARB1","SCD","SERPINE1","SKP2","SMARCA4","SOX9","SPHK2","SPP1","TNC","VIM","WDR35"…
GO:0002265	5	astrocyte activation involved in immune response	2	4	0.126835	0.00577228	0.0374737	["ENSG00000030582","ENSG00000123384"]	["GRN","LRP1"]
GO:0014028	4	notochord formation	2	4	0.126835	0.00577228	0.0374737	["ENSG00000142627","ENSG00000148204"]	["CRB2","EPHA2"]
GO:0021855	5	hypothalamus cell migration	2	4	0.126835	0.00577228	0.0374737	["ENSG00000075213","ENSG00000118257"]	["NRP2","SEMA3A"]
GO:0021886	6	hypothalamus gonadotrophin-releasing hormone neuron differentiation	2	4	0.126835	0.00577228	0.0374737	["ENSG00000075213","ENSG00000118257"]	["NRP2","SEMA3A"]
GO:0021888	8	hypothalamus gonadotrophin-releasing hormone neuron development	2	4	0.126835	0.00577228	0.0374737	["ENSG00000075213","ENSG00000118257"]	["NRP2","SEMA3A"]
GO:0033979	9	box H/ACA snoRNA metabolic process	2	4	0.126835	0.00577228	0.0374737	["ENSG00000130826","ENSG00000166197"]	["DKC1","NOLC1"]
GO:0035290	6	trunk segmentation	2	4	0.126835	0.00577228	0.0374737	["ENSG00000075213","ENSG00000118257"]	["NRP2","SEMA3A"]
GO:0036484	7	trunk neural crest cell migration	2	4	0.126835	0.00577228	0.0374737	["ENSG00000075213","ENSG00000118257"]	["NRP2","SEMA3A"]
GO:0036486	8	ventral trunk neural crest cell migration	2	4	0.126835	0.00577228	0.0374737	["ENSG00000075213","ENSG00000118257"]	["NRP2","SEMA3A"]
GO:0042986	9	positive regulation of amyloid precursor protein biosynthetic process	2	4	0.126835	0.00577228	0.0374737	["ENSG00000057252","ENSG00000162736"]	["NCSTN","SOAT1"]
GO:0042997	7	negative regulation of Golgi to plasma membrane protein transport	2	4	0.126835	0.00577228	0.0374737	["ENSG00000047932","ENSG00000162878"]	["GOPC","PKDCC"]
GO:0061073	4	ciliary body morphogenesis	2	4	0.126835	0.00577228	0.0374737	["ENSG00000101384","ENSG00000182704"]	["JAG1","TSKU"]
GO:0090461	9	glutamate homeostasis	2	4	0.126835	0.00577228	0.0374737	["ENSG00000115419","ENSG00000151012"]	["GLS","SLC7A11"]
GO:0097490	6	sympathetic neuron projection extension	2	4	0.126835	0.00577228	0.0374737	["ENSG00000075213","ENSG00000118257"]	["NRP2","SEMA3A"]
GO:0097491	5	sympathetic neuron projection guidance	2	4	0.126835	0.00577228	0.0374737	["ENSG00000075213","ENSG00000118257"]	["NRP2","SEMA3A"]
GO:1903276	9	regulation of sodium ion export across plasma membrane	2	4	0.126835	0.00577228	0.0374737	["ENSG00000069849","ENSG00000143153"]	["ATP1B1","ATP1B3"]
GO:1903278	9	positive regulation of sodium ion export across plasma membrane	2	4	0.126835	0.00577228	0.0374737	["ENSG00000069849","ENSG00000143153"]	["ATP1B1","ATP1B3"]
GO:1903334	6	positive regulation of protein folding	2	4	0.126835	0.00577228	0.0374737	["ENSG00000030582","ENSG00000186866"]	["GRN","POFUT2"]
GO:1904849	7	positive regulation of cell chemotaxis to fibroblast growth factor	2	4	0.126835	0.00577228	0.0374737	["ENSG00000077782","ENSG00000138685"]	["FGF2","FGFR1"]
GO:1905671	8	regulation of lysosome organization	2	4	0.126835	0.00577228	0.0374737	["ENSG00000030582","ENSG00000138760"]	["GRN","SCARB2"]
GO:2000546	8	positive regulation of endothelial cell chemotaxis to fibroblast growth factor	2	4	0.126835	0.00577228	0.0374737	["ENSG00000077782","ENSG00000138685"]	["FGF2","FGFR1"]
GO:0006509	7	membrane protein ectodomain proteolysis	6	52	1.64886	0.00585425	0.0379452	["ENSG00000005206","ENSG00000101294","ENSG00000102265","ENSG00000138600","ENSG00000151694","ENSG00000162736"]	["ADAM17","HM13","NCSTN","SPPL2A","SPPL2B","TIMP1"]
GO:0042127	5	regulation of cell population proliferation	76	1799	57.0442	0.00590326	0.038202	["ENSG00000030582","ENSG00000041982","ENSG00000063176","ENSG00000064300","ENSG00000067113","ENSG00000077782","ENSG00000077942","ENSG00000080503","ENSG00000081181","ENSG00000081479","ENSG00000089116","ENSG00000091136","ENSG00000101384","ENSG00000102265","ENSG00000103855","ENSG00000106278","ENSG00000106443","ENSG00000106571","ENSG00000108819","ENSG00000114861","ENSG00000117335","ENSG00000118257","E…	["ADAM17","ANXA1","ARG2","BCL2","BST2","CALR","CD276","CD320","CD46","CD47","CDH2","CDK4","CFDP1","CLU","CNTFR","EMC10","ERBB2","FABP7","FBLN1","FGF2","FGFR1","FOXP1","FRZB","GLI3","GPAM","GPC3","GRN","HDAC2","HMGA1","HMGA2","HMGB1","HMGB2","IGF1R","INSR","IRAK1","ITGA1","ITGAV","ITGB1","JAG1","JUN","KAT7","KDR","LAMB1","LAMC1","LHX5","LRP2","MCC","MSX2","NDN (ENSG00000182636)","NES","NGFR","NOLC…
GO:0034637	5	cellular carbohydrate biosynthetic process	8	86	2.72696	0.00591821	0.0382378	["ENSG00000070614","ENSG00000103044","ENSG00000117394","ENSG00000170340","ENSG00000171105","ENSG00000178567","ENSG00000182197","ENSG00000197594"]	["B3GNT2","ENPP1","EPM2AIP1","EXT1","HAS3","INSR","NDST1","SLC2A1"]
GO:0044319	5	wound healing, spreading of cells	5	37	1.17323	0.00593821	0.0382455	["ENSG00000026508","ENSG00000120149","ENSG00000136827","ENSG00000151694","ENSG00000161638"]	["ADAM17","CD44","ITGA5","MSX2","TOR1A"]
GO:0090505	8	epiboly involved in wound healing	5	37	1.17323	0.00593821	0.0382455	["ENSG00000026508","ENSG00000120149","ENSG00000136827","ENSG00000151694","ENSG00000161638"]	["ADAM17","CD44","ITGA5","MSX2","TOR1A"]
GO:0031345	7	negative regulation of cell projection organization	13	184	5.83443	0.00595394	0.0382861	["ENSG00000006652","ENSG00000026025","ENSG00000064300","ENSG00000075213","ENSG00000078018","ENSG00000118785","ENSG00000123384","ENSG00000134569","ENSG00000154096","ENSG00000162490","ENSG00000174233","ENSG00000196591","ENSG00000275342"]	["ADCY6","DRAXIN","HDAC2","IFRD1","LRP1","LRP4","MAP2","NGFR","PRAG1","SEMA3A","SPP1","THY1","VIM"]
GO:1901566	5	organonitrogen compound biosynthetic process	81	1939	61.4834	0.00597569	0.0383652	["ENSG00000007541","ENSG00000015479","ENSG00000026025","ENSG00000033170","ENSG00000038427","ENSG00000057252","ENSG00000063176","ENSG00000067113","ENSG00000070614","ENSG00000073849","ENSG00000076716","ENSG00000081181","ENSG00000099194","ENSG00000100417","ENSG00000102317","ENSG00000102580","ENSG00000103044","ENSG00000104763","ENSG00000110721","ENSG00000110911","ENSG00000111962","ENSG00000115419","E…	["AATF (ENSG00000275700)","ABCA1","ABCF1 (ENSG00000204574)","ADCY6","ARG2","ASAH1","B3GALNT1","B3GALT6","B3GLCT","B3GNT2","B4GALT4","BCL2","C1GALT1C1 (ENSG00000171155)","CALR","CDK4","CHKA","CHST12","CHST2","CHST6","CHST7","CHSY1","CLN3","DAPK1","DMD","DNAJC3","DPY19L3","DPY19L4","EIF2AK3","ENC1","ERBB2","EXT1","FASTKD3","FUT10","FUT11","FUT8","GAL3ST3","GBA (ENSG00000177628)","GLS","GPAM","GPC3"…
GO:0048762	5	mesenchymal cell differentiation	15	227	7.19791	0.00605219	0.0387951	["ENSG00000075213","ENSG00000077782","ENSG00000101384","ENSG00000118257","ENSG00000120149","ENSG00000125398","ENSG00000144730","ENSG00000148204","ENSG00000149948","ENSG00000162998","ENSG00000166197","ENSG00000169762","ENSG00000171791","ENSG00000186866","ENSG00000196591"]	["BCL2","CRB2","FGFR1","FRZB","HDAC2","HMGA2","IL17RD","JAG1","MSX2","NOLC1","NRP2","POFUT2","SEMA3A","SOX9","TAPT1"]
GO:0072089	4	stem cell proliferation	10	124	3.9319	0.00613887	0.0392888	["ENSG00000077782","ENSG00000077942","ENSG00000101882","ENSG00000106571","ENSG00000132688","ENSG00000136504","ENSG00000137193","ENSG00000138685","ENSG00000149948","ENSG00000164104"]	["FBLN1","FGF2","FGFR1","GLI3","HMGA2","HMGB2","KAT7","NES","NKAP","PIM1"]
GO:0034764	6	positive regulation of transmembrane transport	14	206	6.53202	0.00618151	0.0394995	["ENSG00000069849","ENSG00000104267","ENSG00000118762","ENSG00000143153","ENSG00000145362","ENSG00000147257","ENSG00000150093","ENSG00000153956","ENSG00000154096","ENSG00000167535","ENSG00000170540","ENSG00000171105","ENSG00000198947","ENSG00000225697"]	["ANK2","ARL6IP1","ATP1B1","ATP1B3","CA2","CACNA2D1","CACNB3","DMD","GPC3","INSR","ITGB1","PKD2","SLC26A6","THY1"]
GO:0006665	5	sphingolipid metabolic process	13	185	5.86614	0.00622454	0.0395877	["ENSG00000049860","ENSG00000063176","ENSG00000067113","ENSG00000104763","ENSG00000111897","ENSG00000130768","ENSG00000135587","ENSG00000144455","ENSG00000169255","ENSG00000177628","ENSG00000197746","ENSG00000198951","ENSG00000204386"]	["ASAH1","B3GALNT1","GBA (ENSG00000177628)","HEXB","NAGA","NEU1 (ENSG00000204386)","PLPP1","PSAP","SERINC1","SMPD2","SMPDL3B","SPHK2","SUMF1"]
GO:0034250	7	positive regulation of cellular amide metabolic process	13	185	5.86614	0.00622454	0.0395877	["ENSG00000026025","ENSG00000027697","ENSG00000063176","ENSG00000102317","ENSG00000102580","ENSG00000120885","ENSG00000124279","ENSG00000125351","ENSG00000135446","ENSG00000135587","ENSG00000141736","ENSG00000151229","ENSG00000165526"]	["CDK4","CLU","DNAJC3","ERBB2","FASTKD3","IFNGR1","RBM3","RPUSD4","SLC2A13","SMPD2","SPHK2","UPF3B","VIM"]
GO:0098727	3	maintenance of cell number	13	185	5.86614	0.00622454	0.0395877	["ENSG00000006712","ENSG00000101384","ENSG00000101882","ENSG00000114861","ENSG00000125398","ENSG00000137815","ENSG00000138685","ENSG00000144554","ENSG00000149948","ENSG00000166477","ENSG00000170558","ENSG00000172728","ENSG00000198730"]	["CDH2","CTR9","FANCD2","FGF2","FOXP1","FUT10","HMGA2","JAG1","LEO1","NKAP","PAF1","RTF1","SOX9"]
GO:0006869	6	lipid transport	22	387	12.2713	0.00628385	0.0399024	["ENSG00000054793","ENSG00000057252","ENSG00000073060","ENSG00000101986","ENSG00000110721","ENSG00000112697","ENSG00000117394","ENSG00000118785","ENSG00000120885","ENSG00000121207","ENSG00000123384","ENSG00000130164","ENSG00000135046","ENSG00000137868","ENSG00000138448","ENSG00000138760","ENSG00000138823","ENSG00000141458","ENSG00000147872","ENSG00000165029","ENSG00000188603","ENSG00000197746"]	["ABCA1","ABCD1","ANXA1","ATP9A","CHKA","CLN3","CLU","ITGAV","LDLR","LRAT","LRP1","MTTP","NPC1","PLIN2","PSAP","SCARB1","SCARB2","SLC2A1","SOAT1","SPP1","STRA6 (ENSG00000137868)","TMEM30A"]
GO:0034505	4	tooth mineralization	4	24	0.761012	0.00641927	0.0405983	["ENSG00000110400","ENSG00000120149","ENSG00000137203","ENSG00000162551"]	["ALPL","MSX2","NECTIN1","TFAP2A"]
GO:2000209	8	regulation of anoikis	4	24	0.761012	0.00641927	0.0405983	["ENSG00000150093","ENSG00000161638","ENSG00000171791","ENSG00000174744"]	["BCL2","BRMS1","ITGA5","ITGB1"]
GO:0010769	7	regulation of cell morphogenesis involved in differentiation	19	318	10.0834	0.00642355	0.0405983	["ENSG00000006652","ENSG00000061337","ENSG00000064300","ENSG00000075213","ENSG00000077942","ENSG00000078018","ENSG00000111962","ENSG00000118785","ENSG00000123384","ENSG00000124126","ENSG00000134569","ENSG00000143320","ENSG00000154096","ENSG00000162490","ENSG00000169439","ENSG00000170558","ENSG00000179218","ENSG00000184349","ENSG00000277586"]	["CALR","CDH2","CRABP2","DRAXIN","EFNA5","FBLN1","IFRD1","LRP1","LRP4","LZTS1","MAP2","NEFL","NGFR","PREX1","SDC2","SEMA3A","SPP1","THY1","UST"]
GO:0006333	6	chromatin assembly or disassembly	14	207	6.56373	0.00644339	0.0405983	["ENSG00000006712","ENSG00000085224","ENSG00000099284","ENSG00000119335","ENSG00000124201","ENSG00000125398","ENSG00000127616","ENSG00000136938","ENSG00000137309","ENSG00000148229","ENSG00000149948","ENSG00000164104","ENSG00000189060","ENSG00000230667"]	["ANP32B","ATRX","H1-0","HMGA1","HMGA2","HMGB2","MACROH2A2","PAF1","POLE3","SET","SETSIP","SMARCA4","SOX9","ZNFX1"]
GO:0044272	5	sulfur compound biosynthetic process	14	207	6.56373	0.00644339	0.0405983	["ENSG00000038427","ENSG00000070614","ENSG00000099194","ENSG00000111962","ENSG00000121578","ENSG00000131873","ENSG00000136213","ENSG00000147119","ENSG00000151012","ENSG00000164951","ENSG00000170340","ENSG00000175040","ENSG00000176022","ENSG00000183196"]	["B3GALT6","B3GNT2","B4GALT4","CHST12","CHST2","CHST6","CHST7","CHSY1","NDST1","PDP1","SCD","SLC7A11","UST","VCAN"]
GO:0022898	5	regulation of transmembrane transporter activity	17	273	8.65651	0.00649533	0.0408622	["ENSG00000047932","ENSG00000063176","ENSG00000069849","ENSG00000118762","ENSG00000124942","ENSG00000137193","ENSG00000143153","ENSG00000145362","ENSG00000148175","ENSG00000150093","ENSG00000153956","ENSG00000167535","ENSG00000171791","ENSG00000182389","ENSG00000196730","ENSG00000198947","ENSG00000277586"]	["AHNAK","ANK2","ATP1B1","ATP1B3","BCL2","CACNA2D1","CACNB3","CACNB4","DAPK1","DMD","GOPC","ITGB1","NEFL","PIM1","PKD2","SPHK2","STOM"]
GO:0071774	4	response to fibroblast growth factor	11	145	4.59778	0.00655453	0.0411236	["ENSG00000011201","ENSG00000026508","ENSG00000041982","ENSG00000064300","ENSG00000070614","ENSG00000077782","ENSG00000125651","ENSG00000125848","ENSG00000138685","ENSG00000156642","ENSG00000187678"]	["ANOS1","CD44","FGF2","FGFR1","FLRT3","GTF2F1","NDST1","NGFR","NPTN","SPRY4","TNC"]
GO:0006403	4	RNA localization	16	251	7.95892	0.00655712	0.0411236	["ENSG00000055044","ENSG00000074356","ENSG00000083896","ENSG00000100650","ENSG00000115875","ENSG00000116350","ENSG00000119720","ENSG00000124193","ENSG00000125351","ENSG00000130826","ENSG00000136450","ENSG00000149577","ENSG00000151461","ENSG00000161547","ENSG00000163166","ENSG00000205937"]	["DKC1","IWS1","NCBP3","NOP58","NRDE2","RNPS1","SIDT2","SRSF1","SRSF2","SRSF4","SRSF5","SRSF6","SRSF7","UPF2","UPF3B","YTHDC1 (ENSG00000083896)"]
GO:0048518	4	positive regulation of biological process	248	6888	218.41	0.00656944	0.0411374	["ENSG00000000003","ENSG00000001561","ENSG00000006634","ENSG00000006712","ENSG00000007402","ENSG00000015479","ENSG00000026025","ENSG00000026508","ENSG00000027697","ENSG00000029363","ENSG00000030582","ENSG00000036054","ENSG00000041982","ENSG00000049860","ENSG00000054118","ENSG00000057252","ENSG00000063176","ENSG00000064300","ENSG00000064651","ENSG00000069275","ENSG00000069849","ENSG00000070495","E…	["AATF (ENSG00000275700)","ABCA1","ABCD1","ACVR2A","ACVR2B","ADAM17","ADCY6","ANK2","ANP32B","ANXA1","ANXA3","ARG2","ARL6IP1","ARMCX3","ARSB","ATP1B1","ATP1B3","ATP6AP1","ATRX","BCL2","BCLAF1","BRMS1","BST2","BTRC","CA2","CACNA2D1","CACNA2D2","CACNB3","CADM1","CALR","CAMK1","CAPN7","CD276","CD320","CD44","CD46","CD47","CD63","CD99L2","CDH2","CDK4","CHD1","CHSY1","CLN3","CLU","CNPY4","CNTFR","CRAB…
GO:0060675	9	ureteric bud morphogenesis	7	70	2.21962	0.00663868	0.0414059	["ENSG00000106571","ENSG00000118762","ENSG00000125398","ENSG00000138685","ENSG00000141449","ENSG00000147257","ENSG00000171791"]	["BCL2","FGF2","GLI3","GPC3","GREB1L","PKD2","SOX9"]
GO:0006623	4	protein targeting to vacuole	5	38	1.20494	0.00666324	0.0414059	["ENSG00000003056","ENSG00000005893","ENSG00000120885","ENSG00000137642","ENSG00000138760"]	["CLU","LAMP2","M6PR","SCARB2","SORL1"]
GO:0070841	6	inclusion body assembly	5	38	1.20494	0.00666324	0.0414059	["ENSG00000094631","ENSG00000120885","ENSG00000137642","ENSG00000151835","ENSG00000197746"]	["CLU","HDAC6","PSAP","SACS","SORL1"]
GO:0090504	7	epiboly	5	38	1.20494	0.00666324	0.0414059	["ENSG00000026508","ENSG00000120149","ENSG00000136827","ENSG00000151694","ENSG00000161638"]	["ADAM17","CD44","ITGA5","MSX2","TOR1A"]
GO:1902003	7	regulation of amyloid-beta formation	5	38	1.20494	0.00666324	0.0414059	["ENSG00000027697","ENSG00000120885","ENSG00000137642","ENSG00000151229","ENSG00000262655"]	["CLU","IFNGR1","SLC2A13","SORL1","SPON1"]
GO:1901565	5	organonitrogen compound catabolic process	63	1451	46.0095	0.00675177	0.0418919	["ENSG00000001561","ENSG00000005812","ENSG00000005893","ENSG00000026508","ENSG00000038427","ENSG00000049860","ENSG00000071537","ENSG00000073060","ENSG00000076716","ENSG00000077254","ENSG00000081181","ENSG00000081479","ENSG00000094631","ENSG00000100033","ENSG00000100350","ENSG00000101294","ENSG00000101986","ENSG00000102265","ENSG00000102580","ENSG00000102805","ENSG00000103035","ENSG00000104691","E…	["ABCD1","ARG2","ARSB","ASAH1","BTRC","C18orf25","CD44","CEMIP2","CLN3","CLN5","CLU","CPVL","DNAJC3","DPYSL5","ECE1","ENC1","ENPP4","ENTPD4","FBXL3","FGF2","FOXRED2","GBA (ENSG00000177628)","GLS","GNS","GPC3","GPC4","HDAC6","HEXB","HM13","KLHL15","LAMP2","LDLR","LNPEP","LRP1","LRP2","MANBA","NAGA","NEU1 (ENSG00000204386)","NHLRC3","PRODH","PSAP","PSMD7","RBBP6","RNF121","SCARB1","SDC2","SDC4","SE…
GO:0019915	4	lipid storage	8	88	2.79038	0.00678761	0.0419861	["ENSG00000049860","ENSG00000057252","ENSG00000073060","ENSG00000106484","ENSG00000138448","ENSG00000147872","ENSG00000165029","ENSG00000197594"]	["ABCA1","ENPP1","HEXB","ITGAV","MEST","PLIN2","SCARB1","SOAT1"]
GO:0051899	5	membrane depolarization	8	88	2.79038	0.00678761	0.0419861	["ENSG00000101986","ENSG00000128052","ENSG00000145362","ENSG00000153956","ENSG00000167535","ENSG00000171791","ENSG00000177606","ENSG00000182389"]	["ABCD1","ANK2","BCL2","CACNA2D1","CACNB3","CACNB4","JUN","KDR"]
GO:0007610	2	behavior	32	635	20.1351	0.00693803	0.0428443	["ENSG00000034053","ENSG00000046889","ENSG00000049860","ENSG00000078668","ENSG00000106278","ENSG00000106571","ENSG00000108819","ENSG00000110911","ENSG00000115419","ENSG00000122756","ENSG00000123607","ENSG00000130164","ENSG00000131771","ENSG00000132718","ENSG00000137868","ENSG00000141458","ENSG00000150093","ENSG00000151012","ENSG00000156642","ENSG00000161638","ENSG00000162736","ENSG00000166833","E…	["APBA2 (ENSG00000034053)","BCL2","CLN3","CNTFR","GLI3","GLS","HDAC2","HEXB","INSR","ITGA5","ITGB1","JUN","LDLR","NAV2","NCSTN","NPC1","NPTN","POMK","PPP1R1B","PPP1R9B","PREX2","PRKAR1B","PSAP","PTPRZ1","SLC11A2","SLC7A11","SPTBN2","STRA6 (ENSG00000137868)","SYT11","TTC21B","VDAC3","VWA1"]
GO:0051817	4	modulation of process of other organism involved in symbiotic interaction	9	107	3.39285	0.00697141	0.0428443	["ENSG00000069275","ENSG00000127616","ENSG00000148175","ENSG00000149948","ENSG00000153922","ENSG00000170542","ENSG00000171105","ENSG00000173599","ENSG00000177606"]	["CHD1","HMGA2","INSR","JUN","NUCKS1","PC","SERPINB9","SMARCA4","STOM"]
GO:1902476	7	chloride transmembrane transport	9	107	3.39285	0.00697141	0.0428443	["ENSG00000011021","ENSG00000011677","ENSG00000064651","ENSG00000103249","ENSG00000136295","ENSG00000140199","ENSG00000146828","ENSG00000167614","ENSG00000225697"]	["CLCN6","CLCN7","GABRA3","SLC12A2","SLC12A6","SLC12A9","SLC26A6","TTYH1 (ENSG00000167614)","TTYH3"]
GO:0050657	7	nucleic acid transport	14	209	6.62715	0.00699373	0.0428443	["ENSG00000074356","ENSG00000083896","ENSG00000100650","ENSG00000115875","ENSG00000116350","ENSG00000119720","ENSG00000124193","ENSG00000125351","ENSG00000136450","ENSG00000149577","ENSG00000151461","ENSG00000161547","ENSG00000163166","ENSG00000205937"]	["IWS1","NCBP3","NRDE2","RNPS1","SIDT2","SRSF1","SRSF2","SRSF4","SRSF5","SRSF6","SRSF7","UPF2","UPF3B","YTHDC1 (ENSG00000083896)"]
GO:0050658	5	RNA transport	14	209	6.62715	0.00699373	0.0428443	["ENSG00000074356","ENSG00000083896","ENSG00000100650","ENSG00000115875","ENSG00000116350","ENSG00000119720","ENSG00000124193","ENSG00000125351","ENSG00000136450","ENSG00000149577","ENSG00000151461","ENSG00000161547","ENSG00000163166","ENSG00000205937"]	["IWS1","NCBP3","NRDE2","RNPS1","SIDT2","SRSF1","SRSF2","SRSF4","SRSF5","SRSF6","SRSF7","UPF2","UPF3B","YTHDC1 (ENSG00000083896)"]
GO:0098655	5	cation transmembrane transport	43	918	29.1087	0.00701228	0.0428443	["ENSG00000007402","ENSG00000033627","ENSG00000050393","ENSG00000063176","ENSG00000064651","ENSG00000069849","ENSG00000071553","ENSG00000080709","ENSG00000090674","ENSG00000092439","ENSG00000103042","ENSG00000104635","ENSG00000105281","ENSG00000110218","ENSG00000110911","ENSG00000112473","ENSG00000118762","ENSG00000124942","ENSG00000135404","ENSG00000136868","ENSG00000138448","ENSG00000138685","E…	["AHNAK","ANK2","ATP1B1","ATP1B3","ATP6AP1","ATP6V0A1","CACNA2D1","CACNA2D2","CACNB3","CACNB4","CD63","DAPK1","DMD","FGF2","ITGAV","ITGB1","KCNN2","MCOLN1","MCUR1","NEFL","PANX1","PKD2","SESTD1","SLC11A2","SLC12A2","SLC12A6","SLC12A9","SLC1A5","SLC25A29","SLC30A1","SLC30A7","SLC31A1","SLC38A7","SLC39A14","SLC39A7 (ENSG00000112473)","SLC7A1","SLC9A6","SPHK2","STOM","THY1","TPCN1","TRPM7","TTYH1 (E…
GO:0043392	6	negative regulation of DNA binding	6	54	1.71228	0.0070433	0.0428443	["ENSG00000120149","ENSG00000147133","ENSG00000149948","ENSG00000163565","ENSG00000177606","ENSG00000196591"]	["HDAC2","HMGA2","IFI16","JUN","MSX2","TAF1"]
GO:0051098	4	regulation of binding	22	391	12.3982	0.00705635	0.0428443	["ENSG00000069275","ENSG00000077254","ENSG00000078018","ENSG00000088756","ENSG00000102805","ENSG00000120149","ENSG00000123384","ENSG00000125651","ENSG00000132688","ENSG00000134072","ENSG00000137642","ENSG00000139372","ENSG00000147133","ENSG00000149948","ENSG00000163565","ENSG00000163956","ENSG00000164104","ENSG00000177606","ENSG00000189060","ENSG00000189403","ENSG00000196591","ENSG00000262655"]	["ARHGAP28","CAMK1","CLN5","GTF2F1","H1-0","HDAC2","HMGA2","HMGB1","HMGB2","IFI16","JUN","LRP1","LRPAP1","MAP2","MSX2","NES","NUCKS1","SORL1","SPON1","TAF1","TDG","USP33"]
GO:0034976	5	response to endoplasmic reticulum stress	19	321	10.1785	0.00707575	0.0428443	["ENSG00000071537","ENSG00000100350","ENSG00000101294","ENSG00000102580","ENSG00000104691","ENSG00000106080","ENSG00000120885","ENSG00000124783","ENSG00000136827","ENSG00000137522","ENSG00000140943","ENSG00000149428","ENSG00000154832","ENSG00000164953","ENSG00000166340","ENSG00000171791","ENSG00000172071","ENSG00000177606","ENSG00000179218"]	["BCL2","CALR","CLU","CXXC1","DNAJC3","EIF2AK3","FKBP14","FOXRED2","HM13","HYOU1 (ENSG00000149428)","JUN","MBTPS1","RNF121","SEL1L","SSR1","TMEM67","TOR1A","TPP1","UBXN8"]
GO:0010642	7	negative regulation of platelet-derived growth factor receptor signaling pathway	3	13	0.412215	0.00715425	0.0428443	["ENSG00000106443","ENSG00000123384","ENSG00000149177"]	["LRP1","PHF14","PTPRJ"]
GO:0010867	8	positive regulation of triglyceride biosynthetic process	3	13	0.412215	0.00715425	0.0428443	["ENSG00000073060","ENSG00000130164","ENSG00000175826"]	["CTDNEP1 (ENSG00000175826)","LDLR","SCARB1"]
GO:0021702	6	cerebellar Purkinje cell differentiation	3	13	0.412215	0.00715425	0.0428443	["ENSG00000089116","ENSG00000123607","ENSG00000197746"]	["LHX5","PSAP","TTC21B"]
GO:0023035	5	CD40 signaling pathway	3	13	0.412215	0.00715425	0.0428443	["ENSG00000144554","ENSG00000150093","ENSG00000161638"]	["FANCD2","ITGA5","ITGB1"]
GO:0030208	6	dermatan sulfate biosynthetic process	3	13	0.412215	0.00715425	0.0428443	["ENSG00000038427","ENSG00000111962","ENSG00000136213"]	["CHST12","UST","VCAN"]
GO:0035672	4	oligopeptide transmembrane transport	3	13	0.412215	0.00715425	0.0428443	["ENSG00000104267","ENSG00000151012","ENSG00000225697"]	["CA2","SLC26A6","SLC7A11"]
GO:0035751	10	regulation of lysosomal lumen pH	3	13	0.412215	0.00715425	0.0428443	["ENSG00000030582","ENSG00000102805","ENSG00000188603"]	["CLN3","CLN5","GRN"]
GO:0046512	6	sphingosine biosynthetic process	3	13	0.412215	0.00715425	0.0428443	["ENSG00000063176","ENSG00000104763","ENSG00000177628"]	["ASAH1","GBA (ENSG00000177628)","SPHK2"]
GO:0046520	7	sphingoid biosynthetic process	3	13	0.412215	0.00715425	0.0428443	["ENSG00000063176","ENSG00000104763","ENSG00000177628"]	["ASAH1","GBA (ENSG00000177628)","SPHK2"]
GO:0048672	7	positive regulation of collateral sprouting	3	13	0.412215	0.00715425	0.0428443	["ENSG00000123384","ENSG00000143320","ENSG00000184349"]	["CRABP2","EFNA5","LRP1"]
GO:0098712	6	L-glutamate import across plasma membrane	3	13	0.412215	0.00715425	0.0428443	["ENSG00000150093","ENSG00000151012","ENSG00000170540"]	["ARL6IP1","ITGB1","SLC7A11"]
GO:0033692	6	cellular polysaccharide biosynthetic process	7	71	2.25133	0.00716883	0.0428443	["ENSG00000070614","ENSG00000103044","ENSG00000170340","ENSG00000171105","ENSG00000178567","ENSG00000182197","ENSG00000197594"]	["B3GNT2","ENPP1","EPM2AIP1","EXT1","HAS3","INSR","NDST1"]
GO:0060350	6	endochondral bone morphogenesis	7	71	2.25133	0.00716883	0.0428443	["ENSG00000111799","ENSG00000125398","ENSG00000142173","ENSG00000149257","ENSG00000162551","ENSG00000166886","ENSG00000179403"]	["ALPL","COL12A1","COL6A2","NAB2","SERPINH1","SOX9","VWA1"]
GO:0072171	8	mesonephric tubule morphogenesis	7	71	2.25133	0.00716883	0.0428443	["ENSG00000106571","ENSG00000118762","ENSG00000125398","ENSG00000138685","ENSG00000141449","ENSG00000147257","ENSG00000171791"]	["BCL2","FGF2","GLI3","GPC3","GREB1L","PKD2","SOX9"]
GO:0009749	8	response to glucose	14	210	6.65886	0.00728261	0.0434604	["ENSG00000104635","ENSG00000107815","ENSG00000108312","ENSG00000112759","ENSG00000114739","ENSG00000118965","ENSG00000119927","ENSG00000123384","ENSG00000127616","ENSG00000136527","ENSG00000140443","ENSG00000142173","ENSG00000149577","ENSG00000184349"]	["ACVR2B","COL6A2","EFNA5","GPAM","IGF1R","LRP1","SIDT2","SLC29A1","SLC39A14","SMARCA4","TRA2B","TWNK","UBTF","WDR35"]
GO:0044403	3	symbiotic process	51	1132	35.8944	0.00731044	0.0435625	["ENSG00000026025","ENSG00000069275","ENSG00000073060","ENSG00000077942","ENSG00000080839","ENSG00000092445","ENSG00000094916","ENSG00000102241","ENSG00000105281","ENSG00000110400","ENSG00000117335","ENSG00000118257","ENSG00000119335","ENSG00000124795","ENSG00000125651","ENSG00000127616","ENSG00000128052","ENSG00000130164","ENSG00000130303","ENSG00000137309","ENSG00000138448","ENSG00000138760","E…	["AEN","BCL2","BST2","BTRC","CADM1","CBX5","CD46","CHD1","DEK","EPHA2","FBLN1","FOXK1","GTF2F1","HMGA1","HMGA2","HMGB1","HTATSF1","IFI16","INSR","IRAK1","ITGA5","ITGAV","ITGB1","JUN","KDR","LAMP1","LDLR","LMBRD1","MXRA8","NCAM1","NECTIN1","NPC1","NRP2","NUCKS1","PC","PSIP1","RBL1","SCARB1","SCARB2","SERPINB9","SET","SKP2","SLC1A5","SMARCA4","STOM","SUPT5H","TAF1","TAPT1","TOP1","TYRO3","VIM"]
GO:0060348	5	bone development	15	232	7.35645	0.00734806	0.0437226	["ENSG00000071553","ENSG00000106571","ENSG00000111799","ENSG00000114861","ENSG00000120149","ENSG00000125398","ENSG00000131873","ENSG00000137203","ENSG00000142173","ENSG00000149257","ENSG00000162551","ENSG00000166886","ENSG00000167522","ENSG00000169762","ENSG00000179403"]	["ALPL","ANKRD11","ATP6AP1","CHSY1","COL12A1","COL6A2","FOXP1","GLI3","MSX2","NAB2","SERPINH1","SOX9","TAPT1","TFAP2A","VWA1"]
GO:0150115	6	cell-substrate junction organization	9	108	3.42455	0.00739797	0.0439552	["ENSG00000123384","ENSG00000124145","ENSG00000128052","ENSG00000135862","ENSG00000149177","ENSG00000154096","ENSG00000161638","ENSG00000171791","ENSG00000184349"]	["BCL2","EFNA5","ITGA5","KDR","LAMC1","LRP1","PTPRJ","SDC4","THY1"]
GO:1901021	7	positive regulation of calcium ion transmembrane transporter activity	5	39	1.23664	0.00744804	0.0439642	["ENSG00000118762","ENSG00000143153","ENSG00000145362","ENSG00000153956","ENSG00000167535"]	["ANK2","ATP1B1","CACNA2D1","CACNB3","PKD2"]
GO:0003418	7	growth plate cartilage chondrocyte differentiation	4	25	0.792721	0.00745358	0.0439642	["ENSG00000111799","ENSG00000125398","ENSG00000142173","ENSG00000179403"]	["COL12A1","COL6A2","SOX9","VWA1"]
GO:0051894	8	positive regulation of focal adhesion assembly	4	25	0.792721	0.00745358	0.0439642	["ENSG00000124145","ENSG00000128052","ENSG00000149177","ENSG00000154096"]	["KDR","PTPRJ","SDC4","THY1"]
GO:0061042	6	vascular wound healing	4	25	0.792721	0.00745358	0.0439642	["ENSG00000064651","ENSG00000076706","ENSG00000106366","ENSG00000128052"]	["KDR","MCAM","SERPINE1","SLC12A2"]
GO:0070828	6	heterochromatin organization	4	25	0.792721	0.00745358	0.0439642	["ENSG00000124201","ENSG00000137309","ENSG00000148229","ENSG00000149948"]	["HMGA1","HMGA2","POLE3","ZNFX1"]
GO:0071103	7	DNA conformation change	20	346	10.9713	0.00748813	0.044104	["ENSG00000006712","ENSG00000085224","ENSG00000099284","ENSG00000107815","ENSG00000119335","ENSG00000124201","ENSG00000125398","ENSG00000135046","ENSG00000136938","ENSG00000137309","ENSG00000148229","ENSG00000149948","ENSG00000153922","ENSG00000164104","ENSG00000166833","ENSG00000173575","ENSG00000189060","ENSG00000189403","ENSG00000198900","ENSG00000230667"]	["ANP32B","ANXA1","ATRX","CHD1","CHD2","H1-0","HMGA1","HMGA2","HMGB1","HMGB2","MACROH2A2","NAV2","PAF1","POLE3","SET","SETSIP","SOX9","TOP1","TWNK","ZNFX1"]
GO:0001952	7	regulation of cell-matrix adhesion	10	128	4.05873	0.00763374	0.0448965	["ENSG00000101384","ENSG00000106366","ENSG00000122861","ENSG00000123384","ENSG00000124145","ENSG00000128052","ENSG00000149177","ENSG00000154096","ENSG00000171791","ENSG00000184349"]	["BCL2","EFNA5","JAG1","KDR","LRP1","PLAU","PTPRJ","SDC4","SERPINE1","THY1"]
GO:0035904	6	aorta development	6	55	1.74399	0.00769915	0.0450536	["ENSG00000064300","ENSG00000070614","ENSG00000081479","ENSG00000101384","ENSG00000118762","ENSG00000123384"]	["JAG1","LRP1","LRP2","NDST1","NGFR","PKD2"]
GO:0043536	8	positive regulation of blood vessel endothelial cell migration	6	55	1.74399	0.00769915	0.0450536	["ENSG00000077782","ENSG00000128052","ENSG00000135046","ENSG00000138685","ENSG00000151694","ENSG00000189403"]	["ADAM17","ANXA1","FGF2","FGFR1","HMGB1","KDR"]
GO:0050435	6	amyloid-beta metabolic process	6	55	1.74399	0.00769915	0.0450536	["ENSG00000027697","ENSG00000120885","ENSG00000137642","ENSG00000151229","ENSG00000162736","ENSG00000262655"]	["CLU","IFNGR1","NCSTN","SLC2A13","SORL1","SPON1"]
GO:0098660	5	inorganic ion transmembrane transport	42	897	28.4428	0.00770479	0.0450536	["ENSG00000007402","ENSG00000011021","ENSG00000011677","ENSG00000033627","ENSG00000050393","ENSG00000063176","ENSG00000064651","ENSG00000069849","ENSG00000071553","ENSG00000080709","ENSG00000090674","ENSG00000092439","ENSG00000103249","ENSG00000104635","ENSG00000110218","ENSG00000110911","ENSG00000112473","ENSG00000118762","ENSG00000124942","ENSG00000135404","ENSG00000136295","ENSG00000136868","E…	["AHNAK","ANK2","ATP1B1","ATP1B3","ATP6AP1","ATP6V0A1","CACNA2D1","CACNA2D2","CACNB3","CACNB4","CD63","CLCN6","CLCN7","DMD","FGF2","GABRA3","ITGAV","ITGB1","KCNN2","MCOLN1","MCUR1","PANX1","PKD2","SESTD1","SLC11A2","SLC12A2","SLC12A6","SLC12A9","SLC26A11","SLC26A6","SLC30A1","SLC31A1","SLC39A14","SLC39A7 (ENSG00000112473)","SLC9A6","SPHK2","STOM","THY1","TPCN1","TRPM7","TTYH1 (ENSG00000167614)","…
GO:0035265	3	organ growth	13	190	6.02468	0.00772788	0.0451237	["ENSG00000007402","ENSG00000077782","ENSG00000111799","ENSG00000114739","ENSG00000120149","ENSG00000125398","ENSG00000137193","ENSG00000138685","ENSG00000142173","ENSG00000171791","ENSG00000179403","ENSG00000181744","ENSG00000197746"]	["ACVR2B","BCL2","CACNA2D2","COL12A1","COL6A2","DIPK2A","FGF2","FGFR1","MSX2","PIM1","PSAP","SOX9","VWA1"]
GO:0009451	6	RNA modification	12	169	5.35879	0.00775277	0.0452041	["ENSG00000070495","ENSG00000100416","ENSG00000122085","ENSG00000123600","ENSG00000130299","ENSG00000130826","ENSG00000162851","ENSG00000165526","ENSG00000169972","ENSG00000171103","ENSG00000198874","ENSG00000206562"]	["DKC1","GTPBP3","JMJD6","METTL6","METTL8","MTERF4","PUSL1","RPUSD4","TFB2M","TRMT61B","TRMU","TYW1"]
GO:0030001	7	metal ion transport	44	950	30.1234	0.00777877	0.0452794	["ENSG00000007402","ENSG00000029364","ENSG00000033627","ENSG00000050393","ENSG00000063176","ENSG00000064651","ENSG00000069849","ENSG00000071553","ENSG00000080709","ENSG00000081479","ENSG00000090674","ENSG00000092439","ENSG00000103042","ENSG00000104635","ENSG00000110218","ENSG00000110400","ENSG00000110911","ENSG00000111371","ENSG00000112473","ENSG00000118762","ENSG00000124942","ENSG00000135404","E…	["AHNAK","ANK2","ATP1B1","ATP1B3","ATP6AP1","ATP6V0A1","BCL2","CACNA2D1","CACNA2D2","CACNB3","CACNB4","CD63","DMD","FGF2","ITGAV","ITGB1","KCNN2","LRP2","MCOLN1","MCUR1","NECTIN1","PANX1","PKD2","SESTD1","SLC11A2","SLC12A2","SLC12A6","SLC12A9","SLC30A1","SLC30A7","SLC31A1","SLC38A1","SLC38A7","SLC39A14","SLC39A7 (ENSG00000112473)","SLC39A9","SLC5A6","SLC9A6","SPHK2","STOM","THY1","TPCN1","TRPM7",…
GO:0031503	5	protein-containing complex localization	18	301	9.54436	0.00778796	0.0452794	["ENSG00000076716","ENSG00000083896","ENSG00000100650","ENSG00000108231","ENSG00000115875","ENSG00000116350","ENSG00000118965","ENSG00000123607","ENSG00000124193","ENSG00000125351","ENSG00000136450","ENSG00000151461","ENSG00000156642","ENSG00000157796","ENSG00000161547","ENSG00000163166","ENSG00000204104","ENSG00000205937"]	["GPC4","IWS1","LGI1","NPTN","RNPS1","SRSF1","SRSF2","SRSF4","SRSF5","SRSF6","SRSF7","TRAF3IP1","TTC21B","UPF2","UPF3B","WDR19","WDR35","YTHDC1 (ENSG00000083896)"]
GO:0097327	5	response to antineoplastic agent	9	109	3.45626	0.00784419	0.0455411	["ENSG00000063176","ENSG00000085224","ENSG00000104805","ENSG00000118965","ENSG00000135446","ENSG00000136504","ENSG00000136868","ENSG00000177628","ENSG00000277586"]	["ATRX","CDK4","GBA (ENSG00000177628)","KAT7","NEFL","NUCB1","SLC31A1","SPHK2","WDR35"]
GO:0051236	4	establishment of RNA localization	14	212	6.72227	0.00788884	0.045735	["ENSG00000074356","ENSG00000083896","ENSG00000100650","ENSG00000115875","ENSG00000116350","ENSG00000119720","ENSG00000124193","ENSG00000125351","ENSG00000136450","ENSG00000149577","ENSG00000151461","ENSG00000161547","ENSG00000163166","ENSG00000205937"]	["IWS1","NCBP3","NRDE2","RNPS1","SIDT2","SRSF1","SRSF2","SRSF4","SRSF5","SRSF6","SRSF7","UPF2","UPF3B","YTHDC1 (ENSG00000083896)"]
GO:0018108	8	peptidyl-tyrosine phosphorylation	22	395	12.525	0.007905	0.0457634	["ENSG00000013441","ENSG00000026508","ENSG00000077782","ENSG00000092445","ENSG00000113240","ENSG00000128052","ENSG00000134569","ENSG00000140443","ENSG00000141736","ENSG00000142627","ENSG00000149177","ENSG00000151694","ENSG00000154096","ENSG00000161638","ENSG00000162878","ENSG00000166483","ENSG00000169071","ENSG00000171105","ENSG00000176444","ENSG00000184349","ENSG00000185483","ENSG00000196591"]	["ADAM17","CD44","CLK1","CLK2 (ENSG00000176444)","CLK4","EFNA5","EPHA2","ERBB2","FGFR1","HDAC2","IGF1R","INSR","ITGA5","KDR","LRP4","PKDCC","PTPRJ","ROR1","ROR2","THY1","TYRO3","WEE1"]
GO:0010467	5	gene expression	213	5844	185.306	0.00799012	0.0461904	["ENSG00000006652","ENSG00000006712","ENSG00000007392","ENSG00000008128","ENSG00000013441","ENSG00000015479","ENSG00000026025","ENSG00000027697","ENSG00000029363","ENSG00000033170","ENSG00000034053","ENSG00000041982","ENSG00000049860","ENSG00000054118","ENSG00000055044","ENSG00000063176","ENSG00000064300","ENSG00000067533","ENSG00000069275","ENSG00000070495","ENSG00000072364","ENSG00000074356","E…	["AATF (ENSG00000275700)","ABCF1 (ENSG00000204574)","ACVR2A","ACVR2B","AFF4","AHNAK","ANK2","ANP32A","ANXA3","APBA2 (ENSG00000034053)","ARL6IP4","ARMCX3","ATP1B1","ATRX","BAZ2B","BCL2","BCLAF1","BRF2","BRMS1","BRMS1L","BTRC","CACTIN","CALR","CAMK1","CBX5","CCNL1","CCNL2","CD46","CDK11A","CDK4","CHD1","CHD2","CIR1","CLASRP","CLK1","CLK2 (ENSG00000176444)","CLK4","CLN3","CLN5","CLU","CPD","CPE","CR…
GO:0098661	6	inorganic anion transmembrane transport	10	129	4.09044	0.00804796	0.0464587	["ENSG00000011021","ENSG00000011677","ENSG00000064651","ENSG00000103249","ENSG00000136295","ENSG00000140199","ENSG00000146828","ENSG00000167614","ENSG00000181045","ENSG00000225697"]	["CLCN6","CLCN7","GABRA3","SLC12A2","SLC12A6","SLC12A9","SLC26A11","SLC26A6","TTYH1 (ENSG00000167614)","TTYH3"]
GO:0002366	4	leukocyte activation involved in immune response	39	822	26.0647	0.00817517	0.0471261	["ENSG00000001561","ENSG00000005893","ENSG00000026508","ENSG00000030582","ENSG00000033627","ENSG00000049860","ENSG00000059804","ENSG00000063176","ENSG00000102580","ENSG00000103035","ENSG00000104763","ENSG00000109323","ENSG00000112697","ENSG00000113273","ENSG00000114861","ENSG00000117335","ENSG00000122861","ENSG00000129353","ENSG00000130303","ENSG00000135046","ENSG00000135404","ENSG00000135677","E…	["ANXA1","ANXA3","ARSB","ASAH1","ATAD3B","ATP6V0A1","BST2","C6orf120","CD44","CD46","CD47","CD63","CREG1","DNAJC3","DPP7","ENPP4","FOXP1","GGH","GNS","GRN","HEXB","HMGB1","ITGAV","LAMP1","LAMP2","MANBA","NCSTN","NEU1 (ENSG00000204386)","NHLRC3","PLAU","PRCP","PSAP","PSMD7","PTPRJ","SLC2A3","SLC44A2","SPHK2","STOM","TMEM30A"]
GO:0070542	5	response to fatty acid	8	91	2.8855	0.0082684	0.0475287	["ENSG00000041982","ENSG00000099194","ENSG00000108819","ENSG00000117318","ENSG00000125398","ENSG00000130164","ENSG00000135446","ENSG00000174233"]	["ADCY6","CDK4","ID3 (ENSG00000117318)","LDLR","PPP1R9B","SCD","SOX9","TNC"]
GO:0150076	6	neuroinflammatory response	8	91	2.8855	0.0082684	0.0475287	["ENSG00000027697","ENSG00000030582","ENSG00000120885","ENSG00000123384","ENSG00000130164","ENSG00000132718","ENSG00000150093","ENSG00000177606"]	["CLU","GRN","IFNGR1","ITGB1","JUN","LDLR","LRP1","SYT11"]
GO:0031076	6	embryonic camera-type eye development	5	40	1.26835	0.00829498	0.0476141	["ENSG00000132688","ENSG00000137203","ENSG00000137868","ENSG00000157796","ENSG00000204104"]	["NES","STRA6 (ENSG00000137868)","TFAP2A","TRAF3IP1","WDR19"]
GO:0008543	7	fibroblast growth factor receptor signaling pathway	9	110	3.48797	0.00831062	0.0476366	["ENSG00000011201","ENSG00000064300","ENSG00000070614","ENSG00000077782","ENSG00000125651","ENSG00000125848","ENSG00000138685","ENSG00000156642","ENSG00000187678"]	["ANOS1","FGF2","FGFR1","FLRT3","GTF2F1","NDST1","NGFR","NPTN","SPRY4"]
GO:0034641	4	cellular nitrogen compound metabolic process	246	6858	217.459	0.00834537	0.0477124	["ENSG00000001561","ENSG00000006652","ENSG00000006712","ENSG00000007392","ENSG00000008128","ENSG00000013441","ENSG00000015479","ENSG00000026025","ENSG00000027697","ENSG00000029363","ENSG00000033170","ENSG00000049860","ENSG00000054118","ENSG00000055044","ENSG00000063176","ENSG00000064300","ENSG00000067113","ENSG00000067533","ENSG00000069275","ENSG00000070495","ENSG00000072364","ENSG00000074356","E…	["AATF (ENSG00000275700)","ABCD1","ABCF1 (ENSG00000204574)","ACVR2A","ACVR2B","ADCY6","AEN","AFF4","AHNAK","ANP32A","ANXA3","ARG2","ARL6IP4","ARMCX3","ASAH1","ATRX","BAZ2B","BCLAF1","BRF2","BRMS1","BRMS1L","BTRC","CACTIN","CALR","CAMK1","CBX5","CCNL1","CCNL2","CD47","CDK11A","CDK4","CHD1","CHD2","CHKA","CIR1","CLASRP","CLK1","CLK2 (ENSG00000176444)","CLK4","CLN3","CLN5","CLU","CPD","CPE","CRABP2"…
GO:0007166	4	cell surface receptor signaling pathway	136	3548	112.503	0.00834731	0.0477124	["ENSG00000005206","ENSG00000006712","ENSG00000011201","ENSG00000026025","ENSG00000026508","ENSG00000027697","ENSG00000033170","ENSG00000033627","ENSG00000064300","ENSG00000069275","ENSG00000070495","ENSG00000070614","ENSG00000071537","ENSG00000071553","ENSG00000073060","ENSG00000075213","ENSG00000075290","ENSG00000076716","ENSG00000077782","ENSG00000077942","ENSG00000081479","ENSG00000082684","E…	["ABCA1","ACVR2A","ACVR2B","ADAM17","ADGRG2","ADGRL2","AMOTL2","ANOS1","ANXA1","ATP6AP1","ATP6V0A1","BCL2","BSG","BST2","BTRC","CACNB3","CACTIN","CD276","CD44","CD46","CD47","CD63","CDH2","CDH6","CDK4","CHSY1","CLN3","CNTFR","CPE","CRB2","CTDNEP1 (ENSG00000175826)","CTR9","DAPK1","DLK1","DRAXIN","EFNA5","EIF2AK3","ENPP1","EPHA2","ERBB2","FANCD2","FBLN1","FGF2","FGFR1","FLRT3","FOXP1","FRZB","FSTL…
GO:0019216	6	regulation of lipid metabolic process	23	421	13.3494	0.00836798	0.0477289	["ENSG00000063176","ENSG00000067113","ENSG00000073060","ENSG00000080839","ENSG00000099194","ENSG00000101986","ENSG00000104763","ENSG00000119927","ENSG00000125398","ENSG00000130164","ENSG00000135046","ENSG00000135052","ENSG00000135446","ENSG00000135587","ENSG00000137642","ENSG00000138685","ENSG00000140943","ENSG00000147872","ENSG00000164951","ENSG00000165029","ENSG00000175826","ENSG00000197746","E…	["ABCA1","ABCD1","ANXA1","ASAH1","CDK4","CTDNEP1 (ENSG00000175826)","FGF2","GOLM1","GPAM","LDLR","MBTPS1","NCOA6","PDP1","PLIN2","PLPP1","PSAP","RBL1","SCARB1","SCD","SMPD2","SORL1","SOX9","SPHK2"]
GO:0007612	4	learning	11	150	4.75633	0.00838165	0.0477289	["ENSG00000078668","ENSG00000108819","ENSG00000131771","ENSG00000132718","ENSG00000137868","ENSG00000150093","ENSG00000151012","ENSG00000156642","ENSG00000171105","ENSG00000177606","ENSG00000188603"]	["CLN3","INSR","ITGB1","JUN","NPTN","PPP1R1B","PPP1R9B","SLC7A11","STRA6 (ENSG00000137868)","SYT11","VDAC3"]
GO:0051346	6	negative regulation of hydrolase activity	26	494	15.6642	0.00838543	0.0477289	["ENSG00000011201","ENSG00000026508","ENSG00000063176","ENSG00000064300","ENSG00000078018","ENSG00000084234","ENSG00000102265","ENSG00000102290","ENSG00000104635","ENSG00000106341","ENSG00000106366","ENSG00000108819","ENSG00000119335","ENSG00000123384","ENSG00000130147","ENSG00000130303","ENSG00000131771","ENSG00000135046","ENSG00000137642","ENSG00000147257","ENSG00000148204","ENSG00000149131","E…	["ANOS1","ANXA1","APLP2","ARL6IP1","BST2","CD44","CRB2","GPC3","IFI16","LRP1","MAP2","NGFR","PCDH11X","PPP1R17","PPP1R1B","PPP1R9B","SERPINB9","SERPINE1","SERPING1","SERPINH1","SET","SH3BP4","SLC39A14","SORL1","SPHK2","TIMP1"]
GO:0055065	8	metal ion homeostasis	34	695	22.0376	0.0084678	0.0481303	["ENSG00000049860","ENSG00000050393","ENSG00000064547","ENSG00000064651","ENSG00000069849","ENSG00000071553","ENSG00000090674","ENSG00000092439","ENSG00000104635","ENSG00000110911","ENSG00000112473","ENSG00000118762","ENSG00000123384","ENSG00000133657","ENSG00000136868","ENSG00000138448","ENSG00000138685","ENSG00000140199","ENSG00000143153","ENSG00000145362","ENSG00000146828","ENSG00000153956","E…	["ANK2","ATP13A3","ATP1B1","ATP1B3","ATP6AP1","BCL2","CACNA2D1","CACNB3","CALR","CLN3","DMD","FGF2","HEXB","HMGB1","ITGAV","LPAR2","LRP1","MCOLN1","MCUR1","NPTN","PKD2","SLC11A2","SLC12A2","SLC12A6","SLC12A9","SLC30A1","SLC30A7","SLC31A1","SLC39A14","SLC39A7 (ENSG00000112473)","SV2A","THY1","TPCN1","TRPM7"]
GO:0045056	4	transcytosis	4	26	0.82443	0.00859186	0.0485637	["ENSG00000081479","ENSG00000123384","ENSG00000140443","ENSG00000163956"]	["IGF1R","LRP1","LRP2","LRPAP1"]
GO:0045109	5	intermediate filament organization	4	26	0.82443	0.00859186	0.0485637	["ENSG00000026025","ENSG00000104722","ENSG00000175084","ENSG00000277586"]	["DES","NEFL","NEFM","VIM"]
GO:0055083	8	monovalent inorganic anion homeostasis	4	26	0.82443	0.00859186	0.0485637	["ENSG00000064651","ENSG00000140199","ENSG00000146828","ENSG00000197594"]	["ENPP1","SLC12A2","SLC12A6","SLC12A9"]
GO:0097150	4	neuronal stem cell population maintenance	4	26	0.82443	0.00859186	0.0485637	["ENSG00000101384","ENSG00000144554","ENSG00000170558","ENSG00000172728"]	["CDH2","FANCD2","FUT10","JAG1"]
GO:0009991	4	response to extracellular stimulus	29	570	18.074	0.00872412	0.0492428	["ENSG00000005893","ENSG00000041982","ENSG00000077254","ENSG00000108819","ENSG00000110218","ENSG00000113273","ENSG00000117394","ENSG00000118785","ENSG00000121207","ENSG00000128564","ENSG00000130164","ENSG00000131873","ENSG00000137193","ENSG00000137642","ENSG00000145604","ENSG00000147133","ENSG00000149212","ENSG00000161547","ENSG00000162551","ENSG00000163430","ENSG00000163545","ENSG00000163565","E…	["ABCA1","ALPL","ARSB","BCL2","CACNB3","CHSY1","EIF2AK3","FOXK1","FSTL1","GBA (ENSG00000177628)","IFI16","JUN","LAMP2","LDLR","LRAT","NUAK2","PANX1","PIM1","PPP1R9B","SESN3","SKP2","SLC2A1","SORL1","SPP1","SRSF2","TAF1","TNC","USP33","VGF"]
GO:0005976	5	polysaccharide metabolic process	9	111	3.51968	0.00879783	0.0493658	["ENSG00000070614","ENSG00000103044","ENSG00000147119","ENSG00000170340","ENSG00000171105","ENSG00000175229","ENSG00000178567","ENSG00000182197","ENSG00000197594"]	["B3GNT2","CHST7","ENPP1","EPM2AIP1","EXT1","GAL3ST3","HAS3","INSR","NDST1"]
GO:0006857	7	oligopeptide transport	3	14	0.443924	0.00889339	0.0493658	["ENSG00000104267","ENSG00000151012","ENSG00000225697"]	["CA2","SLC26A6","SLC7A11"]
GO:0021694	4	cerebellar Purkinje cell layer formation	3	14	0.443924	0.00889339	0.0493658	["ENSG00000089116","ENSG00000123607","ENSG00000197746"]	["LHX5","PSAP","TTC21B"]
GO:0030007	8	cellular potassium ion homeostasis	3	14	0.443924	0.00889339	0.0493658	["ENSG00000064651","ENSG00000069849","ENSG00000143153"]	["ATP1B1","ATP1B3","SLC12A2"]
GO:0030205	5	dermatan sulfate metabolic process	3	14	0.443924	0.00889339	0.0493658	["ENSG00000038427","ENSG00000111962","ENSG00000136213"]	["CHST12","UST","VCAN"]
GO:0030207	6	chondroitin sulfate catabolic process	3	14	0.443924	0.00889339	0.0493658	["ENSG00000038427","ENSG00000049860","ENSG00000113273"]	["ARSB","HEXB","VCAN"]
GO:0051938	6	L-glutamate import	3	14	0.443924	0.00889339	0.0493658	["ENSG00000150093","ENSG00000151012","ENSG00000170540"]	["ARL6IP1","ITGB1","SLC7A11"]
GO:0055064	9	chloride ion homeostasis	3	14	0.443924	0.00889339	0.0493658	["ENSG00000064651","ENSG00000140199","ENSG00000146828"]	["SLC12A2","SLC12A6","SLC12A9"]
GO:0060831	6	smoothened signaling pathway involved in dorsal/ventral neural tube patterning	3	14	0.443924	0.00889339	0.0493658	["ENSG00000106571","ENSG00000157796","ENSG00000204104"]	["GLI3","TRAF3IP1","WDR19"]
GO:0150079	8	negative regulation of neuroinflammatory response	3	14	0.443924	0.00889339	0.0493658	["ENSG00000030582","ENSG00000130164","ENSG00000132718"]	["GRN","LDLR","SYT11"]
GO:1902430	8	negative regulation of amyloid-beta formation	3	14	0.443924	0.00889339	0.0493658	["ENSG00000120885","ENSG00000137642","ENSG00000262655"]	["CLU","SORL1","SPON1"]
GO:0060627	5	regulation of vesicle-mediated transport	30	596	18.8985	0.00890835	0.0493658	["ENSG00000034053","ENSG00000047932","ENSG00000063176","ENSG00000071553","ENSG00000073060","ENSG00000106366","ENSG00000120885","ENSG00000123384","ENSG00000124145","ENSG00000132718","ENSG00000135046","ENSG00000135404","ENSG00000136827","ENSG00000137642","ENSG00000138448","ENSG00000140022","ENSG00000140545","ENSG00000140943","ENSG00000147257","ENSG00000149177","ENSG00000162878","ENSG00000163956","E…	["ANXA1","APBA2 (ENSG00000034053)","ATP6AP1","CALR","CD47","CD63","CDH2","CLN3","CLU","GOPC","GPC3","HMGB1","INSR","ITGAV","LAMP1","LRP1","LRPAP1","MBTPS1","MFGE8","PKDCC","PRKAR1B","PTPRJ","SCARB1","SDC4","SERPINE1","SORL1","SPHK2","STON2","SYT11","TOR1A"]
GO:0007389	3	pattern specification process	25	472	14.9666	0.00892463	0.0493658	["ENSG00000075213","ENSG00000075290","ENSG00000077782","ENSG00000081479","ENSG00000106571","ENSG00000113971","ENSG00000114739","ENSG00000115507","ENSG00000116729","ENSG00000118257","ENSG00000118762","ENSG00000120149","ENSG00000121989","ENSG00000123607","ENSG00000131873","ENSG00000134569","ENSG00000136527","ENSG00000147257","ENSG00000148204","ENSG00000157796","ENSG00000163389","ENSG00000169071","E…	["ACVR2A","ACVR2B","CHSY1","CRB2","FGFR1","GLI3","GPC3","IRX1","LRP2","LRP4","MSX2","NPHP3","NRP2","ODAD2","OTX1","PKD2","POGLUT1","ROR2","SEMA3A","TRA2B","TRAF3IP1","TTC21B","WDR19","WLS","WNT8B"]
GO:0030968	4	endoplasmic reticulum unfolded protein response	10	131	4.15386	0.00892811	0.0493658	["ENSG00000102580","ENSG00000106080","ENSG00000124783","ENSG00000137522","ENSG00000140943","ENSG00000149428","ENSG00000154832","ENSG00000166340","ENSG00000172071","ENSG00000179218"]	["CALR","CXXC1","DNAJC3","EIF2AK3","FKBP14","HYOU1 (ENSG00000149428)","MBTPS1","RNF121","SSR1","TPP1"]
GO:0043534	8	blood vessel endothelial cell migration	10	131	4.15386	0.00892811	0.0493658	["ENSG00000073060","ENSG00000077782","ENSG00000128052","ENSG00000135046","ENSG00000137509","ENSG00000138685","ENSG00000142627","ENSG00000150093","ENSG00000151694","ENSG00000189403"]	["ADAM17","ANXA1","EPHA2","FGF2","FGFR1","HMGB1","ITGB1","KDR","PRCP","SCARB1"]
GO:0015800	7	acidic amino acid transport	7	74	2.34645	0.00894767	0.0494067	["ENSG00000064651","ENSG00000103042","ENSG00000115419","ENSG00000131389","ENSG00000150093","ENSG00000151012","ENSG00000170540"]	["ARL6IP1","GLS","ITGB1","SLC12A2","SLC38A7","SLC6A6","SLC7A11"]
GO:0042886	6	amide transport	95	2368	75.0865	0.00896194	0.0494183	["ENSG00000003056","ENSG00000005893","ENSG00000007402","ENSG00000008952","ENSG00000025796","ENSG00000027697","ENSG00000033627","ENSG00000034053","ENSG00000047932","ENSG00000063176","ENSG00000064300","ENSG00000064651","ENSG00000065308","ENSG00000071537","ENSG00000071553","ENSG00000081181","ENSG00000081479","ENSG00000083896","ENSG00000090674","ENSG00000094631","ENSG00000099203","ENSG00000100417","E…	["ABCA1","ABCD1","ACVR2B","ANK2","ANP32B","ANXA1","APBA2 (ENSG00000034053)","ARG2","ARL6IP1","ATG9A","ATP1B1","ATP6AP1","ATP6V0A1","BCL2","CA2","CACNA2D2","CACNB3","CADM1","CALR","CAMK1","CD63","CLN3","CLU","CPE","DNLZ","EFNA5","ERBB2","FOXP1","FUT10","GLI3","GOPC","GPAM","GRPEL2","HDAC6","HM13","HMGB1","IFNGR1","ITGAV","IWS1","LAMP2","LRP1","LRP2","M6PR","MBTPS1","MCOLN1","MTERF4","MTTP","NGFR",…
GO:0006629	4	lipid metabolic process	65	1526	48.3877	0.00897919	0.0494464	["ENSG00000007541","ENSG00000049860","ENSG00000057252","ENSG00000063176","ENSG00000067113","ENSG00000071537","ENSG00000073060","ENSG00000076716","ENSG00000077782","ENSG00000080839","ENSG00000081479","ENSG00000099194","ENSG00000101986","ENSG00000104763","ENSG00000107798","ENSG00000110721","ENSG00000111897","ENSG00000118785","ENSG00000119927","ENSG00000120885","ENSG00000121207","ENSG00000121578","E…	["ABCA1","ABCD1","ANXA1","ASAH1","B3GALNT1","B4GALT4","CDK4","CHKA","CLN3","CLU","CRABP2","CTDNEP1 (ENSG00000175826)","CYP2U1","FABP7","FGF2","FGFR1","GAL3ST3","GBA (ENSG00000177628)","GOLM1","GPAM","GPC3","GPC4","HEXB","LDLR","LIPA","LIPT1","LRAT","LRP1","LRP2","MBOAT2","MBTPS1","MTTP","NAGA","NCEH1","NCOA6","NEU1 (ENSG00000204386)","NPC1","PC","PDE3A","PDP1","PDSS1","PIGG","PIGQ","PLIN2","PLPP1…
GO:0006913	6	nucleocytoplasmic transport	21	376	11.9225	0.00904822	0.0497591	["ENSG00000083896","ENSG00000100650","ENSG00000106571","ENSG00000115875","ENSG00000116350","ENSG00000119720","ENSG00000124193","ENSG00000125351","ENSG00000134072","ENSG00000136450","ENSG00000136938","ENSG00000137040","ENSG00000140350","ENSG00000140943","ENSG00000151461","ENSG00000161547","ENSG00000163166","ENSG00000166197","ENSG00000174891","ENSG00000179218","ENSG00000205937"]	["ANP32A","ANP32B","CALR","CAMK1","GLI3","IWS1","MBTPS1","NOLC1","NRDE2","RANBP6","RNPS1","RSRC1","SRSF1","SRSF2","SRSF4","SRSF5","SRSF6","SRSF7","UPF2","UPF3B","YTHDC1 (ENSG00000083896)"]
GO:0033120	8	positive regulation of RNA splicing	5	41	1.30006	0.00920636	0.0500367	["ENSG00000054118","ENSG00000100650","ENSG00000102317","ENSG00000136527","ENSG00000164548"]	["RBM3","SRSF5","THRAP3","TRA2A","TRA2B"]
GO:0045740	8	positive regulation of DNA replication	5	41	1.30006	0.00920636	0.0500367	["ENSG00000006634","ENSG00000077782","ENSG00000085224","ENSG00000136504","ENSG00000177606"]	["ATRX","DBF4","FGFR1","JUN","KAT7"]
GO:0048286	4	lung alveolus development	5	41	1.30006	0.00920636	0.0500367	["ENSG00000106443","ENSG00000136205","ENSG00000137868","ENSG00000151012","ENSG00000162878"]	["PHF14","PKDCC","SLC7A11","STRA6 (ENSG00000137868)","TNS3"]
GO:0021782	5	glial cell development	10	132	4.18557	0.00939492	0.0500367	["ENSG00000026025","ENSG00000027697","ENSG00000030582","ENSG00000120885","ENSG00000123384","ENSG00000130164","ENSG00000162576","ENSG00000162736","ENSG00000169071","ENSG00000185483"]	["CLU","GRN","IFNGR1","LDLR","LRP1","MXRA8","NCSTN","ROR1","ROR2","VIM"]
GO:0045667	6	regulation of osteoblast differentiation	10	132	4.18557	0.00939492	0.0500367	["ENSG00000071553","ENSG00000094975","ENSG00000101384","ENSG00000106571","ENSG00000114739","ENSG00000117318","ENSG00000120149","ENSG00000121989","ENSG00000125398","ENSG00000128791"]	["ACVR2A","ACVR2B","ATP6AP1","GLI3","ID3 (ENSG00000117318)","JAG1","MSX2","SOX9","SUCO","TWSG1"]
GO:0018103	6	protein C-linked glycosylation	2	5	0.158544	0.00941882	0.0500367	["ENSG00000156162","ENSG00000178904"]	["DPY19L3","DPY19L4"]
GO:0018211	8	peptidyl-tryptophan modification	2	5	0.158544	0.00941882	0.0500367	["ENSG00000156162","ENSG00000178904"]	["DPY19L3","DPY19L4"]
GO:0018317	7	protein C-linked glycosylation via tryptophan	2	5	0.158544	0.00941882	0.0500367	["ENSG00000156162","ENSG00000178904"]	["DPY19L3","DPY19L4"]
GO:0018406	6	protein C-linked glycosylation via 2'-alpha-mannosyl-L-tryptophan	2	5	0.158544	0.00941882	0.0500367	["ENSG00000156162","ENSG00000178904"]	["DPY19L3","DPY19L4"]
GO:0030321	6	transepithelial chloride transport	2	5	0.158544	0.00941882	0.0500367	["ENSG00000064651","ENSG00000225697"]	["SLC12A2","SLC26A6"]
GO:0038027	5	apolipoprotein A-I-mediated signaling pathway	2	5	0.158544	0.00941882	0.0500367	["ENSG00000138448","ENSG00000165029"]	["ABCA1","ITGAV"]
GO:0061205	4	paramesonephric duct development	2	5	0.158544	0.00941882	0.0500367	["ENSG00000137868","ENSG00000141449"]	["GREB1L","STRA6 (ENSG00000137868)"]
GO:0061551	7	trigeminal ganglion development	2	5	0.158544	0.00941882	0.0500367	["ENSG00000075213","ENSG00000118257"]	["NRP2","SEMA3A"]
GO:0071211	5	protein targeting to vacuole involved in autophagy	2	5	0.158544	0.00941882	0.0500367	["ENSG00000005893","ENSG00000120885"]	["CLU","LAMP2"]
GO:0080144	8	amino acid homeostasis	2	5	0.158544	0.00941882	0.0500367	["ENSG00000115419","ENSG00000151012"]	["GLS","SLC7A11"]
GO:0089709	5	L-histidine transmembrane transport	2	5	0.158544	0.00941882	0.0500367	["ENSG00000103042","ENSG00000197119"]	["SLC25A29","SLC38A7"]
GO:0097350	4	neutrophil clearance	2	5	0.158544	0.00941882	0.0500367	["ENSG00000135046","ENSG00000189403"]	["ANXA1","HMGB1"]
GO:0098708	7	glucose import across plasma membrane	2	5	0.158544	0.00941882	0.0500367	["ENSG00000059804","ENSG00000117394"]	["SLC2A1","SLC2A3"]
GO:1901628	7	positive regulation of postsynaptic membrane organization	2	5	0.158544	0.00941882	0.0500367	["ENSG00000117899","ENSG00000134569"]	["LRP4","MESD"]
GO:1901843	9	positive regulation of high voltage-gated calcium channel activity	2	5	0.158544	0.00941882	0.0500367	["ENSG00000153956","ENSG00000167535"]	["CACNA2D1","CACNB3"]
GO:1902659	4	regulation of glucose mediated signaling pathway	2	5	0.158544	0.00941882	0.0500367	["ENSG00000108312","ENSG00000127616"]	["SMARCA4","UBTF"]
GO:1902988	7	neurofibrillary tangle assembly	2	5	0.158544	0.00941882	0.0500367	["ENSG00000120885","ENSG00000137642"]	["CLU","SORL1"]
GO:1904393	8	regulation of skeletal muscle acetylcholine-gated channel clustering	2	5	0.158544	0.00941882	0.0500367	["ENSG00000117899","ENSG00000134569"]	["LRP4","MESD"]
GO:1904398	7	positive regulation of neuromuscular junction development	2	5	0.158544	0.00941882	0.0500367	["ENSG00000117899","ENSG00000134569"]	["LRP4","MESD"]
GO:1904447	5	folate import across plasma membrane	2	5	0.158544	0.00941882	0.0500367	["ENSG00000081479","ENSG00000173638"]	["LRP2","SLC19A1"]
GO:1905907	8	negative regulation of amyloid fibril formation	2	5	0.158544	0.00941882	0.0500367	["ENSG00000120885","ENSG00000130164"]	["CLU","LDLR"]
GO:0032409	4	regulation of transporter activity	17	285	9.03702	0.00976307	0.0517978	["ENSG00000047932","ENSG00000063176","ENSG00000069849","ENSG00000118762","ENSG00000124942","ENSG00000137193","ENSG00000143153","ENSG00000145362","ENSG00000148175","ENSG00000150093","ENSG00000153956","ENSG00000167535","ENSG00000171791","ENSG00000182389","ENSG00000196730","ENSG00000198947","ENSG00000277586"]	["AHNAK","ANK2","ATP1B1","ATP1B3","BCL2","CACNA2D1","CACNB3","CACNB4","DAPK1","DMD","GOPC","ITGB1","NEFL","PIM1","PKD2","SPHK2","STOM"]
GO:0009893	5	positive regulation of metabolic process	150	3978	126.138	0.00977781	0.0518084	["ENSG00000006634","ENSG00000006712","ENSG00000026025","ENSG00000026508","ENSG00000027697","ENSG00000029363","ENSG00000030582","ENSG00000041982","ENSG00000049860","ENSG00000054118","ENSG00000057252","ENSG00000063176","ENSG00000064300","ENSG00000069275","ENSG00000070495","ENSG00000070614","ENSG00000071553","ENSG00000073060","ENSG00000075213","ENSG00000077782","ENSG00000077942","ENSG00000080503","E…	["AATF (ENSG00000275700)","ABCD1","ACVR2A","ACVR2B","ADAM17","ADCY6","ANK2","ANP32B","ANXA1","ANXA3","ARMCX3","ATP6AP1","ATRX","BCL2","BCLAF1","BRMS1","BTRC","CALR","CAMK1","CD276","CD44","CD46","CD63","CDH2","CDK4","CLU","CTDNEP1 (ENSG00000175826)","CTR9","CXXC1","DAPK1","DBF4","DEK","DIPK2A","DKC1","DNAJC3","ECE1","EFNA5","EIF2AK3","EMC10","EPHA2","EPM2AIP1","ERBB2","FASTKD3","FBLN1","FGF2","FG…
GO:0003279	4	cardiac septum development	9	113	3.5831	0.00983684	0.051857	["ENSG00000015479","ENSG00000070614","ENSG00000081479","ENSG00000101384","ENSG00000113971","ENSG00000118257","ENSG00000120149","ENSG00000137868","ENSG00000145362"]	["ANK2","JAG1","LRP2","MATR3 (ENSG00000015479)","MSX2","NDST1","NPHP3","NRP2","STRA6 (ENSG00000137868)"]
GO:0015012	8	heparan sulfate proteoglycan biosynthetic process	4	27	0.856139	0.00983803	0.051857	["ENSG00000070614","ENSG00000171004","ENSG00000176022","ENSG00000182197"]	["B3GALT6","EXT1","HS6ST2","NDST1"]
GO:0034311	6	diol metabolic process	4	27	0.856139	0.00983803	0.051857	["ENSG00000063176","ENSG00000067113","ENSG00000104763","ENSG00000177628"]	["ASAH1","GBA (ENSG00000177628)","PLPP1","SPHK2"]
GO:0086011	6	membrane repolarization during action potential	4	27	0.856139	0.00983803	0.051857	["ENSG00000080709","ENSG00000143153","ENSG00000153956","ENSG00000167535"]	["ATP1B1","CACNA2D1","CACNB3","KCNN2"]
GO:0035264	3	multicellular organism growth	11	154	4.88316	0.0101092	0.0532174	["ENSG00000007402","ENSG00000034053","ENSG00000085224","ENSG00000088812","ENSG00000119927","ENSG00000122257","ENSG00000135446","ENSG00000162878","ENSG00000167522","ENSG00000171791","ENSG00000173898"]	["ANKRD11","APBA2 (ENSG00000034053)","ATRN","ATRX","BCL2","CACNA2D2","CDK4","GPAM","PKDCC","RBBP6","SPTBN2"]
GO:0009268	4	response to pH	5	42	1.33177	0.0101844	0.0534749	["ENSG00000090674","ENSG00000103249","ENSG00000104267","ENSG00000113273","ENSG00000177628"]	["ARSB","CA2","CLCN7","GBA (ENSG00000177628)","MCOLN1"]
GO:0021591	5	ventricular system development	5	42	1.33177	0.0101844	0.0534749	["ENSG00000123607","ENSG00000136938","ENSG00000151012","ENSG00000169126","ENSG00000182704"]	["ANP32B","ODAD2","SLC7A11","TSKU","TTC21B"]
GO:0051235	3	maintenance of location	20	357	11.3201	0.0103582	0.0543173	["ENSG00000047932","ENSG00000049860","ENSG00000057252","ENSG00000073060","ENSG00000090674","ENSG00000106484","ENSG00000118762","ENSG00000137642","ENSG00000138448","ENSG00000138685","ENSG00000145362","ENSG00000147872","ENSG00000154096","ENSG00000162695","ENSG00000165029","ENSG00000169762","ENSG00000179218","ENSG00000186815","ENSG00000197594","ENSG00000198947"]	["ABCA1","ANK2","CALR","DMD","ENPP1","FGF2","GOPC","HEXB","ITGAV","MCOLN1","MEST","PKD2","PLIN2","SCARB1","SLC30A7","SOAT1","SORL1","TAPT1","THY1","TPCN1"]
GO:0072503	7	cellular divalent inorganic cation homeostasis	27	528	16.7423	0.0104637	0.0547998	["ENSG00000049860","ENSG00000050393","ENSG00000064547","ENSG00000090674","ENSG00000092439","ENSG00000104635","ENSG00000112473","ENSG00000118762","ENSG00000123384","ENSG00000133657","ENSG00000138448","ENSG00000138685","ENSG00000143153","ENSG00000145362","ENSG00000153956","ENSG00000154096","ENSG00000156642","ENSG00000159164","ENSG00000162695","ENSG00000167535","ENSG00000170385","ENSG00000171791","E…	["ANK2","ATP13A3","ATP1B1","BCL2","CACNA2D1","CACNB3","CALR","CLN3","DMD","FGF2","HEXB","HMGB1","ITGAV","LPAR2","LRP1","MCOLN1","MCUR1","NPTN","PKD2","SLC30A1","SLC30A7","SLC39A14","SLC39A7 (ENSG00000112473)","SV2A","THY1","TPCN1","TRPM7"]
GO:0016358	4	dendrite development	16	265	8.40284	0.0107345	0.0560929	["ENSG00000046889","ENSG00000061337","ENSG00000075213","ENSG00000078018","ENSG00000094631","ENSG00000106460","ENSG00000108819","ENSG00000110911","ENSG00000124126","ENSG00000134072","ENSG00000134569","ENSG00000150093","ENSG00000169439","ENSG00000196591","ENSG00000198689","ENSG00000241697"]	["CAMK1","HDAC2","HDAC6","ITGB1","LRP4","LZTS1","MAP2","PPP1R9B","PREX1","PREX2","SDC2","SEMA3A","SLC11A2","SLC9A6","TMEFF1","TMEM106B"]
GO:0060485	5	mesenchyme development	17	288	9.13215	0.0107565	0.0560929	["ENSG00000075213","ENSG00000077782","ENSG00000101384","ENSG00000118257","ENSG00000118762","ENSG00000120149","ENSG00000125398","ENSG00000144730","ENSG00000148204","ENSG00000149948","ENSG00000162998","ENSG00000163389","ENSG00000166197","ENSG00000169762","ENSG00000171791","ENSG00000186866","ENSG00000196591"]	["BCL2","CRB2","FGFR1","FRZB","HDAC2","HMGA2","IL17RD","JAG1","MSX2","NOLC1","NRP2","PKD2","POFUT2","POGLUT1","SEMA3A","SOX9","TAPT1"]
GO:0090596	5	sensory organ morphogenesis	17	288	9.13215	0.0107565	0.0560929	["ENSG00000077782","ENSG00000101384","ENSG00000106571","ENSG00000110400","ENSG00000115507","ENSG00000117122","ENSG00000125398","ENSG00000137203","ENSG00000137868","ENSG00000142627","ENSG00000154096","ENSG00000157796","ENSG00000162998","ENSG00000169071","ENSG00000171791","ENSG00000182704","ENSG00000196591"]	["BCL2","EPHA2","FGFR1","FRZB","GLI3","HDAC2","JAG1","MFAP2","NECTIN1","OTX1","ROR2","SOX9","STRA6 (ENSG00000137868)","TFAP2A","THY1","TSKU","WDR19"]
GO:2000378	7	negative regulation of reactive oxygen species metabolic process	6	59	1.87082	0.0107659	0.0560929	["ENSG00000094631","ENSG00000101986","ENSG00000118965","ENSG00000137203","ENSG00000171791","ENSG00000275700"]	["AATF (ENSG00000275700)","ABCD1","BCL2","HDAC6","TFAP2A","WDR35"]
GO:0042983	6	amyloid precursor protein biosynthetic process	3	15	0.475633	0.0108583	0.0561469	["ENSG00000057252","ENSG00000162736","ENSG00000275700"]	["AATF (ENSG00000275700)","NCSTN","SOAT1"]
GO:0042984	8	regulation of amyloid precursor protein biosynthetic process	3	15	0.475633	0.0108583	0.0561469	["ENSG00000057252","ENSG00000162736","ENSG00000275700"]	["AATF (ENSG00000275700)","NCSTN","SOAT1"]
GO:0044794	6	positive regulation by host of viral process	3	15	0.475633	0.0108583	0.0561469	["ENSG00000069275","ENSG00000148175","ENSG00000173599"]	["NUCKS1","PC","STOM"]
GO:0061577	8	calcium ion transmembrane transport via high voltage-gated calcium channel	3	15	0.475633	0.0108583	0.0561469	["ENSG00000153956","ENSG00000167535","ENSG00000187231"]	["CACNA2D1","CACNB3","SESTD1"]
GO:2001028	7	positive regulation of endothelial cell chemotaxis	3	15	0.475633	0.0108583	0.0561469	["ENSG00000077782","ENSG00000128052","ENSG00000138685"]	["FGF2","FGFR1","KDR"]
GO:0032880	5	regulation of protein localization	51	1157	36.6871	0.0108591	0.0561469	["ENSG00000007402","ENSG00000027697","ENSG00000047932","ENSG00000064300","ENSG00000064651","ENSG00000076716","ENSG00000078018","ENSG00000081181","ENSG00000094631","ENSG00000104805","ENSG00000106571","ENSG00000108819","ENSG00000110218","ENSG00000112697","ENSG00000114861","ENSG00000116729","ENSG00000117394","ENSG00000117899","ENSG00000119927","ENSG00000123384","ENSG00000123607","ENSG00000130826","E…	["ANP32B","ANXA1","ARG2","BCL2","CACNA2D2","CACNB3","CADM1","CAMK1","CDH2","CLN3","CNPY4","DKC1","EFNA5","EIF2AK3","EPHA2","ERBB2","FOXP1","GLI3","GOPC","GPAM","GPC3","GPC4","HDAC6","HMGB1","IFNGR1","ITGB1","IWS1","KAT7","LRP1","LRP4","MAP2","MESD","NGFR","NOLC1","NPTN","NUCB1","PANX1","PCNT","PKDCC","PPP1R9B","SIDT2","SLC12A2","SLC2A1","SLC7A11","SORL1","STOM","SYT11","TMEM30A","TOR1A","TTC21B",…
GO:0031667	5	response to nutrient levels	27	530	16.8057	0.0109569	0.0565806	["ENSG00000005893","ENSG00000041982","ENSG00000077254","ENSG00000110218","ENSG00000113273","ENSG00000117394","ENSG00000118785","ENSG00000121207","ENSG00000128564","ENSG00000130164","ENSG00000131873","ENSG00000137193","ENSG00000137642","ENSG00000147133","ENSG00000149212","ENSG00000161547","ENSG00000162551","ENSG00000163430","ENSG00000163545","ENSG00000163565","ENSG00000164916","ENSG00000165029","E…	["ABCA1","ALPL","ARSB","BCL2","CACNB3","CHSY1","EIF2AK3","FOXK1","FSTL1","GBA (ENSG00000177628)","IFI16","JUN","LAMP2","LDLR","LRAT","NUAK2","PANX1","PIM1","SESN3","SLC2A1","SORL1","SPP1","SRSF2","TAF1","TNC","USP33","VGF"]
GO:0033554	4	cellular response to stress	92	2301	72.962	0.0110073	0.0567435	["ENSG00000005893","ENSG00000026508","ENSG00000029363","ENSG00000030582","ENSG00000033170","ENSG00000041982","ENSG00000069275","ENSG00000071537","ENSG00000075213","ENSG00000077254","ENSG00000080839","ENSG00000081181","ENSG00000085224","ENSG00000094631","ENSG00000094916","ENSG00000100033","ENSG00000100350","ENSG00000101294","ENSG00000101986","ENSG00000102580","ENSG00000103035","ENSG00000104221","E…	["AATF (ENSG00000275700)","ABCD1","AEN","ANXA1","ARG2","ATRX","BCL2","BCLAF1","BRF2","BTRC","CA2","CALR","CBX5","CD44","CHD2","CLN3","CLU","CXXC1","DAPK1","DEK","DNAJC3","EIF2AK3","EMC10","EPHA2","ESCO2","FANCD2","FIGNL2","FKBP14","FOXP1","FOXRED2","FUT8","GAP43","GBA (ENSG00000177628)","GRN","HDAC2","HDAC6","HM13","HMGA1","HMGA2","HMGB1","HMGB2","HSPA13","HYOU1 (ENSG00000149428)","IFI16","IGF1R"…
GO:0000271	6	polysaccharide biosynthetic process	7	77	2.44158	0.0110304	0.0567435	["ENSG00000070614","ENSG00000103044","ENSG00000170340","ENSG00000171105","ENSG00000178567","ENSG00000182197","ENSG00000197594"]	["B3GNT2","ENPP1","EPM2AIP1","EXT1","HAS3","INSR","NDST1"]
GO:0061900	4	glial cell activation	7	77	2.44158	0.0110304	0.0567435	["ENSG00000027697","ENSG00000030582","ENSG00000120885","ENSG00000123384","ENSG00000130164","ENSG00000132718","ENSG00000177606"]	["CLU","GRN","IFNGR1","JUN","LDLR","LRP1","SYT11"]
GO:0010810	6	regulation of cell-substrate adhesion	14	221	7.00765	0.0111289	0.0571779	["ENSG00000077942","ENSG00000101384","ENSG00000106366","ENSG00000122861","ENSG00000123384","ENSG00000124126","ENSG00000124145","ENSG00000128052","ENSG00000149177","ENSG00000154096","ENSG00000161638","ENSG00000171791","ENSG00000179218","ENSG00000184349"]	["BCL2","CALR","EFNA5","FBLN1","ITGA5","JAG1","KDR","LRP1","PLAU","PREX1","PTPRJ","SDC4","SERPINE1","THY1"]
GO:0021602	4	cranial nerve morphogenesis	4	28	0.887848	0.0111957	0.0573422	["ENSG00000075213","ENSG00000106571","ENSG00000118257","ENSG00000137203"]	["GLI3","NRP2","SEMA3A","TFAP2A"]
GO:0021846	5	cell proliferation in forebrain	4	28	0.887848	0.0111957	0.0573422	["ENSG00000077782","ENSG00000089116","ENSG00000106571","ENSG00000164434"]	["FABP7","FGFR1","GLI3","LHX5"]
GO:0003416	5	endochondral bone growth	5	43	1.36348	0.0112314	0.0573422	["ENSG00000111799","ENSG00000120149","ENSG00000125398","ENSG00000142173","ENSG00000179403"]	["COL12A1","COL6A2","MSX2","SOX9","VWA1"]
GO:0010559	7	regulation of glycoprotein biosynthetic process	5	43	1.36348	0.0112314	0.0573422	["ENSG00000057252","ENSG00000130714","ENSG00000162736","ENSG00000171791","ENSG00000275700"]	["AATF (ENSG00000275700)","BCL2","NCSTN","POMT1","SOAT1"]
GO:1990774	7	tumor necrosis factor secretion	5	43	1.36348	0.0112314	0.0573422	["ENSG00000027697","ENSG00000063176","ENSG00000081181","ENSG00000132718","ENSG00000189403"]	["ARG2","HMGB1","IFNGR1","SPHK2","SYT11"]
GO:0006368	8	transcription elongation from RNA polymerase II promoter	8	96	3.04405	0.0112568	0.0573617	["ENSG00000006712","ENSG00000072364","ENSG00000125651","ENSG00000137815","ENSG00000163166","ENSG00000166477","ENSG00000196235","ENSG00000198730"]	["AFF4","CTR9","GTF2F1","IWS1","LEO1","PAF1","RTF1","SUPT5H"]
[truncated: 585 more rows]
