# Supplementary material for: Laminin-511 Activates the Human Induced Pluripotent Stem Cell Survival via α6β1 Integrin-Fyn-RhoA-ROCK Signaling
Source: Stem Cells Dev. 2022 Nov 8;31(21-22):706–19. doi: 10.1089/scd.2022.0010 (PMC9700348; doi:10.1089/scd.2022.0010)
Supplement: Supplemental data [file Supp_TableS7.xlsx]

## Sheet: Transpath pathways
ID	Title	Number of hits	Group size	Expected hits	P-value	Adjusted P-value	Hits	Hit names
CH000004289	degradation of glycosphingolipids	5	19	0.599341	0.000221856	0.0201889	["ENSG00000049860","ENSG00000104763","ENSG00000135587","ENSG00000177628","ENSG00000204386"]	["ASAH1","GBA (ENSG00000177628)","HEXB","NEU1 (ENSG00000204386)","SMPD2"]
CH000004290	sialogangliotetraosyl ceramide ---> sphingosine	4	16	0.504708	0.00123723	0.0562941	["ENSG00000104763","ENSG00000135587","ENSG00000177628","ENSG00000204386"]	["ASAH1","GBA (ENSG00000177628)","NEU1 (ENSG00000204386)","SMPD2"]
CH000000767	Notch pathway	5	32	1.00942	0.00279399	0.0655626	["ENSG00000101384","ENSG00000138433","ENSG00000151694","ENSG00000162736","ENSG00000196591"]	["ADAM17","CIR1","HDAC2","JAG1","NCSTN"]
CH000001027	TopoI ---> c-Jun ---> ErbB1	2	3	0.0946328	0.00288187	0.0655626	["ENSG00000177606","ENSG00000198900"]	["JUN","TOP1"]
CH000004689	ErbB4-JM-A CYT2 ---> YAP, WOX1	3	11	0.346987	0.00413019	0.0699124	["ENSG00000151694","ENSG00000162736","ENSG00000186153"]	["ADAM17","NCSTN","WWOX"]
CH000004694	ErbB4 mediated signaling	4	23	0.725518	0.00509533	0.0699124	["ENSG00000141736","ENSG00000151694","ENSG00000162736","ENSG00000186153"]	["ADAM17","ERBB2","NCSTN","WWOX"]
CH000004229	BDNF ---p75NTR---> NRIF ubiquitination	3	13	0.410075	0.00684189	0.0699124	["ENSG00000064300","ENSG00000151694","ENSG00000162736"]	["ADAM17","NCSTN","NGFR"]
CH000004284	metabolism of higher gangliosides	3	14	0.44162	0.0085132	0.0699124	["ENSG00000104763","ENSG00000177628","ENSG00000204386"]	["ASAH1","GBA (ENSG00000177628)","NEU1 (ENSG00000204386)"]
CH000000071	cyclin D1(h):Cdk4(h) ---> p107(h){p}	2	5	0.157721	0.00921922	0.0699124	["ENSG00000080839","ENSG00000135446"]	["CDK4","RBL1"]
CH000000072	cyclin D3(h):Cdk4(h) ---> p107(h){p}	2	5	0.157721	0.00921922	0.0699124	["ENSG00000080839","ENSG00000135446"]	["CDK4","RBL1"]
CH000000880	Caspase-3 ---/ Bcl-2	2	5	0.157721	0.00921922	0.0699124	["ENSG00000167552","ENSG00000171791"]	["BCL2","TUBA1A"]
CH000004323	NGF ---p75NTR ---SMase --->JNK	2	5	0.157721	0.00921922	0.0699124	["ENSG00000064300","ENSG00000135587"]	["NGFR","SMPD2"]
CH000000904	Jagged1 ---Notch1---> NICD1	3	16	0.504708	0.0125193	0.0876351	["ENSG00000101384","ENSG00000151694","ENSG00000162736"]	["ADAM17","JAG1","NCSTN"]
CH000003840	synthesis of glycosphingolipids	3	17	0.536252	0.0148635	0.0966126	["ENSG00000049860","ENSG00000177628","ENSG00000204386"]	["GBA (ENSG00000177628)","HEXB","NEU1 (ENSG00000204386)"]
CH000003757	cholesterol ester ---> progesterone	2	7	0.22081	0.0185839	0.0994784	["ENSG00000057252","ENSG00000107798"]	["LIPA","SOAT1"]
CH000004293	GP1calpha ---ceramide---> sphingosine	2	7	0.22081	0.0185839	0.0994784	["ENSG00000104763","ENSG00000204386"]	["ASAH1","NEU1 (ENSG00000204386)"]
CH000004429	ceramide ---> palmitaldehyde, O-phosphoethanolamine	2	7	0.22081	0.0185839	0.0994784	["ENSG00000063176","ENSG00000104763"]	["ASAH1","SPHK2"]
CH000004367	metabolism of skin lipids (ceramide, cholesterol and phospholipids)	3	22	0.693974	0.0300906	0.152125	["ENSG00000104763","ENSG00000135587","ENSG00000177628"]	["ASAH1","GBA (ENSG00000177628)","SMPD2"]
CH000004543	IRAK-1 ---MKK4---> TNF	2	10	0.315443	0.0374647	0.156442	["ENSG00000177606","ENSG00000184216"]	["IRAK1","JUN"]
CH000004687	ErbB4, ligand-depending processing	2	10	0.315443	0.0374647	0.156442	["ENSG00000151694","ENSG00000162736"]	["ADAM17","NCSTN"]
CH000004688	ErbB4-JM-A CYT1 ---> YAP	2	10	0.315443	0.0374647	0.156442	["ENSG00000151694","ENSG00000162736"]	["ADAM17","NCSTN"]
CH000003735	sphingophospholipids metabolism	3	24	0.757062	0.0378211	0.156442	["ENSG00000104763","ENSG00000135587","ENSG00000177628"]	["ASAH1","GBA (ENSG00000177628)","SMPD2"]
